# Supplementary material for: Crystal structures and Hirshfeld surface analysis of a series of 4-O-aryl­perfluoro­pyridines
Source: Acta Crystallogr E Crystallogr Commun. 2019 Jul 4;75(Pt 8):1102–7. doi: 10.1107/S2056989019009344 (PMC6690456; doi:10.1107/S2056989019009344)
Supplement: Supplementary file 1 [file e-75-01102-sup1.cif]

##############################################################################
#                                                                            #
# This CIF contains the data in a paper accepted for publication in          #
# Acta Crystallographica Section E. It conforms to the requirements of       #
# Notes for Authors for Acta Crystallographica Section E, and has been       #
# peer reviewed under the auspices of the IUCr Commission on Journals.       #
#                                                                            #
# Full details of the Crystallographic Information File format               #
# are given in the paper "The Crystallographic Information File (CIF):       #
# a New Standard Archive File for Crystallography" by S. R. Hall, F. H.      #
# Allen and I. D. Brown [Acta Cryst. (1991), A47, 655-685].                  #
#                                                                            #
# The current version of the core CIF dictionary is obtainable from          #
# ftp://ftp.iucr.org/pub/cif_core.dic.                                       #
#                                                                            #
# Software is freely available for graphical display of the structure(s)     #
# in this CIF. For information consult the CIF software page                 #
# http://www.iucr.org/resources/cif/software.                                #
#                                                                            #
# This file may be used for bona fide research purposes within the           #
# scientific community so long as proper attribution is given to the journal # 
# article from which it was obtained.                                        #
#                                                                            #
##############################################################################
data_global
_audit_creation_method     'APEX3 v2017.3-0'
_journal_date_recd_electronic     2019-06-13
_journal_date_accepted     2019-06-28
_journal_name_full     'Acta Crystallographica, Section E'
_journal_year     2019
_journal_volume     75
_journal_issue      8
_journal_page_first     1102
_journal_page_last     1107
_journal_paper_category     GO
_journal_paper_doi     10.1107/S2056989019009344
_journal_coeditor_code     HB7833
_publ_contact_author_name     'Scott T. Iacono'
_publ_contact_author_address
;
Department of Chemistry & Chemistry Research Center, United States Air Force
Academy, Colorado Springs, CO 80840, USA
;
_publ_contact_author_email     'scott.iacono@usafa.edu'
_publ_contact_author_fax     ?
_publ_contact_author_phone     '719-333-6005'
_publ_section_title
;
Crystal structures and Hirshfeld surface analysis of a series of
4-<i>O</i>-arylperfluoropyridines
;
_publ_section_title_footnote     .
loop_
    _publ_author_name
    _publ_author_footnote
    _publ_author_address
    'Peloquin, Andrew J.' .
;
Department of Chemistry & Chemistry Research Center,
United States Air Force Academy, Colorado Springs, CO 80840,
USA
;
    'Corley, Cynthia A.' .
;
Department of Chemistry & Chemistry Research Center,
United States Air Force Academy, Colorado Springs, CO 80840,
USA
;
    'Adas, Sonya K.' .
;
Department of Chemistry & Chemistry Research Center,
United States Air Force Academy, Colorado Springs, CO 80840,
USA
;
    'Balaich, Gary J.' .
;
Department of Chemistry & Chemistry Research Center,
United States Air Force Academy, Colorado Springs, CO 80840,
USA
;
    'Iacono, Scott T.' .
;
Department of Chemistry & Chemistry Research Center,
United States Air Force Academy, Colorado Springs, CO 80840,
USA
;
_publ_section_synopsis
;
In each crystal of the title compounds the packing is driven by C---H...F
intertactions, along with a variety of C---F...\p, C---H...\p, C---Br...N,
C---H...N, and C---Br...\p contacts. Hirshfeld surface analysis was conducted
to aid in the visualization of these various influences on the packing.
;
data_I
_database_code_depnum_ccdc_archive 'CCDC 1937619'
_chemical_name_systematic
;
2,3,5,6-Tetrafluoro-4-phenoxypyridine
;
_chemical_name_common     E27_Corley
_chemical_formula_moiety     'C11 H5 F4 N O'
_chemical_formula_sum     'C11 H5 F4 N O'
_chemical_formula_iupac     'C11 H5 F4 N O'
_chemical_formula_weight     243.16
_chemical_melting_point     ?
_chemical_absolute_configuration     ?
_space_group_crystal_system     orthorhombic
_space_group_name_H-M_alt     'P 21 21 21'
_space_group_name_Hall     'P 2ac 2ab'
loop_
    _space_group_symop_operation_xyz
    'x, y, z'
    '-x+1/2, -y, z+1/2'
    '-x, y+1/2, -z+1/2'
    'x+1/2, -y+1/2, -z'
_cell_length_a     5.4199(5)
_cell_length_b     10.3293(9)
_cell_length_c     17.4076(15)
_cell_angle_alpha     90
_cell_angle_beta     90
_cell_angle_gamma     90
_cell_volume     974.54(15)
_cell_formula_units_Z     4
_cell_measurement_reflns_used     7895
_cell_measurement_theta_min     2.2927
_cell_measurement_theta_max     29.5413
_cell_measurement_temperature     100.(2)
_exptl_crystal_description     needle
_exptl_crystal_colour     'colourless'
_exptl_crystal_size_max     0.250
_exptl_crystal_size_mid     0.110
_exptl_crystal_size_min     0.090
_exptl_crystal_density_diffrn     1.657
_exptl_crystal_density_meas     ?
_exptl_crystal_density_method     'not measured'
_exptl_crystal_F_000     488
_exptl_absorpt_coefficient_mu     0.159
_exptl_absorpt_correction_type     multi-scan
_exptl_absorpt_process_details
;
(SADABS; Bruker, 2017)
;
_exptl_absorpt_correction_T_min     0.93
_exptl_absorpt_correction_T_max     0.99
_exptl_special_details
;
;
_diffrn_ambient_temperature     100.(2)
_diffrn_source     'fine focus sealed tube'
_diffrn_radiation_type     'Mo K\a'
_diffrn_radiation_wavelength     0.71073
_diffrn_radiation_monochromator     graphite
_diffrn_measurement_device_type     'Bruker SMART APEX CCD'
_diffrn_measurement_method     'Omega Scans'
_diffrn_detector_area_resol_mean     8.3333
_diffrn_reflns_number     13236
_diffrn_reflns_av_R_equivalents     0.0210
_diffrn_reflns_av_unetI/netI     0.0153
_diffrn_reflns_theta_min     2.29
_diffrn_reflns_theta_max     29.11
_diffrn_reflns_theta_full     29.11
_diffrn_measured_fraction_theta_max     0.997
_diffrn_measured_fraction_theta_full     0.997
_diffrn_reflns_limit_h_min     -7
_diffrn_reflns_limit_h_max     7
_diffrn_reflns_limit_k_min     -14
_diffrn_reflns_limit_k_max     14
_diffrn_reflns_limit_l_min     -23
_diffrn_reflns_limit_l_max     23
_refine_special_details
;
;
_reflns_number_total     2603
_reflns_number_gt     2520
_reflns_threshold_expression     'I > 2\s(I)'
_refine_ls_structure_factor_coef     Fsqd
_refine_ls_matrix_type     full
_refine_ls_R_factor_all     0.0296
_refine_ls_R_factor_gt     0.0284
_refine_ls_wR_factor_gt     0.0717
_refine_ls_wR_factor_ref     0.0730
_refine_ls_goodness_of_fit_ref     1.050
_refine_ls_restrained_S_all     1.050
_refine_ls_number_reflns     2603
_refine_ls_number_parameters     154
_refine_ls_number_restraints     0
_refine_ls_number_constraints     ?
_refine_ls_hydrogen_treatment     constr
_refine_ls_weighting_scheme     calc
_refine_ls_weighting_details
              'w=1/[\s^2^(Fo^2^)+(0.0371P)^2^+0.2471P] where P=(Fo^2^+2Fc^2^)/3'
_atom_sites_solution_hydrogens     geom
_atom_sites_solution_primary     direct
_atom_sites_solution_secondary     ?
_refine_ls_shift/su_max     0.000
_refine_ls_shift/su_mean     0.000
_refine_diff_density_max     0.264
_refine_diff_density_min     -0.147
_refine_ls_extinction_method     none
_refine_ls_extinction_coef     ?
_refine_ls_abs_structure_details
;
Flack <i>x</i> determined using 1019 quotients
[(<i>I</i>^+^)-(<i>I</i>^-^)]/[(<i>I</i>^+^)+(<i>I</i>^-^)]
(Parsons <i>et al.</i>,  2013)
;
_refine_ls_abs_structure_Flack     -0.20(13)
loop_
    _atom_type_symbol
    _atom_type_description
    _atom_type_scat_dispersion_real
    _atom_type_scat_dispersion_imag
    _atom_type_scat_source
    C C 0.0033 0.0016 'International Tables Vol C Tables 4.2.6.8 and 6.1.1.4'
    H H 0.0000 0.0000 'International Tables Vol C Tables 4.2.6.8 and 6.1.1.4'
    F F 0.0171 0.0103 'International Tables Vol C Tables 4.2.6.8 and 6.1.1.4'
    N N 0.0061 0.0033 'International Tables Vol C Tables 4.2.6.8 and 6.1.1.4'
    O O 0.0106 0.0060 'International Tables Vol C Tables 4.2.6.8 and 6.1.1.4'
_computing_data_collection
;
APEX3 (Bruker, 2017)
;
_computing_cell_refinement
;
SAINT (Bruker, 2017)
;
_computing_data_reduction
;
SAINT (Bruker, 2017)
;
_computing_structure_solution
;
SHELXT (Sheldrick, 2015<i>a</i>)
;
_computing_structure_refinement
;
<i>SHELXL2016/6</i> (Sheldrick, 2015b)
;
_computing_molecular_graphics
;
Mercury (Macrae <i>et al.</i>, 2008)
;
_computing_publication_material
;
<i>Olex2</i> (Dolomanov <i>et al.</i>, 2009) and
<i>publCIF</i> (Westrip, 2010)
;
loop_
    _atom_site_type_symbol
    _atom_site_label
    _atom_site_fract_x
    _atom_site_fract_y
    _atom_site_fract_z
    _atom_site_U_iso_or_equiv
    _atom_site_adp_type
    _atom_site_calc_flag
    _atom_site_occupancy
    _atom_site_disorder_assembly
    _atom_site_disorder_group
    F F1 1.0458(2) 0.96948(10) 0.27358(6) 0.0304(2) Uani d 1 . .
    F F2 0.64334(19) 0.87849(9) 0.34737(5) 0.0247(2) Uani d 1 . .
    F F3 0.4522(2) 0.64159(11) 0.12257(6) 0.0339(3) Uani d 1 . .
    F F4 0.8628(2) 0.74537(11) 0.05818(6) 0.0354(3) Uani d 1 . .
    O O1 0.3304(2) 0.70337(11) 0.27133(6) 0.0220(2) Uani d 1 . .
    N N1 0.9535(3) 0.85667(14) 0.16598(8) 0.0232(3) Uani d 1 . .
    C C1 0.8951(3) 0.88735(15) 0.23682(9) 0.0214(3) Uani d 1 . .
    C C2 0.6915(3) 0.84050(14) 0.27546(8) 0.0185(3) Uani d 1 . .
    C C3 0.5371(3) 0.75320(15) 0.23844(9) 0.0182(3) Uani d 1 . .
    C C4 0.5954(3) 0.72270(15) 0.16263(9) 0.0223(3) Uani d 1 . .
    C C5 0.8047(3) 0.77713(16) 0.13038(9) 0.0240(3) Uani d 1 . .
    C C6 0.3557(3) 0.65167(14) 0.34628(8) 0.0179(3) Uani d 1 . .
    C C7 0.1718(3) 0.68151(16) 0.39875(9) 0.0212(3) Uani d 1 . .
    H H7 0.041504 0.738816 0.385477 0.025 Uiso calc 1 . .
    C C8 0.1829(3) 0.62530(16) 0.47149(9) 0.0227(3) Uani d 1 . .
    H H8 0.058655 0.644261 0.508309 0.027 Uiso calc 1 . .
    C C9 0.3749(3) 0.54150(15) 0.49061(9) 0.0214(3) Uani d 1 . .
    H H9 0.380741 0.503169 0.540181 0.026 Uiso calc 1 . .
    C C10 0.5583(3) 0.51402(15) 0.43697(9) 0.0210(3) Uani d 1 . .
    H H10 0.689859 0.4575 0.450189 0.025 Uiso calc 1 . .
    C C11 0.5492(3) 0.56943(15) 0.36367(9) 0.0194(3) Uani d 1 . .
    H H11 0.673132 0.550979 0.326676 0.023 Uiso calc 1 . .
loop_
    _atom_site_aniso_label
    _atom_site_aniso_U_11
    _atom_site_aniso_U_22
    _atom_site_aniso_U_33
    _atom_site_aniso_U_12
    _atom_site_aniso_U_13
    _atom_site_aniso_U_23
    F1 0.0275(5) 0.0317(5) 0.0320(5) -0.0123(4) -0.0031(4) 0.0032(4)
    F2 0.0311(5) 0.0254(5) 0.0177(4) -0.0052(4) 0.0026(4) -0.0038(4)
    F3 0.0478(7) 0.0312(5) 0.0228(5) -0.0132(5) -0.0036(5) -0.0051(4)
    F4 0.0497(7) 0.0354(6) 0.0210(5) 0.0030(5) 0.0127(5) -0.0014(4)
    O1 0.0185(5) 0.0281(6) 0.0193(5) -0.0037(5) -0.0018(4) 0.0049(4)
    N1 0.0218(6) 0.0234(6) 0.0242(6) 0.0035(5) 0.0047(5) 0.0067(5)
    C1 0.0201(7) 0.0196(7) 0.0245(7) -0.0010(6) -0.0025(6) 0.0044(6)
    C2 0.0208(7) 0.0184(6) 0.0163(6) 0.0007(6) -0.0006(5) 0.0013(5)
    C3 0.0178(6) 0.0177(6) 0.0191(6) 0.0008(5) -0.0012(5) 0.0029(5)
    C4 0.0295(8) 0.0184(7) 0.0190(7) -0.0002(6) -0.0018(6) 0.0005(5)
    C5 0.0316(8) 0.0222(7) 0.0182(7) 0.0061(7) 0.0058(6) 0.0029(6)
    C6 0.0178(6) 0.0185(6) 0.0175(6) -0.0035(5) -0.0013(5) 0.0009(5)
    C7 0.0160(6) 0.0235(7) 0.0240(7) 0.0018(6) 0.0000(6) -0.0006(6)
    C8 0.0199(7) 0.0270(7) 0.0214(7) -0.0002(6) 0.0041(6) -0.0017(6)
    C9 0.0238(7) 0.0216(7) 0.0188(7) -0.0013(6) 0.0010(6) 0.0019(5)
    C10 0.0199(7) 0.0186(7) 0.0245(7) 0.0013(6) 0.0005(6) 0.0022(6)
    C11 0.0183(6) 0.0186(7) 0.0212(7) -0.0002(5) 0.0035(6) 0.0000(5)
_geom_special_details
;
All esds (except the esd in the dihedral angle between two l.s. planes)
are estimated using the full covariance matrix.  The cell esds are taken
into account individually in the estimation of esds in distances, angles
and torsion angles; correlations between esds in cell parameters are only
used when they are defined by crystal symmetry.  An approximate (isotropic)
treatment of cell esds is used for estimating esds involving l.s. planes.
;
loop_
    _geom_bond_atom_site_label_1
    _geom_bond_atom_site_label_2
    _geom_bond_site_symmetry_2
    _geom_bond_distance
    _geom_bond_publ_flag
    F1 C1 . 1.3404(18) ?
    F2 C2 . 1.3375(17) ?
    F3 C4 . 1.3382(19) ?
    F4 C5 . 1.3366(18) ?
    O1 C3 . 1.3594(18) ?
    O1 C6 . 1.4164(18) ?
    N1 C5 . 1.307(2) ?
    N1 C1 . 1.312(2) ?
    C1 C2 . 1.380(2) ?
    C2 C3 . 1.389(2) ?
    C3 C4 . 1.393(2) ?
    C4 C5 . 1.385(2) ?
    C6 C11 . 1.383(2) ?
    C6 C7 . 1.387(2) ?
    C7 C8 . 1.394(2) ?
    C7 H7 . 0.9500 ?
    C8 C9 . 1.394(2) ?
    C8 H8 . 0.9500 ?
    C9 C10 . 1.393(2) ?
    C9 H9 . 0.9500 ?
    C10 C11 . 1.399(2) ?
    C10 H10 . 0.9500 ?
    C11 H11 . 0.9500 ?
loop_
    _geom_angle_atom_site_label_1
    _geom_angle_atom_site_label_2
    _geom_angle_atom_site_label_3
    _geom_angle_site_symmetry_1
    _geom_angle_site_symmetry_3
    _geom_angle
    _geom_angle_publ_flag
    C3 O1 C6 . . 116.81(12) ?
    C5 N1 C1 . . 116.66(14) ?
    N1 C1 F1 . . 117.05(14) ?
    N1 C1 C2 . . 124.49(15) ?
    F1 C1 C2 . . 118.46(14) ?
    F2 C2 C1 . . 120.62(14) ?
    F2 C2 C3 . . 120.48(14) ?
    C1 C2 C3 . . 118.90(14) ?
    O1 C3 C2 . . 123.16(13) ?
    O1 C3 C4 . . 120.02(14) ?
    C2 C3 C4 . . 116.73(14) ?
    F3 C4 C5 . . 121.20(15) ?
    F3 C4 C3 . . 120.24(15) ?
    C5 C4 C3 . . 118.56(15) ?
    N1 C5 F4 . . 117.04(15) ?
    N1 C5 C4 . . 124.62(15) ?
    F4 C5 C4 . . 118.33(16) ?
    C11 C6 C7 . . 122.50(14) ?
    C11 C6 O1 . . 120.43(13) ?
    C7 C6 O1 . . 116.98(13) ?
    C6 C7 C8 . . 118.34(15) ?
    C6 C7 H7 . . 120.8 ?
    C8 C7 H7 . . 120.8 ?
    C9 C8 C7 . . 120.50(15) ?
    C9 C8 H8 . . 119.8 ?
    C7 C8 H8 . . 119.8 ?
    C10 C9 C8 . . 119.95(14) ?
    C10 C9 H9 . . 120.0 ?
    C8 C9 H9 . . 120.0 ?
    C9 C10 C11 . . 120.18(15) ?
    C9 C10 H10 . . 119.9 ?
    C11 C10 H10 . . 119.9 ?
    C6 C11 C10 . . 118.52(14) ?
    C6 C11 H11 . . 120.7 ?
    C10 C11 H11 . . 120.7 ?
loop_
    _geom_torsion_atom_site_label_1
    _geom_torsion_atom_site_label_2
    _geom_torsion_atom_site_label_3
    _geom_torsion_atom_site_label_4
    _geom_torsion_site_symmetry_1
    _geom_torsion_site_symmetry_2
    _geom_torsion_site_symmetry_3
    _geom_torsion_site_symmetry_4
    _geom_torsion
    _geom_torsion_publ_flag
    C5 N1 C1 F1 . . . . -179.60(14) ?
    C5 N1 C1 C2 . . . . 0.7(2) ?
    N1 C1 C2 F2 . . . . -178.92(14) ?
    F1 C1 C2 F2 . . . . 1.4(2) ?
    N1 C1 C2 C3 . . . . 1.1(2) ?
    F1 C1 C2 C3 . . . . -178.63(13) ?
    C6 O1 C3 C2 . . . . -49.3(2) ?
    C6 O1 C3 C4 . . . . 134.31(15) ?
    F2 C2 C3 O1 . . . . 1.0(2) ?
    C1 C2 C3 O1 . . . . -178.94(14) ?
    F2 C2 C3 C4 . . . . 177.58(14) ?
    C1 C2 C3 C4 . . . . -2.4(2) ?
    O1 C3 C4 F3 . . . . -1.8(2) ?
    C2 C3 C4 F3 . . . . -178.48(14) ?
    O1 C3 C4 C5 . . . . 178.73(14) ?
    C2 C3 C4 C5 . . . . 2.1(2) ?
    C1 N1 C5 F4 . . . . 180.00(14) ?
    C1 N1 C5 C4 . . . . -1.1(2) ?
    F3 C4 C5 N1 . . . . -179.80(15) ?
    C3 C4 C5 N1 . . . . -0.4(2) ?
    F3 C4 C5 F4 . . . . -0.9(2) ?
    C3 C4 C5 F4 . . . . 178.56(14) ?
    C3 O1 C6 C11 . . . . -46.61(19) ?
    C3 O1 C6 C7 . . . . 136.93(15) ?
    C11 C6 C7 C8 . . . . -0.5(2) ?
    O1 C6 C7 C8 . . . . 175.90(14) ?
    C6 C7 C8 C9 . . . . 0.1(2) ?
    C7 C8 C9 C10 . . . . 0.4(2) ?
    C8 C9 C10 C11 . . . . -0.6(2) ?
    C7 C6 C11 C10 . . . . 0.3(2) ?
    O1 C6 C11 C10 . . . . -175.95(14) ?
    C9 C10 C11 C6 . . . . 0.2(2) ?
_shelx_hkl_file
;
  -1   0   0    1.10    0.20
   1   0   0    0.80    0.20
   1   0   0    1.00    0.20
  -1   0   0    0.50    0.20
  -1   0   0    0.60    0.20
   2   0   0 1414.26   30.40
  -2   0   0 1363.16   30.00
   2   0   0 1421.36   30.00
  -2   0   0 1358.56   30.40
  -2   0   0 1399.36   30.00
  -3   0   0    0.40    0.30
  -3   0   0    0.00    0.40
   3   0   0   -0.30    0.40
   3   0   0    0.00    0.20
  -4   0   0  878.21   20.60
   4   0   0  875.41   21.10
   4   0   0  888.31   20.40
  -4   0   0  870.21   21.40
  -5   0   0    0.50    0.80
   5   0   0    1.00    0.80
  -6   0   0  173.48    7.20
   6   0   0  171.08    7.10
  -7   0   0    1.90    1.00
   7   0   0    0.00    0.80
  -1   1   0 4929.61  104.89
   1   1   0 5144.39  104.89
  -1   1   0 4902.31  104.89
   1  -1   0 5153.58  104.89
   1  -1   0 5029.80  105.59
  -1  -1   0 4922.81  105.19
  -2  -1   0  377.26    9.20
  -2  -1   0  368.36    8.50
  -2   1   0  372.26    8.50
  -2   1   0  330.17    9.00
   2  -1   0  375.46    8.90
   2  -1   0  382.36    8.50
   2   1   0  377.46    9.00
  -3  -1   0    0.40    0.30
   3  -1   0    0.70    0.30
   3   1   0    0.40    0.40
   3   1   0    0.10    0.40
  -3   1   0    1.30    0.50
  -3   1   0    0.40    0.30
   3  -1   0    0.90    0.50
  -3  -1   0    0.30    0.40
  -3   1   0    0.30    0.30
   4   1   0    3.50    0.80
  -4   1   0    3.00    0.90
   4   1   0    4.00    1.00
   4  -1   0    3.30    0.80
  -4  -1   0    4.90    0.80
   4  -1   0    3.30    0.90
  -4  -1   0    2.70    0.80
  -4   1   0    4.10    0.90
   5  -1   0  779.92   19.70
  -5   1   0  778.02   19.40
  -5   1   0  776.32   20.00
   5   1   0  762.12   19.90
  -5  -1   0  782.92   20.20
   6  -1   0   53.59    3.80
   6  -1   0   54.49    3.60
  -6  -1   0   54.89    3.80
  -6   1   0   52.89    3.70
   6   1   0   54.59    3.80
   7  -1   0    3.90    1.30
   7  -1   0    2.20    1.10
  -7  -1   0    5.60    1.40
   7   1   0    3.80    1.40
  -7   1   0    4.80    1.30
   0  -2   0 3642.74   79.99
   0  -2   0 3970.40   80.79
   0   2   0 3855.51   80.49
   1   2   0 5798.52  120.29
  -1   2   0 5524.15  119.99
  -1  -2   0 6034.70  120.19
  -1  -2   0 5492.45  120.89
  -1   2   0 5680.43  120.19
   1  -2   0 5861.31  121.59
  -1   2   0 5699.43  121.49
   1  -2   0 5825.32  120.49
  -2  -2   0 1672.63   36.30
  -2   2   0 1698.93   35.30
   2   2   0 1646.04   36.20
   2  -2   0 1711.53   36.20
  -2   2   0 1527.55   36.00
  -2  -2   0 1746.73   35.10
   2  -2   0 1673.93   35.80
  -2   2   0 1631.54   36.20
  -3  -2   0 1317.07   28.00
  -3  -2   0 1284.17   29.40
   3  -2   0 1287.97   28.90
   3  -2   0 1314.17   28.10
  -3   2   0 1270.97   29.20
  -3   2   0 1277.97   29.30
  -3   2   0 1302.87   28.10
   3  -2   0 1314.57   29.30
  -4  -2   0  163.68    6.00
   4  -2   0  166.18    5.60
   4   2   0  162.48    5.60
  -4   2   0  164.78    5.80
   4  -2   0  156.68    5.80
  -4   2   0  163.78    5.90
   4   2   0  169.38    6.10
   5  -2   0  191.08    6.80
   5   2   0  182.08    6.50
   5   2   0  188.98    7.20
  -5   2   0  186.08    7.00
   5  -2   0  180.88    6.90
  -5  -2   0  194.48    7.30
  -6   2   0  159.68    6.90
   6   2   0  147.39    6.70
   6  -2   0  150.78    6.60
  -6  -2   0  149.79    6.90
   6  -2   0  158.78    6.50
  -7   2   0    2.50    1.20
   7  -2   0    6.30    1.70
   7   2   0    8.10    1.80
  -7  -2   0    4.70    1.50
   7  -2   0    7.70    1.60
   0  -3   0    1.20    0.30
   0  -3   0   -0.20    0.20
   0   3   0    0.10    0.10
   0   3   0   -0.70    0.20
   1  -3   0 9656.83  205.08
   1   3   0 9999.00  202.28
  -1   3   0 9665.93  202.48
   1  -3   0 9637.54  203.08
  -1   3   0 9768.82  204.08
  -1  -3   0 9317.37  201.28
  -1  -3   0 9473.95  203.28
  -2  -3   0  747.83   17.50
  -2   3   0  779.72   16.50
  -2   3   0  732.33   17.50
   2   3   0  763.82   17.60
   2  -3   0  746.23   16.80
   2  -3   0  759.32   17.40
  -2   3   0  740.83   17.30
   3  -3   0  873.81   20.20
   3   3   0  892.61   20.90
  -3   3   0  875.81   20.70
  -3  -3   0  896.51   21.00
  -3   3   0  871.81   21.00
  -3   3   0  890.01   19.50
   3  -3   0  901.41   20.80
   4  -3   0  511.25   13.10
   4   3   0  506.55   13.50
   4   3   0  505.35   13.80
  -4   3   0  509.75   13.70
  -4  -3   0  532.15   14.00
  -4   3   0  511.25   13.60
   4  -3   0  495.65   13.50
  -5  -3   0    6.20    1.50
   5   3   0    8.50    1.50
  -5   3   0    6.90    1.50
   5  -3   0    5.90    1.30
  -5   3   0    6.60    1.40
   5  -3   0    4.80    1.20
   5   3   0    6.40    1.60
   6  -3   0   32.10    2.70
  -6   3   0   31.90    3.40
  -6  -3   0   29.20    3.40
   6   3   0   34.20    3.70
   6  -3   0   33.40    3.50
   7  -3   0  462.05   14.90
  -7  -3   0  485.25   15.50
  -7   3   0  475.15   15.00
   7   3   0  471.45   15.30
   0  -4   0   26.50    1.10
   0  -4   0   25.80    1.40
   0   4   0   27.90    1.30
  -1   4   0  221.18    6.20
   1  -4   0  227.38    5.50
   1   4   0  230.48    5.20
   1  -4   0  221.68    6.00
  -1  -4   0  228.58    6.10
  -1   4   0  226.18    5.80
   1   4   0  223.48    6.40
  -1  -4   0  230.78    6.00
   2  -4   0   90.19    3.30
   2   4   0   97.09    3.70
  -2  -4   0   86.89    3.40
   2  -4   0   93.69    2.90
  -2   4   0   90.59    2.70
  -2   4   0   86.09    3.50
   3  -4   0   79.99    3.10
  -3   4   0   78.89    3.60
  -3  -4   0   83.59    3.70
   3  -4   0   81.49    3.50
   3   4   0   86.09    3.80
  -4   4   0   40.90    2.80
   4  -4   0   38.00    2.30
   4   4   0   37.40    2.80
   4   4   0   38.90    2.70
  -4  -4   0   40.70    2.90
  -4   4   0   39.30    2.60
   4  -4   0   41.70    2.70
   5  -4   0    0.60    0.70
   5   4   0    0.70    0.70
  -5  -4   0   -1.10    0.50
   5  -4   0   -0.70    0.40
  -5   4   0   -0.70    0.60
   5   4   0   -0.90    0.50
   6  -4   0   28.00    3.00
   6   4   0   28.90    3.50
  -6  -4   0   26.30    3.20
  -6   4   0   27.10    3.10
   6  -4   0   31.80    3.40
  -6   4   0   30.50    3.30
   7  -4   0   17.10    4.10
  -7  -4   0   10.40    2.10
   0  -5   0    0.30    0.30
   0  -5   0    0.00    0.20
   0   5   0   -0.40    0.20
   1   5   0    1.70    0.40
   1   5   0    1.10    0.50
  -1   5   0    0.70    0.40
   1  -5   0    1.00    0.50
  -1  -5   0    1.80    0.50
  -1   5   0    0.90    0.30
  -1  -5   0    1.50    0.40
   1  -5   0    0.80    0.30
   2   5   0   -0.80    0.50
  -2   5   0   -1.10    0.50
  -2   5   0    0.30    0.30
  -2  -5   0    1.40    0.60
   2  -5   0    0.80    0.30
   2  -5   0    1.10    0.50
   3   5   0  564.24   14.40
  -3   5   0  553.64   13.90
   3  -5   0  547.35   13.00
  -3  -5   0  545.15   14.20
   3  -5   0  515.45   13.70
  -3   5   0  527.95   14.30
  -4  -5   0 2541.15   56.99
  -4   5   0 2558.94   57.09
   4  -5   0 2549.15   55.49
  -4   5   0 2584.64   56.49
   4  -5   0 2515.95   56.39
   4   5   0 2558.34   56.89
   5   5   0   69.59    4.10
   5   5   0   74.99    4.40
  -5  -5   0   76.99    4.40
  -5   5   0   81.39    4.30
  -5   5   0   84.19    4.60
   5  -5   0   78.69    4.20
   6   5   0  167.08    8.50
  -6  -5   0  167.08    7.50
  -6   5   0  165.18    7.10
   6   5   0  166.18    7.50
   6  -5   0  167.28    7.10
  -6   5   0  165.38    7.40
   0  -6   0   92.79    3.50
   0  -6   0   97.29    3.00
   0   6   0   97.99    3.30
   0   6   0   74.89    3.30
   1   6   0  558.54   12.30
  -1  -6   0  530.85   13.20
   1  -6   0  535.25   13.30
   1  -6   0  549.25   12.30
  -1   6   0  530.95   13.40
  -1   6   0  531.15   13.00
   1   6   0  523.05   13.70
  -1  -6   0  541.75   12.90
   2  -6   0    0.10    0.40
  -2   6   0   -0.30    0.50
  -2  -6   0    0.00    0.40
   2  -6   0    0.20    0.20
   2   6   0    0.50    0.60
  -2   6   0    0.10    0.20
   3   6   0  621.54   16.50
  -3   6   0  619.64   16.50
   3  -6   0  619.74   14.80
  -3  -6   0  645.34   16.20
   3  -6   0  619.74   15.80
  -4   6   0   12.50    2.20
   4   6   0   10.00    1.80
  -4  -6   0    7.80    1.60
   4  -6   0    7.40    1.40
  -5  -6   0   16.50    2.40
  -5   6   0   16.30    2.50
   5   6   0   13.30    2.20
   5  -6   0   10.20    1.80
  -5   6   0   18.90    2.40
   5   6   0   14.80    2.30
  -6   6   0   43.80    3.70
   6  -6   0   43.40    3.40
  -6   6   0   48.40    3.60
  -6  -6   0   42.10    3.50
   6   6   0   46.70    3.70
   6   6   0   40.30    3.30
   0  -7   0    1.00    0.40
   0  -7   0    0.10    0.40
   0   7   0   -1.10    0.40
   0   7   0    0.30    0.30
   1  -7   0  361.86    8.60
   1   7   0  355.86   10.10
  -1  -7   0  364.56    9.30
   1  -7   0  332.87    9.60
  -1   7   0  344.67    9.40
  -1   7   0  348.17    9.80
  -1  -7   0  351.36    9.60
  -2  -7   0    8.10    1.30
  -2   7   0    6.00    1.20
   2  -7   0    7.00    1.20
   2   7   0    6.60    1.30
  -3  -7   0  394.66   11.60
   3   7   0  400.86   12.00
  -3   7   0  391.96   11.90
   3  -7   0  406.86   11.30
   4   7   0   12.00    2.00
   4  -7   0   12.90    1.90
  -4   7   0   18.80    2.60
  -4  -7   0   23.40    2.80
  -5   7   0    7.70    1.90
   5   7   0    6.40    1.50
   5   7   0    5.70    1.50
   5  -7   0    8.80    1.80
  -5  -7   0    8.10    1.70
   6  -7   0   40.90    3.30
   6   7   0   38.10    3.40
  -6  -7   0   45.90    3.70
   6   7   0   45.00    3.70
  -6   7   0   52.49    3.90
   0   8   0 1436.66   31.10
   0  -8   0 1444.46   30.60
   0  -8   0 1429.66   31.70
   0   8   0 1215.68   31.40
  -1   8   0  344.57    9.90
   1   8   0  364.36   10.70
  -1   8   0  368.66   10.30
  -1  -8   0  373.76   10.30
   1  -8   0  372.96   10.40
  -2   8   0  180.38    6.80
   2   8   0  196.58    7.20
   2  -8   0  191.18    6.60
  -2  -8   0  192.18    6.70
  -3   8   0  297.77    9.90
   3   8   0  304.77   10.10
   3  -8   0  290.37    9.20
  -3  -8   0  297.57    9.60
  -4  -8   0    2.30    0.90
   4   8   0    3.00    1.20
   5   8   0   53.49    3.80
   5   8   0   49.20    3.80
  -5   8   0   53.89    4.10
   5  -8   0   57.99    3.90
  -5  -8   0   56.99    4.10
   6   8   0    0.70    0.90
   6   8   0    0.80    0.90
  -6  -8   0   -0.40    0.80
   0   9   0   -0.40    0.40
   0   9   0    0.60    0.60
   0  -9   0    0.00    0.70
  -1   9   0    5.10    1.10
  -1   9   0    4.00    1.00
  -1  -9   0    4.90    1.20
   1  -9   0    5.40    1.30
  -1  -9   0    3.20    0.80
   1   9   0    2.20    0.90
   2  -9   0   14.20    2.10
  -2   9   0   11.50    1.90
  -2  -9   0   17.50    2.30
   2   9   0   11.80    2.00
  -3  -9   0    5.80    1.40
   3  -9   0    6.00    1.40
  -3   9   0    7.30    1.80
   3   9   0    4.90    1.40
  -4  -9   0   14.50    2.30
   4  -9   0   12.10    2.00
  -4   9   0   17.60    2.70
   4   9   0   13.60    2.30
   5  -9   0   -0.60    0.70
   5   9   0    1.60    0.80
   5   9   0   -0.70    0.70
  -5   9   0    2.20    1.20
  -5  -9   0    0.90    0.80
   0 -10   0  493.95   12.70
   0  10   0  364.96   12.00
  -1 -10   0  226.08    7.70
  -1  10   0  211.58    7.50
   1  10   0  212.38    8.00
  -1  10   0  225.48    7.90
   1 -10   0  218.08    7.70
  -2  10   0   84.09    4.60
  -2 -10   0   82.69    4.40
   2 -10   0   86.39    4.50
   2  10   0   80.89    4.70
  -3 -10   0    8.30    1.70
   3  10   0    4.10    1.40
  -3  10   0    7.20    1.70
   3 -10   0    6.50    1.60
   4 -10   0    1.30    1.10
  -4  10   0   -0.70    0.90
  -4 -10   0    1.30    1.00
   4  10   0    1.40    1.00
   5  10   0    0.20    0.80
  -5 -10   0    0.20    0.70
   5 -10   0    0.10    0.90
  -5  10   0    0.30    1.20
   5  10   0    0.60    0.90
   0  11   0   -1.30    0.50
   0 -11   0   -1.10    0.50
   1  11   0   53.49    3.70
  -1 -11   0   49.70    3.40
   1 -11   0   51.99    3.50
   2  11   0   26.70    3.20
  -2  11   0   22.90    2.80
   2 -11   0   23.20    2.80
  -2 -11   0   28.60    3.20
   3 -11   0    5.20    1.40
   3  11   0   10.20    1.90
  -3  11   0    8.30    1.90
  -3 -11   0    7.50    1.80
  -4 -11   0    7.80    1.50
   4 -11   0    5.20    1.40
  -4  11   0    6.70    1.80
   4  11   0   10.50    2.10
   1 -12   0   38.80    3.20
  -1 -12   0   43.20    3.30
   1  12   0   43.50    3.60
  -2  12   0    8.00    1.60
   2  12   0    7.50    1.80
   2 -12   0    7.40    1.80
  -2 -12   0    7.70    1.60
  -3 -12   0    6.00    1.50
  -3  12   0    4.90    1.50
   3  12   0    6.80    1.50
   3 -12   0    7.00    1.70
   0 -13   0   -1.00    0.50
   1  13   0   16.30    2.70
  -1 -13   0   18.90    2.80
   1 -13   0   20.00    2.70
   2 -13   0   13.60    2.40
  -2 -13   0   13.50    2.40
   2  13   0   13.40    2.30
   1  14   0   13.50    2.30
  -1   0  -1 1448.36   30.50
  -1   0   1 1448.76   30.50
  -1   0  -1 1412.96   30.70
   1   0   1 1404.66   30.60
   1   0   1 1489.55   30.40
   2   0   1 4441.76   91.59
  -2   0  -1 4324.57   91.29
  -2   0   1 4287.57   91.59
  -2   0  -1 4268.27   91.69
   2   0   1 4284.77   91.09
  -2   0   1 4285.67   91.39
   2   0  -1 4430.86   91.39
  -2   0   1 4408.86   91.29
  -3   0  -1  558.24   14.20
   3   0   1  579.44   13.40
  -3   0   1  574.54   13.60
  -3   0   1  569.34   13.60
   3   0   1  578.34   14.10
  -3   0   1  570.24   14.10
   3   0  -1  593.94   14.10
   3   0  -1  576.44   13.60
  -3   0  -1  564.14   13.60
   4   0   1    0.10    0.30
   4   0  -1    0.20    0.50
  -4   0  -1    0.40    0.40
   4   0  -1    0.00    0.30
  -4   0  -1    0.80    0.60
   4   0   1    0.80    0.60
  -4   0   1   -0.10    0.40
  -4   0   1    0.50    0.50
  -5   0  -1   10.80    1.80
   5   0   1   11.00    1.70
   5   0  -1   12.90    1.90
  -5   0   1   14.20    2.10
   6   0  -1  279.57    9.80
  -6   0   1  286.77   10.00
  -6   0  -1  298.97   10.30
   6   0   1  292.97   10.10
  -7   0   1   15.70    2.40
   7   0   1   13.40    2.30
  -7   0  -1   17.40    2.70
   7   0  -1   15.50    2.50
   0  -1   1   68.59    1.70
   0   1   1   64.39    1.80
   0  -1  -1   69.39    1.70
   0   1   1   64.09    1.80
   0   1  -1   63.69    2.00
   0  -1   1   62.49    1.90
   1  -1   1  812.42   17.20
  -1   1   1  788.32   17.20
   1   1  -1  793.82   17.40
  -1  -1  -1  806.82   17.30
  -1   1   1  788.72   17.30
  -1  -1  -1  776.42   16.90
  -1   1   1  789.92   17.00
  -1  -1   1  783.72   17.30
  -1   1  -1  780.42   17.20
   1   1   1  781.12   17.30
   1   1   1  799.72   17.20
  -1   1  -1  775.92   17.30
   1  -1  -1  798.12   17.00
  -1  -1   1  775.32   17.40
   1  -1  -1  806.82   17.20
   2  -1   1  731.73   16.40
  -2  -1  -1  704.73   16.60
  -2   1   1  700.73   16.50
  -2  -1  -1  720.83   15.90
   2   1  -1  738.53   16.50
   2  -1   1  745.33   15.70
  -2   1   1  725.83   16.10
   2  -1  -1  725.83   16.30
  -2  -1   1  741.23   16.60
  -2  -1   1  734.43   15.90
   2   1   1  759.02   16.70
   2   1   1  743.33   16.30
  -2   1  -1  729.13   16.60
  -2   1  -1  637.74   16.30
   3  -1   1  365.46    8.50
   3   1  -1  354.56    9.20
  -3  -1  -1  345.97    8.70
  -3   1   1  346.47    9.40
  -3  -1  -1  349.57    9.60
   3  -1   1  355.26    9.30
  -3   1   1  352.16    8.80
   3   1   1  349.96    9.00
   3  -1  -1  362.36    8.80
   3   1   1  364.86    9.60
   3  -1  -1  348.87    9.20
  -3  -1   1  344.07    9.40
  -3  -1   1  363.36    8.70
  -3   1  -1  342.67    9.50
   4  -1   1   45.30    2.60
  -4   1   1   41.90    2.60
  -4   1   1   44.90    2.50
  -4  -1  -1   46.20    2.80
  -4  -1  -1   46.60    2.20
  -4   1   1   42.90    2.20
   4   1  -1   46.30    2.80
   4   1  -1   44.80    2.50
   4   1   1   42.20    2.30
  -4   1  -1   43.10    2.70
  -4  -1   1   44.90    2.20
   4   1   1   43.70    2.70
  -4   1  -1   46.10    2.50
   4  -1  -1   44.40    2.20
   4  -1  -1   43.90    2.60
  -4  -1   1   41.10    2.60
   5   1  -1  159.08    6.40
  -5   1   1  163.78    6.40
  -5  -1  -1  166.48    6.70
  -5   1   1  166.08    6.00
   5  -1   1  164.58    6.30
   5   1   1  153.98    6.30
  -5  -1   1  169.18    6.60
  -5   1  -1  166.88    6.10
   5  -1  -1  155.48    6.10
  -5   1  -1  165.88    6.50
  -6   1   1   70.89    4.30
   6  -1   1   69.59    4.10
  -6  -1  -1   74.59    4.40
   6   1  -1   67.79    4.20
   6  -1  -1   68.49    4.30
  -6   1  -1   68.89    4.30
   6   1   1   69.29    4.20
   6  -1  -1   64.89    4.00
  -6  -1   1   67.39    4.20
   7  -1   1    0.90    0.80
   7   1  -1    0.50    0.70
   7  -1   1    4.50    1.60
  -7  -1  -1    0.20    0.80
  -7   1   1    2.10    1.20
   7  -1  -1    3.00    1.10
  -7  -1   1    2.70    1.30
  -7   1  -1    2.20    1.10
   7   1   1    1.00    0.90
   7  -1  -1    1.50    1.20
   0   2   1  206.78    4.90
   0  -2   1  210.58    4.70
   0   2  -1  206.58    4.80
   0  -2  -1  198.58    4.90
   0  -2   1  175.58    4.70
   0   2   1  201.58    4.80
   0  -2  -1  201.28    4.80
  -1   2   1 3493.05   71.49
   1   2  -1 3372.06   71.79
  -1  -2  -1 3539.85   71.69
  -1   2   1 3501.35   71.79
   1  -2   1 3417.46   71.29
   1  -2   1 3424.06   71.59
  -1   2   1 3230.68   71.29
  -1   2  -1 3383.96   71.49
  -1  -2   1 3390.66   71.59
   1  -2  -1 3531.55   71.49
   1   2   1 3460.45   71.79
   1  -2  -1 3356.66   71.39
  -1  -2   1 3101.69   71.39
  -2   2   1  524.45   11.90
  -2   2   1  513.85   12.40
  -2  -2  -1  529.95   12.60
   2  -2   1  514.85   12.40
   2  -2   1  541.95   11.40
  -2   2   1  520.45   12.50
   2  -2   1  513.65   12.20
   2   2  -1  526.65   12.60
  -2  -2  -1  518.45   11.50
   2  -2  -1  525.55   12.00
  -2   2  -1  531.85   12.50
   2   2   1  531.25   12.50
  -2  -2   1  532.65   11.40
  -2   2  -1  522.35   11.40
   2  -2  -1  523.85   12.40
  -2  -2   1  518.55   12.40
  -2   2  -1  513.95   12.50
   3  -2   1  145.79    3.80
  -3   2   1  140.49    4.80
   3  -2   1  147.79    4.70
  -3   2   1  144.19    4.90
  -3   2   1  143.79    4.20
  -3  -2  -1  136.79    5.00
   3   2  -1  145.49    4.90
   3  -2   1  147.59    5.00
  -3  -2  -1  144.89    4.00
  -3   2  -1  139.29    4.90
  -3  -2   1  145.59    5.00
   3  -2  -1  151.28    4.90
   3   2   1  145.99    4.80
   3  -2  -1  148.79    4.60
   3  -2  -1  145.29    4.20
   3   2   1  150.08    5.10
  -3   2  -1  145.89    4.90
  -3  -2   1  146.19    4.00
  -4   2   1  272.27    8.30
   4  -2   1  267.17    8.00
  -4  -2  -1  271.87    8.50
   4   2  -1  271.97    8.10
   4   2  -1  273.47    8.50
  -4   2   1  270.07    8.20
   4  -2   1  255.17    8.20
  -4   2  -1  264.77    8.20
  -4  -2   1  275.37    8.50
   4   2   1  267.17    7.90
   4  -2  -1  274.37    8.00
   4   2   1  257.77    8.30
   4  -2  -1  266.47    8.20
  -4   2  -1  267.67    8.30
  -5   2   1  470.85   14.30
   5   2  -1  561.34   15.30
  -5   2   1  555.24   15.10
   5  -2   1  555.74   14.70
   5   2  -1  539.55   14.50
  -5  -2  -1  557.54   15.40
   5  -2   1  538.25   15.10
   5   2   1  540.55   15.20
   5  -2  -1  556.44   14.70
   5  -2  -1  555.64   15.00
  -5  -2   1  547.75   15.20
  -5   2  -1  563.14   15.20
   6  -2   1   65.39    3.90
  -6   2   1   56.69    3.80
  -6  -2  -1   62.39    4.20
   6  -2   1   56.49    3.90
   6   2  -1   61.69    4.10
  -6   2  -1   55.49    3.80
  -6  -2   1   67.69    4.30
   6  -2  -1   64.89    3.80
   6   2   1   56.99    3.90
   6  -2  -1   57.89    3.90
  -7   2   1   -0.40    0.90
   7   2  -1    0.20    0.80
   7  -2   1   -0.10    0.70
   7  -2   1    0.70    1.10
  -7  -2  -1    1.70    1.00
   7  -2  -1    1.00    1.10
  -7   2  -1   -0.40    0.90
   7   2   1   -1.30    0.70
   7  -2  -1    1.10    0.80
  -7  -2   1    3.10    1.10
   0   3   1 5629.54  120.19
   0  -3  -1 5818.72  123.19
   0   3   1 5727.53  120.99
   0  -3   1 5768.12  121.49
   0   3  -1 5778.92  120.29
   0  -3   1 5561.14  122.39
   0  -3  -1 5977.80  121.39
   1  -3   1 4960.20   99.59
  -1  -3  -1 4839.32   99.49
  -1   3   1 4609.54   99.69
  -1   3   1 4725.63   99.79
   1   3  -1 4739.43   99.99
  -1  -3  -1 4735.23   99.69
   1  -3   1 4786.12   99.19
  -1   3  -1 4588.34  100.19
   1   3   1 4859.81   99.99
   1  -3  -1 4760.72   99.59
  -1   3  -1 4814.32   99.79
  -1  -3   1 4514.45   99.49
  -1  -3   1 4763.12   99.59
   1  -3  -1 4652.93   99.19
   2  -3   1  409.56    9.60
  -2  -3  -1  403.56   10.10
   2  -3   1  390.76    9.90
  -2   3   1  414.56    9.40
   2   3  -1  395.86   10.30
  -2   3   1  393.66   10.20
  -2   3   1  390.36    9.90
  -2  -3   1  387.36   10.00
  -2   3  -1  401.86    8.80
  -2   3  -1  394.86   10.20
   2  -3  -1  401.56    9.90
  -2   3  -1  391.66    9.90
   2  -3  -1  404.26    9.40
   2   3   1  407.16   10.20
   3  -3   1   44.30    2.20
   3   3  -1   47.60    2.60
  -3   3   1   46.70    1.90
  -3  -3  -1   43.30    2.50
  -3   3   1   48.50    2.60
  -3   3   1   40.40    2.30
   3  -3   1   42.70    2.40
   3   3   1   45.50    2.50
   3  -3  -1   44.10    2.40
  -3   3  -1   44.90    2.40
   3   3   1   42.90    2.50
  -3  -3   1   45.20    2.50
  -3   3  -1   43.00    2.50
   3  -3  -1   47.00    2.20
  -4   3   1  625.94   16.20
   4  -3   1  628.34   15.60
   4  -3   1  637.54   16.10
  -4  -3  -1  646.04   16.50
  -4   3   1  613.64   16.00
   4   3  -1  637.84   16.20
  -4   3  -1  611.44   16.00
  -4   3  -1  620.94   16.20
   4  -3  -1  618.14   15.40
   4   3   1  637.44   16.40
   4  -3  -1  625.94   16.00
   4   3   1  629.54   15.90
  -4  -3   1  619.24   16.30
   5  -3   1   91.99    4.30
  -5   3   1   94.79    4.60
   5  -3   1   96.69    4.70
  -5   3   1   94.39    4.60
   5   3  -1   92.89    4.80
  -5  -3  -1   97.19    4.90
   5   3  -1   87.39    4.30
   5  -3  -1   90.59    4.50
  -5  -3   1   90.59    4.70
  -5   3  -1   97.79    4.70
   5   3   1   95.59    4.40
   5  -3  -1   92.59    4.20
   5   3   1   95.99    4.90
  -5   3  -1  100.49    4.80
   6  -3   1   13.00    2.10
  -6   3   1   12.90    2.10
   6   3  -1   12.30    2.20
   6  -3   1   14.00    2.10
  -6  -3  -1   16.10    2.50
  -6  -3   1   14.70    2.40
  -6   3  -1   11.70    1.90
   6  -3  -1   14.60    2.10
  -6   3  -1   16.40    2.50
   6  -3  -1   13.80    2.10
   6   3   1   14.00    2.30
  -7   3   1   17.70    2.70
   7   3  -1   16.90    2.80
   7  -3   1   17.40    2.50
   7  -3   1   18.00    2.80
   7  -3  -1   17.00    2.60
   7   3   1   17.00    2.60
  -7   3  -1   18.40    2.70
  -7  -3   1   19.30    2.80
   0  -4   1 1092.89   24.30
   0  -4   1 1125.49   24.00
   0   4   1 1086.99   24.20
   0   4  -1 1094.89   24.20
   0  -4  -1 1125.89   23.80
   0  -4  -1 1138.69   24.40
   0   4   1 1095.29   24.50
   1  -4   1  147.89    3.80
  -1  -4  -1  138.59    4.30
   1   4  -1  136.59    3.40
  -1  -4  -1  145.49    4.10
  -1   4   1  141.39    4.40
  -1   4   1  134.19    4.00
   1   4  -1  135.99    4.50
   1  -4   1  140.99    4.20
  -1  -4  -1  139.89    3.50
  -1   4  -1  138.99    3.90
  -1  -4   1  143.39    4.20
  -1   4  -1  145.19    4.50
   1   4   1  142.29    3.50
   1  -4  -1  141.29    3.50
  -1  -4   1  143.69    4.20
   1   4   1  149.49    4.60
   1  -4  -1  137.19    4.20
  -2   4   1  116.89    3.50
   2  -4   1  116.19    4.00
  -2  -4  -1  114.19    4.10
  -2   4   1  114.89    4.20
   2   4  -1  121.99    4.40
   2  -4   1  118.69    3.60
   2  -4  -1  123.69    4.00
  -2  -4   1  117.09    4.10
  -2   4  -1  115.89    4.30
  -2   4  -1  119.09    3.20
  -2   4  -1  115.79    4.00
   2   4   1  116.79    4.30
  -2  -4   1  114.19    4.00
   2  -4  -1  118.79    3.40
  -3   4   1  154.48    5.30
  -3  -4  -1  158.08    5.50
  -3   4   1  152.48    5.50
   3  -4   1  159.48    4.90
  -3   4   1  150.58    4.50
   3  -4   1  151.78    5.30
   3   4  -1  157.98    5.60
  -3   4  -1  158.98    5.30
   3   4   1  157.98    5.50
   3  -4  -1  156.68    4.70
  -3  -4   1  151.88    5.40
  -3   4  -1  146.89    5.50
   3  -4  -1  155.78    5.30
   4   4  -1  147.49    5.80
  -4   4   1  151.78    5.70
  -4   4   1  155.78    6.00
   4  -4   1  151.58    5.70
   4  -4   1  150.28    5.30
  -4  -4  -1  147.89    6.00
  -4   4  -1  154.78    5.80
   4  -4  -1  151.88    5.70
   4  -4  -1  151.78    5.20
   4   4   1  150.48    5.80
  -4   4  -1  145.09    5.80
   4   4   1  156.08    6.00
  -4  -4   1  156.18    6.00
   5  -4   1   34.80    2.50
   5  -4   1   41.10    3.00
  -5  -4  -1   36.80    3.10
   5   4  -1   39.20    3.10
   5   4  -1   38.40    2.90
  -5   4   1   39.30    2.90
  -5   4  -1   38.40    2.90
   5  -4  -1   43.50    3.10
   5   4   1   43.30    3.20
   5   4   1   40.60    2.90
   5  -4  -1   43.10    2.70
  -5  -4   1   41.70    3.10
  -6  -4  -1    9.90    2.00
  -6   4   1   13.00    2.20
   6  -4   1   11.80    1.80
   6   4  -1   10.70    2.10
   6  -4   1    7.00    1.60
  -6   4   1   10.50    1.90
  -6   4  -1    9.90    1.90
  -6  -4   1   10.00    2.00
   6   4   1   12.00    2.30
  -6   4  -1   11.90    2.20
   6  -4  -1   11.30    2.10
  -7   4   1   47.40    5.30
  -7  -4  -1   49.30    5.50
  -7  -4   1   49.20    3.80
   7  -4  -1   45.40    5.10
   0   5   1  131.79    3.90
   0  -5   1  126.29    3.70
   0  -5   1  119.89    4.00
   0  -5  -1  129.79    3.50
   0   5  -1  129.59    3.90
   0   5   1  123.89    4.20
   0  -5  -1  128.69    4.10
  -1   5   1  276.87    7.70
  -1   5   1  280.77    7.40
   1  -5   1  285.27    6.90
   1   5  -1  286.57    6.70
   1  -5   1  284.07    7.50
  -1  -5  -1  272.07    7.50
  -1  -5  -1  279.37    7.30
   1   5  -1  285.07    7.90
   1  -5  -1  276.77    6.60
  -1   5  -1  281.17    7.70
  -1  -5   1  288.87    7.40
   1   5   1  290.37    6.70
  -1  -5   1  279.37    7.50
   1  -5  -1  293.17    7.60
   1   5   1  276.97    7.90
  -1   5  -1  282.97    7.20
  -2   5   1 1176.58   27.60
   2  -5   1 1195.28   27.10
  -2  -5  -1 1213.38   27.40
  -2   5   1 1213.98   26.50
   2  -5   1 1195.88   26.40
   2   5  -1 1236.28   27.90
   2  -5  -1 1163.08   27.10
   2   5   1 1199.98   27.70
   2  -5  -1 1245.68   26.20
  -2   5  -1 1203.18   26.10
  -2  -5   1 1198.68   27.30
  -2   5  -1 1210.18   27.60
  -2  -5   1 1178.28   27.20
  -3  -5  -1   25.20    2.00
  -3   5   1   27.00    2.20
   3  -5   1   26.40    1.70
   3  -5   1   25.00    1.90
   3   5  -1   22.60    2.00
  -3   5  -1   18.70    2.10
   3   5   1   23.00    2.00
   3  -5  -1   27.40    1.60
  -3  -5   1   26.20    2.00
   3  -5  -1   26.40    2.00
  -3   5  -1   23.20    1.80
  -4   5   1  152.68    5.80
  -4   5   1  150.88    6.20
   4  -5   1  142.69    5.10
   4   5  -1  144.89    6.10
  -4  -5  -1  141.49    6.00
   4  -5   1  149.49    5.80
  -4   5  -1  147.89    6.10
  -4  -5   1  151.78    6.00
   4   5   1  147.99    6.00
   4  -5  -1  154.88    5.80
  -4   5  -1  158.28    5.90
   4   5   1  144.59    5.90
   4  -5  -1  154.08    5.10
   5  -5   1    1.10    0.60
   5   5  -1    1.40    0.80
  -5   5   1    1.30    0.80
   5  -5   1    0.20    0.80
  -5   5   1    2.00    1.10
   5   5  -1    1.00    0.80
  -5  -5  -1    1.00    0.80
  -5   5  -1    0.60    0.80
  -5   5  -1    1.90    1.00
  -5  -5   1    1.40    0.80
   5   5   1    1.00    0.90
   5  -5  -1    1.70    0.80
   5   5   1    1.70    0.90
   6   5  -1  102.99    5.70
   6  -5   1   93.09    5.20
  -6   5   1  105.09    5.40
  -6  -5  -1   92.79    5.50
  -6   5   1  111.59    5.80
   6   5  -1  101.39    5.30
  -6   5  -1  111.39    5.80
   6   5   1  103.09    5.60
  -6  -5   1  109.29    5.80
   6  -5  -1  104.09    5.30
  -6   5  -1  102.49    5.40
   0  -6  -1  682.33   15.10
   0   6   1  664.03   16.10
   0  -6   1  666.63   15.30
   0   6  -1  674.13   15.60
   0   6   1  667.93   15.60
   0  -6   1  662.13   15.90
   0  -6  -1  653.93   15.90
   1  -6   1   91.59    3.50
  -1  -6  -1   84.19    3.10
  -1   6   1   84.99    3.50
   1   6  -1   85.09    3.70
  -1  -6  -1   84.49    3.40
   1  -6   1   87.49    2.90
  -1   6   1   88.29    3.30
   1   6  -1   87.39    2.70
   1  -6  -1   88.09    2.60
  -1  -6   1   86.99    3.40
   1   6   1   90.09    2.80
   1  -6  -1   88.99    3.50
  -1   6  -1   83.89    3.50
  -1   6  -1   88.39    3.20
   1   6   1   78.79    3.60
  -1  -6   1   80.89    3.20
   2  -6   1  146.59    4.30
   2   6  -1  135.09    5.30
   2  -6   1  128.89    4.70
  -2   6   1  139.79    4.40
  -2   6   1  141.49    5.20
  -2  -6  -1  137.19    5.00
  -2  -6   1  140.59    4.90
   2  -6  -1  137.89    4.90
   2   6   1  144.59    5.40
   2  -6  -1  144.09    4.00
  -2  -6   1  143.39    4.90
  -2   6  -1  135.79    5.20
  -2   6  -1  136.99    4.10
   3  -6   1  515.25   12.50
  -3   6   1  509.75   13.90
  -3  -6  -1  521.25   13.70
   3   6  -1  500.65   13.90
   3  -6   1  499.95   13.30
   3   6   1  484.05   13.80
  -3   6  -1  505.75   13.90
  -3  -6   1  493.35   13.50
   3  -6  -1  510.75   13.30
  -4  -6  -1  282.97    9.40
   4   6  -1  263.57    9.20
  -4   6   1  282.87    9.50
   4  -6   1  279.97    8.40
   4  -6   1  282.27    9.00
   4  -6  -1  274.07    8.80
   4   6   1  291.77    9.50
  -4  -6   1  289.87    9.40
   4   6   1  278.97    9.20
  -4   6  -1  278.77    9.50
   5   6  -1    3.60    1.20
  -5   6   1    4.10    1.40
   5   6  -1    1.90    1.00
  -5   6   1    2.30    1.00
  -5  -6  -1    4.10    1.10
  -5   6  -1    1.80    1.00
  -5  -6   1    0.40    0.70
  -5   6  -1    2.70    1.20
   5   6   1    4.30    1.30
   5  -6  -1    2.20    1.00
   5   6   1    3.40    1.20
  -6   6   1   42.70    3.30
  -6  -6  -1   37.10    3.30
   6   6  -1   33.90    3.10
   6   6  -1   36.70    4.00
   6  -6   1   39.10    3.30
  -6   6   1   36.60    4.00
  -6  -6   1   39.00    3.30
  -6   6  -1   41.00    3.50
   6   6   1   38.90    3.20
   6   6   1   41.90    3.50
  -6   6  -1   40.70    3.40
   6  -6  -1   37.60    3.10
   0   7   1  741.73   16.90
   0  -7   1  729.33   16.50
   0  -7  -1  729.33   16.30
   0   7   1  692.73   17.40
   0  -7  -1  683.33   17.20
   0  -7   1  692.63   17.20
   0   7  -1  733.53   16.90
  -1  -7  -1  854.21   19.60
  -1  -7  -1  836.32   20.10
   1  -7   1  856.31   19.10
   1   7  -1  858.21   20.60
  -1   7   1  853.61   20.30
  -1   7   1  838.72   19.90
   1  -7   1  844.72   20.10
  -1   7  -1  836.72   19.70
  -1  -7   1  823.32   20.00
   1   7   1  824.02   20.60
   1  -7  -1  813.42   20.10
  -1  -7   1  854.11   19.70
   1  -7  -1  870.71   19.80
  -1   7  -1  872.31   20.30
   1   7   1  871.71   19.50
   2  -7   1  174.38    5.80
  -2   7   1  169.78    5.30
  -2   7   1  173.08    6.20
   2   7  -1  165.48    6.30
   2  -7   1  167.88    4.90
  -2  -7  -1  170.48    5.90
   2   7   1  164.18    6.20
  -2  -7   1  166.98    5.70
  -2   7  -1  169.68    6.10
   2  -7  -1  159.58    5.70
  -2  -7   1  162.48    5.80
  -3  -7  -1  393.66   11.50
   3  -7   1  397.76   11.20
  -3   7   1  403.86   11.90
   3   7  -1  411.96   12.10
   3   7   1  380.16   11.70
   3  -7  -1  402.56   11.20
  -3  -7   1  378.26   11.30
  -3   7  -1  374.66   11.60
   4  -7   1   36.10    2.80
  -4   7   1   35.30    3.00
  -4  -7  -1   39.30    3.00
   4   7  -1   35.20    3.00
  -4   7  -1   35.40    3.00
  -4  -7   1   37.70    2.90
   4   7   1   35.40    3.00
   4  -7  -1   37.80    2.70
   5   7  -1    9.60    1.90
  -5  -7  -1   11.30    2.10
   5  -7   1    8.80    1.70
  -5   7   1   12.20    2.30
   5  -7  -1    7.10    1.60
   5   7   1   10.70    2.00
  -5   7  -1    7.10    1.70
   5   7   1    5.20    1.40
  -5  -7   1    7.80    1.80
  -6  -7  -1   -0.50    0.80
   6  -7   1    1.00    0.90
  -6   7   1    0.60    0.90
   6   7  -1    0.80    0.90
   6   7  -1    0.10    0.70
   6   7   1    0.20    0.70
  -6   7  -1    2.60    1.00
  -6  -7   1    0.00    0.80
   6  -7  -1    0.70    0.90
   6   7   1    0.90    0.90
   0  -8   1  128.29    4.80
   0   8   1  124.79    5.00
   0   8   1  120.19    4.40
   0   8  -1  129.69    4.50
   0  -8   1  127.29    4.20
   0  -8  -1  126.89    4.90
  -1   8   1   17.30    2.00
   1  -8   1   17.60    1.30
  -1  -8  -1   16.40    1.90
  -1  -8  -1   16.30    1.40
   1   8  -1   17.70    2.10
   1  -8   1   18.70    2.00
  -1   8   1   17.50    1.90
  -1   8  -1   14.50    1.80
   1  -8  -1   22.80    2.30
  -1  -8   1   22.70    2.30
  -1   8  -1   17.10    1.50
   1   8   1   15.20    1.90
  -1  -8   1   15.50    1.60
  -2   8   1  332.87   10.00
  -2  -8  -1  312.47    9.60
   2   8  -1  324.57   10.20
   2  -8   1  315.17    9.50
  -2  -8   1  312.07    9.30
  -2  -8   1  319.87    9.60
   2   8   1  326.87   10.20
  -2   8  -1  322.27    9.90
   2  -8  -1  318.07    9.50
  -3  -8  -1   65.29    3.80
   3  -8   1   70.99    3.80
  -3   8   1   69.59    4.10
   3   8  -1   70.59    4.30
  -3   8  -1   70.99    4.20
   3  -8  -1   74.99    3.90
  -3  -8   1   72.29    3.90
   3   8   1   76.69    4.30
   4  -8   1   30.70    2.60
   4   8  -1   26.50    3.10
  -4  -8  -1   33.30    2.90
  -4   8   1   33.60    2.90
   4  -8  -1   30.60    2.60
  -4  -8   1   36.10    2.90
   4   8   1   29.30    3.30
   5   8  -1   80.39    5.00
  -5   8   1   81.89    5.10
   5  -8   1   72.79    4.40
  -5  -8  -1   94.49    5.30
   5   8   1   86.69    5.10
   5   8   1   84.19    4.80
  -5  -8   1   78.79    4.80
   5  -8  -1   76.89    4.50
  -5   8  -1   81.09    5.10
   6   8  -1    0.20    1.30
  -6  -8  -1    1.80    1.10
   6   8  -1   -0.70    0.80
   6   8   1    0.30    0.90
   6   8   1    1.10    0.90
  -6  -8   1    0.30    0.90
   0  -9  -1   25.90    2.20
   0   9   1   22.90    1.80
   0  -9   1   26.20    2.60
   0   9  -1   23.90    1.90
   0   9   1   26.90    2.30
   1   9  -1  137.79    5.70
  -1  -9  -1  125.89    5.20
  -1   9   1  136.59    5.30
   1  -9   1  131.29    5.30
  -1   9   1  131.19    5.10
  -1   9  -1  132.79    5.00
   1   9   1  135.09    5.70
   1  -9  -1  134.59    5.40
  -1   9  -1  136.49    5.40
  -1  -9   1  135.59    5.30
  -1  -9   1  136.39    4.90
  -2  -9  -1   77.09    4.00
  -2   9   1   81.49    4.30
   2  -9   1   80.49    4.10
   2   9  -1   80.99    4.50
  -2  -9   1   80.29    3.80
  -2  -9   1   76.19    4.00
  -2   9  -1   79.89    4.30
   2   9   1   86.79    4.60
   2  -9  -1   76.99    4.00
  -3   9   1   61.39    4.00
   3  -9   1   62.79    3.70
  -3  -9  -1   62.79    3.80
   3   9  -1   60.59    4.10
   3  -9  -1   62.69    3.70
  -3   9  -1   58.09    4.00
   3   9   1   63.19    4.20
  -3  -9   1   64.39    3.80
   4  -9   1   16.40    2.30
  -4  -9  -1   15.30    2.30
   4   9  -1   14.70    2.40
  -4   9   1   13.50    2.30
   4  -9  -1   11.20    2.00
   4   9   1   17.60    2.70
  -4   9  -1   13.40    2.30
  -4  -9   1   18.80    2.70
   5   9  -1   19.40    3.00
  -5   9   1   22.50    3.20
   5  -9   1   21.50    3.00
  -5  -9  -1   17.30    2.60
   5   9   1   15.90    2.60
   5  -9  -1   16.20    2.50
   5   9   1   18.40    2.70
  -5  -9   1   16.40    2.40
  -5   9  -1   20.60    3.10
   0  10   1  212.68    7.50
   0 -10   1  202.08    7.20
   0 -10  -1  207.28    7.30
   1  10  -1   34.60    2.80
  -1 -10  -1   26.20    2.40
   1 -10   1   26.30    2.80
  -1  10   1   29.30    2.30
  -1  10   1   29.90    2.40
   1 -10  -1   30.20    2.60
   1  10   1   33.00    2.80
  -1  10  -1   32.60    2.50
  -1 -10   1   29.50    2.50
   2 -10   1   16.20    2.30
  -2  10   1   16.80    2.40
   2  10  -1   14.20    2.30
  -2 -10  -1   19.00    2.50
  -2  10  -1   16.40    2.40
  -2 -10   1   12.80    1.90
   2 -10  -1   12.80    2.00
   2  10   1   15.30    2.30
  -3  10   1    6.60    1.70
   3  10  -1    7.40    1.70
   3 -10   1    7.10    1.60
  -3 -10  -1    6.90    1.50
  -3 -10   1    6.70    1.50
   3 -10  -1    4.70    1.40
   3  10   1    9.50    2.00
  -3  10  -1   10.10    1.90
   4  10  -1    9.00    2.20
  -4 -10  -1    7.60    1.80
  -4  10   1    6.60    1.90
   4 -10   1    6.20    1.60
  -4 -10   1    7.70    1.80
   4  10   1    7.40    1.80
   4 -10  -1    6.20    1.60
  -4  10  -1    3.60    1.60
   5 -10   1   21.50    4.20
   5  10  -1   16.60    2.60
  -5  10   1   21.30    3.70
  -5 -10  -1   19.60    2.90
  -5 -10   1   17.00    2.60
   5  10   1   17.10    2.80
   5  10   1   22.10    2.90
   5 -10  -1   13.30    2.60
  -5  10  -1   14.00    3.40
   0 -11   1  101.19    4.90
   0  11   1  104.39    5.00
   0 -11  -1   92.29    4.80
  -1  11   1   32.60    3.90
   1 -11   1   36.90    3.00
  -1 -11  -1   34.20    2.80
   1  11  -1   41.90    3.30
  -1 -11   1   37.30    2.80
   1 -11  -1   39.80    3.10
   1  11   1   31.00    3.40
  -2 -11  -1   12.70    2.10
   2 -11   1   15.30    2.30
  -2  11   1   11.90    2.10
   2  11  -1   15.30    2.30
  -2 -11   1   16.10    2.30
  -2  11  -1   13.70    2.20
   2 -11  -1   16.60    2.50
   2  11   1   13.80    2.50
  -3 -11  -1   32.70    3.60
  -3  11   1   19.00    2.70
   3  11  -1   24.80    3.20
   3 -11   1   23.60    2.90
   3 -11  -1   28.80    3.30
   3  11   1   31.00    3.50
  -3 -11   1   25.50    3.10
  -3  11  -1   26.00    3.30
   4 -11   1    7.30    1.70
   4  11  -1    7.80    1.90
  -4 -11  -1    8.00    1.70
  -4  11   1   11.00    2.20
  -4 -11   1    7.50    1.60
   4 -11  -1   12.20    2.20
  -4  11  -1    5.00    1.70
   4  11   1   11.40    2.10
   0  12   1   27.50    3.10
   0 -12  -1   34.70    2.90
   0  12  -1   17.40    2.50
   0 -12   1   30.80    3.20
   1  12  -1   28.80    3.20
   1 -12   1   29.80    3.20
  -1 -12  -1   25.60    2.90
   1 -12  -1   29.00    3.20
   1  12   1   31.70    3.50
  -1 -12   1   27.00    3.10
  -2  12   1   72.69    4.40
  -2 -12  -1   66.39    4.20
   2  12  -1   67.99    4.50
   2 -12   1   67.89    4.30
   2  12   1   69.39    4.70
  -2 -12   1   66.19    4.10
   2 -12  -1   72.49    4.50
  -2  12  -1   63.49    4.20
  -3  12   1   31.70    3.60
   3 -12   1   36.20    3.20
  -3 -12  -1   39.60    3.30
   3  12  -1   38.00    3.40
  -3  12  -1   30.80    3.60
   3  12   1   34.70    3.90
  -3 -12   1   39.00    3.20
   3 -12  -1   36.30    3.20
   0 -13   1    5.10    1.40
   0 -13  -1    4.60    1.40
  -1 -13  -1    3.10    1.10
   1 -13   1    1.40    0.90
   1  13  -1    0.60    1.10
  -1 -13   1    3.60    1.10
   1 -13  -1    4.50    1.30
   1  13   1    2.50    1.00
   2  13  -1   17.40    2.80
   2 -13   1   16.10    2.60
  -2 -13  -1   15.20    2.50
   2 -13  -1   19.00    2.70
  -2 -13   1   19.30    2.80
   2  13   1   23.10    3.00
   1  14  -1   55.59    4.00
   1  14   1   58.59    4.20
   0   0  -2 5352.66  110.59
   0   0   2 5087.09  110.09
  -1   0   2 2009.80   43.60
   1   0   2 2056.29   43.70
   1   0   2 2100.19   43.30
  -1   0   2 2096.09   43.60
   2   0   2  697.83   15.70
   2   0  -2  692.73   15.50
  -2   0  -2  695.93   15.80
  -2   0   2  699.53   15.40
  -2   0   2  589.44   15.40
   2   0   2  700.13   15.00
  -2   0  -2  679.23   15.40
  -2   0   2  694.13   15.60
  -3   0   2   23.70    1.70
  -3   0  -2   25.80    1.80
   3   0   2   22.90    1.70
   3   0  -2   29.00    1.80
  -3   0   2   25.00    1.50
   3   0   2   28.30    1.40
   3   0  -2   26.80    1.70
  -3   0  -2   24.60    1.60
  -3   0   2   28.00    1.70
  -4   0   2   42.30    2.30
   4   0   2   43.00    2.60
   4   0  -2   40.60    2.50
  -4   0  -2   43.70    2.80
  -4   0   2   39.60    2.30
  -4   0  -2   40.20    2.20
  -4   0   2   39.60    2.50
   4   0   2   43.80    2.20
   4   0  -2   42.40    2.30
   5   0  -2  166.88    6.50
  -5   0   2  178.38    6.70
  -5   0  -2  174.48    6.80
   5   0   2  176.28    6.70
   6   0   2    0.90    0.80
  -6   0   2    1.00    0.90
   6   0  -2    0.30    0.80
  -6   0  -2    2.20    1.10
   7   0   2    3.00    1.20
   7   0  -2    3.30    1.20
  -7   0  -2    3.70    1.40
  -7   0   2    2.00    1.00
   7   0  -2    2.30    1.40
   0   1   2  680.33   14.60
   0   1  -2  669.63   14.40
   0   1   2  659.03   14.50
   0  -1   2  677.83   14.40
   1   1  -2  353.66    8.40
   1   1  -2  371.66    7.80
  -1   1   2  299.97    8.10
  -1  -1  -2  364.46    8.30
  -1   1   2  360.56    8.30
   1  -1   2  368.36    8.20
  -1  -1  -2  356.66    7.90
  -1   1  -2  359.66    8.30
   1   1   2  362.66    8.20
  -1   1  -2  343.07    8.30
   1   1   2  354.46    8.20
  -1  -1   2  356.06    8.10
  -1  -1   2  367.66    8.30
  -1  -1   2  345.17    8.40
   1  -1  -2  372.36    8.10
  -2   1   2   17.30    1.10
   2  -1   2   20.10    1.20
   2  -1   2   21.90    0.80
  -2   1   2   18.30    1.10
  -2  -1  -2   20.20    1.30
   2   1  -2   20.40    1.30
  -2   1   2   16.30    1.10
  -2  -1  -2   24.90    1.10
   2   1   2   19.60    1.10
  -2   1  -2   17.60    1.20
  -2   1  -2   18.30    1.30
   2  -1  -2   16.80    1.10
   2   1   2   18.40    1.20
  -2  -1   2   19.00    1.30
  -2  -1   2   19.30    1.00
  -3  -1  -2  812.22   19.50
  -3   1   2  826.72   19.30
   3  -1   2  844.02   18.10
  -3  -1  -2  824.82   18.60
  -3   1   2  809.42   18.90
   3  -1   2  820.52   19.20
   3   1  -2  823.22   19.30
  -3  -1   2  820.62   19.30
  -3   1  -2  820.32   19.50
   3   1   2  824.42   19.40
   3  -1  -2  830.22   19.10
  -3  -1   2  819.72   19.40
   3   1   2  814.12   18.80
   3  -1  -2  835.82   18.80
  -3  -1   2  830.32   18.50
  -4   1   2  118.59    4.30
  -4  -1  -2  124.39    4.20
   4  -1   2  124.89    4.80
  -4   1   2  127.59    4.60
   4   1  -2  125.29    4.90
  -4   1   2  113.89    4.70
   4   1  -2  121.99    4.60
  -4  -1  -2  122.59    5.00
  -4   1  -2  122.59    4.60
   4  -1  -2  123.39    4.70
  -4  -1   2  119.79    4.80
  -4   1  -2  124.49    5.00
  -4  -1   2  123.09    4.10
   4  -1  -2  123.49    4.30
   4   1   2  121.29    4.20
   4   1   2  128.99    5.00
   5  -1   2   15.00    2.00
  -5   1   2   11.90    1.70
  -5   1   2   13.90    2.00
   5   1  -2   13.90    2.10
  -5  -1  -2   19.40    2.50
   5   1  -2   13.70    1.80
   5  -1  -2   14.10    1.90
   5   1   2   12.80    1.90
  -5   1  -2   11.60    1.60
  -5  -1   2   15.30    2.20
  -5   1  -2   12.30    1.90
  -6  -1  -2    3.00    1.20
   6  -1   2    3.60    1.20
   6   1  -2    1.90    1.00
  -6   1   2    3.40    1.10
  -6   1  -2    2.10    1.10
  -6  -1   2    2.00    1.10
   6   1   2    1.60    1.00
   6  -1  -2    2.20    1.10
   6  -1  -2    3.80    1.20
  -7   1   2   15.90    2.60
   7  -1   2   13.30    2.50
   7   1  -2   12.10    2.10
  -7  -1  -2   14.60    2.30
   7  -1   2   13.20    2.20
  -7  -1   2   11.90    2.20
   7  -1  -2    8.30    1.90
   7   1   2   12.70    2.30
   7  -1  -2   10.10    1.90
  -7   1  -2   13.60    2.30
   0   2  -2 1150.78   25.00
   0   2   2 1174.88   25.10
   0  -2   2 1216.58   25.00
   0  -2  -2 1212.28   25.10
   0   2  -2 1089.19   25.10
   0  -2   2 1209.08   24.90
   0   2   2 1147.99   25.20
   1  -2   2 5243.18  108.99
   1  -2   2 5285.07  109.79
  -1  -2  -2 4997.90  108.99
   1   2  -2 5195.68  109.29
  -1   2   2 5147.29  109.19
  -1  -2  -2 5135.69  109.19
   1   2  -2 5434.36  109.39
  -1   2   2 5000.10  109.99
  -1  -2   2 5535.15  109.39
  -1   2  -2 5344.17  109.19
   1   2   2 5197.68  109.19
  -1  -2   2 5110.59  108.99
  -1   2  -2 5211.68  108.89
   1  -2  -2 5191.58  109.59
   1  -2  -2 5194.48  108.89
  -1  -2   2 5002.80  108.79
  -2   2   2  580.94   13.90
   2   2  -2  589.14   14.10
   2  -2   2  577.74   13.80
  -2  -2  -2  594.84   14.00
  -2   2   2  591.64   13.70
   2  -2   2  605.74   13.70
   2   2  -2  596.24   12.80
  -2   2   2  574.14   13.40
  -2  -2  -2  586.04   13.00
  -2   2  -2  596.34   13.90
  -2  -2   2  572.54   13.90
  -2   2  -2  580.74   13.90
   2  -2  -2  597.34   13.70
   2  -2  -2  597.94   13.30
   2   2   2  600.44   13.90
   2   2   2  588.44   13.80
  -2  -2   2  569.04   14.00
  -2  -2   2  583.04   12.80
  -3  -2  -2  252.77    7.60
  -3  -2  -2  253.37    6.50
   3  -2   2  266.47    5.90
   3   2  -2  257.37    7.50
  -3   2   2  254.97    6.80
  -3   2   2  255.37    7.30
   3  -2   2  251.07    7.20
  -3   2   2  246.38    7.30
   3  -2   2  248.98    7.40
  -3  -2   2  259.67    6.30
   3   2   2  257.37    7.20
  -3   2  -2  262.17    7.50
  -3  -2   2  241.28    7.30
  -3   2  -2  253.27    7.40
   3   2   2  253.97    7.50
   3  -2  -2  259.87    7.30
   3  -2  -2  262.07    7.00
  -4   2   2  103.69    4.30
   4  -2   2  106.49    4.60
  -4  -2  -2  104.29    4.60
  -4   2   2  102.29    4.40
   4  -2   2  104.59    4.30
   4   2  -2  109.99    4.50
   4  -2  -2  117.59    4.50
  -4   2  -2  102.19    4.30
   4   2   2  105.49    4.10
  -4   2  -2  101.89    4.40
  -4  -2   2  105.79    4.50
   4  -2  -2  106.89    4.20
   4  -2  -2  107.29    4.40
   4   2   2  109.39    4.60
   5  -2   2    5.90    1.30
  -5   2   2    5.80    1.40
   5  -2   2    6.10    1.50
  -5  -2  -2    8.70    1.70
  -5   2   2    7.90    1.60
   5   2  -2    6.60    1.50
   5   2  -2    6.00    1.30
  -5   2  -2    7.20    1.40
   5  -2  -2    7.20    1.40
  -5  -2   2    8.30    1.60
   5   2   2    7.40    1.60
   5  -2  -2    6.80    1.40
   6   2  -2   74.79    4.50
   6  -2   2   74.39    4.50
  -6  -2  -2   76.89    4.70
  -6   2   2   75.69    4.40
   6  -2   2   75.39    4.30
  -6  -2   2   79.19    4.60
  -6   2  -2   79.29    4.60
   6  -2  -2   79.89    4.50
   6   2   2   75.89    4.60
   6  -2  -2   73.39    4.20
   7  -2   2   24.90    3.10
  -7   2   2   27.20    3.20
  -7  -2  -2   24.40    3.30
   7   2  -2   23.60    3.10
   7  -2   2   20.80    3.20
   7   2   2   24.50    3.30
  -7  -2   2   29.90    3.50
  -7   2  -2   25.20    3.30
   7  -2  -2   25.40    3.10
   0   3  -2    7.00    0.60
   0  -3   2    7.20    0.60
   0   3   2    7.30    0.80
   0   3  -2    8.10    0.60
   0  -3  -2    7.70    0.80
   0  -3  -2   10.00    0.50
   0   3   2    8.80    0.70
  -1   3   2 2024.90   43.20
   1   3  -2 1914.91   43.60
   1  -3   2 2020.80   43.20
   1  -3   2 2046.50   43.00
  -1  -3  -2 2032.30   43.30
  -1   3   2 1981.40   43.50
   1   3  -2 2081.89   42.50
  -1  -3  -2 2093.69   42.50
   1   3   2 1957.10   43.50
  -1   3  -2 2080.19   42.60
   1  -3  -2 2000.00   42.40
  -1  -3   2 2022.00   43.30
  -1   3  -2 2010.90   43.50
   1  -3  -2 2051.69   43.20
   2  -3   2  425.56   10.40
  -2   3   2  432.76   10.00
  -2  -3  -2  418.86    9.20
  -2   3   2  405.86   10.20
   2   3  -2  413.86   10.70
  -2   3   2  410.96   10.60
  -2  -3  -2  409.66   10.50
   2  -3   2  422.46   10.10
  -2   3  -2  418.96   10.70
   2  -3  -2  426.86    9.70
  -2   3  -2  417.76   10.40
   2  -3  -2  426.36   10.30
   2   3   2  411.76   10.50
  -2  -3   2  413.36   10.30
  -3   3   2  250.47    7.20
  -3   3   2  246.08    6.60
   3   3  -2  234.08    7.40
  -3   3   2  240.58    7.30
   3  -3   2  245.98    6.90
   3  -3   2  234.48    7.10
  -3  -3  -2  242.28    7.40
  -3  -3  -2  239.38    6.10
  -3   3  -2  238.58    7.40
   3  -3  -2  244.98    6.70
  -3   3  -2  247.38    7.20
  -3  -3   2  241.28    7.20
   3   3   2  239.68    7.30
   3   3   2  249.58    7.30
   3  -3  -2  255.37    7.20
  -4   3   2   59.49    3.10
  -4  -3  -2   60.19    3.40
  -4   3   2   58.99    3.30
   4  -3   2   59.49    3.00
   4  -3   2   55.59    3.20
   4   3  -2   56.39    3.20
   4  -3  -2   56.59    3.10
  -4   3  -2   58.39    3.30
   4   3   2   57.19    3.10
   4  -3  -2   55.49    2.80
   4   3   2   53.49    3.20
  -4   3  -2   56.79    3.20
  -4  -3   2   62.79    3.40
   5   3  -2   79.09    4.40
  -5   3   2   80.49    4.20
  -5  -3  -2   84.09    4.60
   5  -3   2   80.19    4.00
   5  -3   2   80.39    4.30
   5   3  -2   83.69    4.30
  -5   3   2   85.59    4.30
   5   3   2   79.49    4.40
  -5   3  -2   86.79    4.40
  -5   3  -2   79.49    4.30
   5   3   2   77.49    3.90
   5  -3  -2   78.89    4.10
   5  -3  -2   79.29    3.80
   6  -3   2   66.59    4.00
  -6   3   2   82.29    4.50
  -6  -3  -2   81.19    4.80
   6  -3   2   71.49    4.30
   6   3  -2   70.69    4.50
  -6   3  -2   71.89    4.40
  -6  -3   2   76.79    4.60
   6  -3  -2   79.79    4.20
   6   3   2   69.99    4.50
   6  -3  -2   67.49    4.20
  -6   3  -2   71.49    4.30
   7  -3   2    4.80    1.50
   7  -3   2    4.40    1.40
   7   3  -2    3.40    1.30
  -7   3   2    6.40    1.70
  -7  -3  -2    4.40    1.40
  -7   3  -2    6.90    1.70
   7   3   2    3.60    1.40
  -7  -3   2    7.10    1.50
   7  -3  -2    5.70    1.60
   0   4   2  301.67    7.70
   0  -4   2  280.27    7.30
   0  -4  -2  299.07    7.50
   0  -4   2  300.87    7.20
   0  -4  -2  313.47    6.80
   0   4  -2  300.87    7.30
   0   4   2  310.27    7.40
   0   4  -2  259.67    7.40
  -1   4   2 1063.19   24.30
   1   4  -2 1096.99   23.20
  -1   4   2 1086.99   24.00
   1  -4   2 1086.59   24.00
   1   4  -2 1043.50   24.50
  -1  -4  -2 1130.19   23.30
   1  -4   2 1104.09   23.70
  -1  -4  -2 1075.79   24.20
   1   4   2 1075.99   24.50
  -1   4  -2 1113.29   24.40
   1   4   2 1077.19   23.30
   1  -4  -2 1084.09   24.10
  -1  -4   2 1095.39   24.10
  -1   4  -2 1084.09   23.60
   1  -4  -2 1092.09   23.00
  -1  -4   2 1088.29   24.00
  -2  -4  -2  184.38    4.30
   2  -4   2  183.38    5.50
   2  -4   2  192.28    5.30
  -2   4   2  184.38    5.90
  -2   4   2  189.78    5.20
   2   4  -2  188.48    6.00
  -2  -4  -2  180.48    5.70
  -2  -4   2  188.68    5.60
  -2   4  -2  192.38    5.60
  -2   4  -2  181.88    5.90
  -2   4  -2  184.08    4.40
  -2  -4   2  189.08    5.80
   2   4   2  183.38    5.80
   2  -4  -2  184.28    4.80
   2  -4  -2  180.58    5.50
  -3   4   2  431.96   11.20
   3  -4   2  429.26   10.80
  -3  -4  -2  407.66   11.40
   3  -4   2  410.36   11.20
  -3   4   2  415.96   11.50
   3   4  -2  433.56   11.70
  -3   4   2  424.46   10.40
  -3  -4   2  417.56   11.30
  -3   4  -2  432.76   11.30
   3  -4  -2  424.66   10.40
   3   4   2  436.36   11.50
   3   4   2  426.46   11.40
   3  -4  -2  439.96   11.20
  -3   4  -2  407.86   11.50
  -4  -4  -2  363.06   10.90
   4  -4   2  349.77   10.40
   4  -4   2  363.36   10.00
  -4   4   2  371.36   10.90
   4   4  -2  361.66   10.80
  -4   4   2  361.66   10.40
   4   4   2  369.66   10.80
   4  -4  -2  354.76    9.70
   4  -4  -2  338.07   10.20
  -4   4  -2  357.96   10.50
  -4  -4   2  376.06   10.80
   4   4   2  367.56   10.50
  -4   4  -2  357.86   10.80
  -5   4   2   14.10    2.00
   5   4  -2   14.00    2.20
   5  -4   2   13.30    1.80
  -5  -4  -2   15.00    2.30
   5   4  -2   13.00    2.00
   5  -4   2   12.00    2.00
  -5   4   2   15.20    2.00
   5  -4  -2   17.70    2.00
   5   4   2   17.80    2.20
   5   4   2   17.90    2.40
   5  -4  -2   13.90    2.00
  -5   4  -2   13.60    2.00
  -5   4  -2   20.80    2.50
   6  -4   2   33.90    2.80
   6   4  -2   38.30    3.30
  -6  -4  -2   37.40    4.10
   6  -4   2   36.30    3.10
  -6   4   2   38.10    3.10
  -6   4   2   32.90    3.50
   6   4  -2   38.30    4.50
   6  -4  -2   29.70    3.30
   6   4   2   38.50    3.90
  -6   4  -2   38.00    3.30
  -6   4  -2   36.90    3.10
  -6  -4   2   40.20    3.20
  -7   4   2   28.80    3.90
  -7  -4   2   29.10    3.60
   7  -4  -2   23.60    3.60
   0   5   2  461.75   11.20
   0  -5   2  463.25   11.30
   0   5  -2  461.15   11.20
   0  -5  -2  466.15   11.40
   0  -5   2  483.55   11.10
   0   5   2  469.55   11.70
   0  -5  -2  477.95   10.60
   1   5  -2   83.69    2.50
   1   5  -2   82.19    3.40
  -1   5   2   83.89    3.10
   1  -5   2   86.29    3.20
  -1  -5  -2   81.09    2.50
   1  -5   2   85.49    2.80
  -1  -5  -2   84.09    3.20
  -1   5   2   94.59    3.40
  -1  -5   2   87.59    3.10
  -1   5  -2   84.69    2.90
  -1   5  -2   80.49    3.30
   1   5   2   80.69    3.40
  -1  -5   2   81.99    3.10
   1  -5  -2   84.69    2.30
   1  -5  -2   82.69    3.10
   1   5   2   86.29    2.60
  -2  -5  -2 1575.24   33.80
  -2   5   2 1487.75   33.90
   2  -5   2 1515.55   32.80
   2   5  -2 1424.46   33.90
  -2   5   2 1483.05   32.90
   2  -5   2 1489.65   33.30
  -2   5  -2 1508.45   32.10
   2   5   2 1488.95   33.90
  -2  -5   2 1484.85   33.40
   2  -5  -2 1522.45   33.40
   2  -5  -2 1522.35   32.20
  -2  -5   2 1533.35   33.60
  -2   5  -2 1477.85   33.90
   3  -5   2  172.28    5.90
  -3   5   2  172.78    6.30
  -3  -5  -2  165.38    6.00
   3  -5   2  182.48    5.50
   3   5  -2  175.38    6.40
  -3   5  -2  180.98    5.90
  -3   5  -2  174.48    6.30
   3  -5  -2  178.68    5.90
   3   5   2  163.48    6.10
  -3  -5   2  170.78    6.00
   3  -5  -2  173.18    5.00
  -4   5   2  206.48    7.50
   4   5  -2  201.98    7.30
  -4   5   2  203.18    6.90
   4  -5   2  186.48    6.80
   4  -5   2  201.78    6.50
  -4  -5  -2  204.08    7.40
   4   5   2  189.58    7.00
   4  -5  -2  200.98    6.90
  -4   5  -2  192.98    6.90
  -4  -5   2  200.18    7.20
  -4   5  -2  198.48    7.40
   4   5   2  196.98    7.20
   5  -5   2   33.40    2.40
  -5  -5  -2   30.40    3.40
   5  -5   2   30.00    3.10
  -5   5   2   32.60    2.70
  -5   5   2   33.60    2.80
   5   5  -2   30.50    3.30
   5  -5  -2   30.50    2.50
   5   5   2   30.60    2.60
   5   5   2   32.80    3.40
  -5   5  -2   30.10    2.70
  -5  -5   2   33.90    2.90
  -5   5  -2   33.80    2.80
   6   5  -2   53.49    3.80
  -6  -5  -2   61.09    4.30
   6  -5   2   63.19    4.10
   6   5  -2   54.99    4.10
  -6   5   2   59.89    4.00
  -6   5   2   60.59    4.10
  -6  -5   2   58.69    4.10
   6   5   2   57.59    4.10
   6  -5  -2   55.19    3.80
  -6   5  -2   64.19    4.20
  -6   5  -2   56.19    4.00
   0  -6  -2   49.70    2.40
   0   6  -2   53.69    2.30
   0   6  -2   38.20    2.20
   0  -6  -2   51.99    1.90
   0   6   2   48.20    2.20
   0   6   2   49.40    2.50
   0  -6   2   49.40    2.40
   0  -6   2   52.99    2.20
  -1   6   2   35.30    2.10
  -1   6   2   36.80    2.00
  -1  -6  -2   36.60    1.60
   1  -6   2   34.90    1.70
   1   6  -2   36.60    1.60
  -1  -6  -2   32.50    2.00
   1   6  -2   36.60    2.30
   1  -6   2   39.90    2.20
   1   6   2   34.80    2.30
   1   6   2   37.40    1.60
  -1  -6   2   39.10    2.00
   1  -6  -2   36.00    1.30
   1  -6  -2   38.00    2.10
  -1  -6   2   38.60    2.10
  -1   6  -2   44.10    2.00
  -1   6  -2   37.60    2.20
   2  -6   2  191.98    5.50
   2  -6   2  186.58    6.00
   2   6  -2  190.98    6.70
  -2  -6  -2  193.08    6.30
  -2   6   2  183.48    5.60
  -2   6   2  201.78    6.60
  -2  -6   2  191.98    6.10
   2   6   2  194.58    6.60
   2  -6  -2  196.08    6.10
  -2   6  -2  193.98    6.50
  -2  -6   2  196.08    6.20
  -3  -6  -2    8.80    1.40
  -3   6   2    6.80    1.50
   3   6  -2    7.80    1.50
   3  -6   2    8.80    1.50
   3  -6   2    8.60    1.20
   3  -6  -2    7.90    1.30
  -3  -6   2    6.90    1.30
  -3   6  -2    6.90    1.50
   3   6   2    7.00    1.40
   4  -6   2    7.20    1.40
  -4  -6  -2    6.40    1.40
  -4   6   2    7.40    1.70
   4   6  -2    6.80    1.50
   4  -6   2    5.40    1.10
   4   6   2    7.10    1.50
   4   6   2    7.80    1.50
  -4   6  -2    6.10    1.30
   4  -6  -2    6.80    1.40
  -4   6  -2    5.40    1.40
  -4  -6   2    6.60    1.50
  -5  -6  -2   54.19    3.80
  -5   6   2   51.29    3.70
   5  -6   2   47.10    3.40
   5   6  -2   55.29    3.70
   5   6   2   49.90    3.60
   5  -6  -2   52.09    3.40
  -5   6  -2   47.00    3.60
  -5   6  -2   50.09    3.50
   5   6   2   50.39    3.60
  -5  -6   2   49.20    3.60
  -6   6   2   40.90    3.20
   6   6  -2   40.70    3.50
   6  -6   2   37.30    3.20
  -6  -6  -2   43.90    3.80
  -6   6   2   48.80    3.80
   6   6  -2   44.50    3.60
  -6   6  -2   42.90    3.50
  -6  -6   2   51.49    3.90
   6   6   2   37.20    3.90
   6  -6  -2   40.10    3.20
  -6   6  -2   43.50    3.60
   0   7   2  169.98    5.90
   0   7   2  169.28    5.40
   0   7  -2  179.98    5.40
   0  -7   2  178.28    5.20
   0  -7  -2  183.28    4.80
   0  -7  -2  171.58    5.70
   0  -7   2  169.58    5.60
   1  -7   2   54.49    2.30
  -1   7   2   51.19    2.70
  -1  -7  -2   51.49    2.70
  -1  -7  -2   50.79    2.30
   1   7  -2   49.90    2.90
   1  -7   2   50.99    2.70
  -1   7   2   49.30    2.80
  -1   7  -2   53.49    2.80
  -1   7  -2   49.90    2.40
  -1  -7   2   50.29    2.60
  -1  -7   2   49.99    2.50
   1   7   2   53.49    3.00
   1  -7  -2   56.19    2.80
   1   7   2   51.99    2.10
  -2   7   2   13.70    1.50
   2  -7   2    8.70    1.40
   2  -7   2    6.90    1.00
  -2  -7  -2    7.30    1.30
   2   7  -2    5.60    1.20
  -2   7   2    8.20    1.40
   2  -7  -2    6.10    1.20
  -2  -7   2    6.70    1.20
  -2   7  -2    5.10    1.20
  -2  -7   2   11.40    1.50
   2   7   2    5.90    1.20
   3  -7   2  225.38    6.60
   3  -7   2  224.08    7.40
  -3  -7  -2  219.58    7.60
   3   7  -2  215.88    7.90
  -3   7   2  227.18    8.00
   3   7   2  210.88    7.80
   3  -7  -2  213.58    7.20
  -3  -7   2  219.58    7.50
  -3   7  -2  218.78    7.90
  -4  -7  -2   32.30    2.80
   4   7  -2   28.30    3.20
  -4   7   2   36.40    3.10
   4  -7   2   33.80    2.70
   4   7   2   27.00    3.00
  -4   7  -2   34.20    3.00
   4  -7  -2   36.50    2.70
   4   7   2   33.60    2.70
  -5  -7  -2   15.80    2.50
  -5   7   2   19.50    2.90
   5  -7   2   19.00    2.50
   5   7  -2   19.20    2.80
  -5   7  -2   18.10    2.80
   5   7   2   18.40    2.50
  -5  -7   2   15.70    2.40
   5  -7  -2   15.10    2.20
   5   7   2   14.40    2.30
  -6  -7  -2   12.90    2.20
  -6   7   2   13.30    2.40
   6  -7   2   15.50    2.50
   6   7  -2   13.60    2.50
   6   7  -2   14.20    2.40
   6   7   2   15.00    2.50
  -6  -7   2   14.20    2.40
   6   7   2   12.80    2.30
  -6   7  -2   12.60    2.10
   6  -7  -2   12.60    2.30
   0   8  -2    1.20    0.60
   0   8   2    0.80    0.60
   0  -8  -2    1.00    0.70
   0  -8   2    0.10    0.40
   0  -8   2    2.00    0.70
   0   8  -2    0.20    0.50
   0   8   2   -0.20    0.50
   1   8  -2   15.20    1.90
   1  -8   2   17.90    1.30
  -1   8   2   14.30    1.70
  -1   8   2   13.00    1.60
  -1  -8  -2   18.50    2.10
   1  -8   2   15.50    1.80
  -1   8  -2   14.20    1.70
   1   8   2   25.00    2.20
  -1  -8   2   16.30    1.90
   1  -8  -2   14.80    1.90
  -1  -8   2   14.10    1.60
  -1   8  -2   16.20    1.40
   2  -8   2  141.19    5.40
  -2   8   2  131.89    5.50
  -2  -8  -2  141.79    5.50
   2   8  -2  142.39    6.00
  -2   8   2  138.49    5.70
  -2  -8   2  146.19    5.40
   2  -8  -2  134.79    5.40
   2   8   2  144.89    6.00
  -2  -8   2  145.09    5.50
  -2   8  -2  147.89    5.80
  -3   8   2  250.27    8.80
   3   8  -2  254.67    9.00
   3  -8   2  244.68    8.10
  -3  -8  -2  242.58    8.40
  -3  -8   2  248.98    8.30
   3   8   2  240.78    8.80
  -3   8  -2  239.08    8.70
   3  -8  -2  239.28    8.10
  -4   8   2    5.90    1.50
   4   8  -2    3.40    1.30
   4  -8   2    3.40    1.10
  -4  -8  -2    5.30    1.50
   4  -8  -2    4.10    1.30
   4   8   2    3.20    1.10
   4   8   2    4.90    1.20
  -4  -8   2    5.50    1.50
  -5   8   2   44.50    3.70
  -5  -8  -2   48.50    3.80
   5   8  -2   33.90    3.80
   5  -8   2   37.90    3.10
   5   8   2   39.30    3.30
  -5  -8   2   41.30    3.30
  -5   8  -2   43.80    3.70
   5   8   2   43.10    3.70
   5  -8  -2   43.20    3.40
   6   8  -2    6.70    1.60
   6   8   2    8.20    1.70
   6   8   2   10.70    1.90
  -6  -8   2    8.30    1.90
   0  -9   2  137.09    4.70
   0  -9  -2  134.19    5.30
   0   9  -2  108.19    4.90
   0  -9   2  132.69    5.20
   0   9  -2  135.29    5.40
   0   9   2  135.19    5.40
   0   9   2  133.29    4.80
   1  -9   2   25.90    2.30
  -1   9   2   33.60    2.40
  -1   9   2   27.10    2.20
  -1  -9  -2   25.10    2.20
   1   9  -2   28.40    2.40
   1   9   2   28.90    2.50
  -1   9  -2   25.80    2.20
  -1  -9   2   26.30    2.20
  -1   9  -2   24.70    2.00
   1  -9  -2   24.70    2.20
  -1  -9   2   28.40    2.00
  -2   9   2  213.68    7.60
   2   9  -2  207.38    7.80
   2  -9   2  199.18    7.20
  -2  -9  -2  201.38    7.30
  -2  -9   2  210.08    7.30
  -2  -9   2  204.08    7.10
  -2   9  -2  202.28    7.50
   2   9   2  225.18    8.10
   2  -9  -2  200.08    7.20
  -3   9   2  279.07    9.80
   3  -9   2  280.27    9.20
   3   9  -2  291.37   10.10
  -3  -9  -2  282.87    9.60
   3   9   2  284.57   10.00
   3  -9  -2  273.77    9.20
  -3   9  -2  273.77    9.80
  -3  -9   2  293.27    9.50
  -4   9   2   58.89    4.20
   4   9  -2   60.89    4.30
   4  -9   2   62.89    3.80
   4  -9  -2   54.99    3.70
   4   9   2   50.59    3.50
   4   9   2   57.19    4.10
  -4  -9   2   59.89    3.90
  -4   9  -2   61.99    4.40
   5   9  -2    1.10    0.90
  -5   9   2    1.40    0.90
   5  -9   2    1.90    1.10
  -5  -9  -2    2.70    1.10
  -5   9  -2    0.00    1.10
   5   9   2    1.00    0.90
   5   9   2    0.50    1.00
  -5  -9   2    0.70    0.70
   5  -9  -2   -0.30    0.70
   0  10  -2    0.30    0.60
   0 -10   2    0.80    0.80
   0 -10  -2    0.50    0.80
   0  10   2    1.30    0.80
  -1  10   2   48.30    3.10
  -1  10   2   56.49    3.30
   1  10  -2   51.29    3.50
   1 -10   2   47.70    3.20
  -1 -10  -2   55.89    3.40
  -1 -10   2   54.09    3.30
   1 -10  -2   47.60    3.20
  -1  10  -2   50.69    3.20
   1  10   2   49.10    3.50
  -2 -10  -2  242.88    8.50
   2  10  -2  241.08    9.00
  -2  10   2  241.88    8.60
   2 -10   2  244.18    8.40
  -2 -10   2  235.18    8.00
   2  10   2  237.68    8.90
  -2 -10   2  231.28    8.20
  -2  10  -2  235.58    8.60
   3  10  -2   22.30    3.00
  -3  10   2   19.20    2.70
  -3 -10  -2   24.50    2.90
   3 -10   2   22.30    2.80
   3 -10  -2   20.50    2.60
  -3 -10   2   20.20    2.70
  -3  10  -2   22.30    3.00
   3  10   2   19.20    2.60
   4  10  -2   97.79    5.70
  -4 -10  -2  101.79    5.60
   4 -10   2  100.99    5.20
  -4  10   2  105.89    5.90
  -4  10  -2   94.09    5.60
  -4 -10   2  102.69    5.50
   4  10   2  102.19    5.80
   4 -10  -2  100.29    5.30
   5  10  -2    8.90    2.40
  -5 -10   2    8.60    1.80
   5  10   2   10.40    2.10
   5 -10  -2    9.20    2.40
   5  10   2   12.70    2.10
   0 -11   2   61.59    3.70
   0  11  -2   62.99    3.80
   0  11   2   62.69    3.90
   0 -11  -2   60.59    3.80
   1  11  -2   25.60    3.00
   1 -11   2   30.90    3.30
  -1 -11  -2   26.70    3.00
  -1  11   2   25.00    3.10
  -1 -11   2   22.30    2.60
   1 -11  -2   24.20    2.80
   1  11   2   25.30    3.10
   2  11  -2  134.59    6.50
  -2  11   2  132.09    6.10
  -2 -11  -2  136.59    6.20
   2 -11   2  140.89    6.20
  -2  11  -2  131.09    6.10
   2  11   2  140.59    6.60
   2 -11  -2  135.99    6.10
  -2 -11   2  134.09    6.00
   3  11  -2   20.30    2.80
  -3  11   2   23.90    3.00
   3 -11   2   19.90    2.70
  -3 -11  -2   22.30    3.00
   3  11   2   18.90    2.80
  -3 -11   2   23.20    2.90
  -3  11  -2   19.00    2.60
   3 -11  -2   16.90    2.50
   4 -11   2   21.80    2.80
  -4  11   2   23.10    3.30
  -4 -11  -2   21.30    3.00
   4  11  -2   20.00    2.80
   4 -11  -2   22.70    2.90
  -4 -11   2   27.00    3.30
  -4  11  -2   20.60    3.00
   4  11   2   26.60    3.40
   0  12   2    0.70    0.80
   0 -12  -2    3.20    1.20
   0 -12   2    3.60    1.20
   1  12  -2   -0.60    1.00
  -1 -12  -2    1.80    0.90
   1 -12   2    1.70    1.00
   1  12   2    0.70    0.90
   1 -12  -2    0.40    1.10
  -1 -12   2    3.40    1.10
  -2  12   2   33.70    3.50
  -2 -12  -2   33.10    2.90
   2  12  -2   34.50    3.80
   2 -12   2   35.30    3.10
   2 -12  -2   36.30    3.80
   2  12   2   36.20    4.00
  -2 -12   2   37.20    3.00
  -2  12  -2   34.90    3.10
   3  12  -2    1.90    1.10
  -3 -12  -2    2.80    1.00
  -3  12   2    1.10    1.20
   3 -12   2    1.30    0.90
   3  12   2    2.30    1.10
  -3 -12   2    2.70    1.10
  -3  12  -2    1.80    1.20
   3 -12  -2    3.60    1.30
   0 -13   2   28.40    3.20
   0  13   2   31.10    3.50
   0 -13  -2   34.90    3.80
   1  13  -2   21.20    2.90
  -1 -13  -2   21.70    2.90
   1 -13   2   22.70    3.00
   1 -13  -2   19.40    2.70
  -1 -13   2   22.60    2.80
   1  13   2   26.50    3.30
  -2 -13  -2   18.00    2.90
   2 -13   2   14.80    2.50
   2  13  -2   15.10    2.30
  -2 -13   2   18.90    2.80
   2 -13  -2   15.40    2.40
   2  13   2   18.10    2.70
   0 -14   2    3.60    2.00
   0   0  -3   -0.10    0.10
   0   0   3    0.30    0.20
   0   0   3   -0.10    0.10
   1   0   3  657.43   14.40
   1   0   3  673.53   14.80
  -1   0   3  667.83   15.00
  -1   0   3  642.54   14.40
  -1   0  -3  678.73   14.80
   1   0  -3  684.53   14.70
   2   0   3  841.62   17.90
  -2   0   3  793.62   18.40
  -2   0  -3  812.02   18.40
  -2   0  -3  814.82   18.70
   2   0   3  828.52   18.60
  -2   0   3  825.62   18.30
  -3   0   3 3113.19   67.09
   3   0   3 3257.67   67.69
  -3   0  -3 3104.89   67.79
   3   0   3 3177.78   66.49
  -3   0   3 3089.99   67.39
  -3   0  -3 3122.19   67.19
   3   0  -3 3163.58   67.39
  -3   0   3 3114.19   67.49
  -4   0   3  216.38    7.00
  -4   0  -3  215.08    7.30
  -4   0  -3  214.38    6.60
   4   0  -3  212.58    6.70
   4   0  -3  219.88    7.00
  -4   0   3  212.68    6.50
  -4   0   3  212.48    6.80
   4   0   3  221.88    7.20
  -5   0  -3  420.26   12.60
   5   0  -3  420.76   12.30
   5   0   3  432.46   12.50
  -5   0   3  437.56   12.40
  -6   0   3   69.89    4.20
  -6   0  -3   65.79    4.20
   6   0   3   64.99    4.10
   6   0  -3   66.89    4.10
   7   0  -3   24.00    3.30
   7   0   3   24.70    3.20
  -7   0   3   21.10    2.80
   7   0  -3   23.40    3.10
  -7   0  -3   26.20    3.40
   0  -1  -3   80.79    2.10
   0  -1  -3   78.49    2.30
   0  -1   3   78.69    2.20
   0   1   3   81.99    2.00
   0   1   3   76.79    2.40
   0  -1   3   80.89    2.30
   0   1  -3   81.99    2.30
  -1   1   3  746.23   16.50
  -1  -1  -3  734.63   16.40
   1   1  -3  754.62   16.10
  -1   1   3  775.82   16.10
  -1   1   3  649.93   16.40
   1   1  -3  758.82   16.70
  -1  -1  -3  741.23   16.20
   1  -1   3  772.12   16.50
  -1   1   3  723.83   16.10
  -1  -1   3  749.23   16.70
  -1  -1   3  748.93   16.10
  -1  -1   3  765.72   16.50
   1   1   3  753.82   16.40
  -1   1  -3  733.83   16.40
   1  -1  -3  767.12   16.20
  -1   1  -3  743.23   16.60
   2  -1   3 1224.38   27.00
  -2   1   3 1217.68   27.00
  -2  -1  -3 1242.38   27.30
   2   1  -3 1253.87   26.50
   2  -1   3 1262.77   26.00
   2   1  -3 1245.98   27.30
  -2  -1  -3 1201.08   26.60
  -2   1   3 1243.98   27.10
  -2   1  -3 1193.68   27.10
   2  -1  -3 1252.07   27.00
  -2  -1   3 1212.48   27.00
  -2  -1   3 1237.88   27.10
  -2  -1   3 1249.07   26.50
  -2   1  -3 1223.58   27.10
  -2  -1   3 1197.88   27.30
   2   1   3 1249.57   26.80
   2   1   3 1179.68   27.10
  -3  -1  -3  103.99    4.10
   3   1  -3  103.19    3.90
  -3   1   3  101.89    3.80
  -3  -1  -3   99.39    3.40
   3  -1   3  103.79    2.90
   3  -1   3  102.99    3.80
  -3   1   3  104.09    3.70
  -3  -1   3   97.49    3.30
   3  -1  -3  102.39    3.70
   3   1   3  104.99    3.50
   3   1   3   96.79    3.80
  -3  -1   3   91.59    3.70
   3  -1  -3  103.19    3.60
  -3   1  -3  100.99    3.90
  -4  -1  -3  206.18    6.10
   4   1  -3  197.98    6.60
  -4   1   3  206.08    6.50
  -4   1   3  201.58    6.70
  -4   1   3  202.78    6.40
   4  -1   3  203.68    6.70
  -4  -1  -3  203.88    7.00
  -4  -1   3  203.58    6.80
  -4  -1   3  206.58    6.00
   4   1   3  211.78    6.10
  -4  -1   3  200.18    6.70
   4  -1  -3  205.08    6.30
  -4   1  -3  199.68    6.90
   4   1   3  203.28    6.90
  -4   1  -3  203.38    6.60
   4  -1  -3  209.08    6.60
  -5   1   3  121.19    5.00
   5  -1   3  119.29    5.30
  -5  -1  -3  123.59    5.70
   5   1  -3  119.59    5.40
  -5   1   3  129.09    5.40
   5   1  -3  124.89    5.10
  -5   1  -3  124.99    5.10
  -5  -1   3  119.49    5.30
   5  -1  -3  123.09    5.20
   5  -1  -3  122.79    5.30
   5   1   3  123.69    5.50
  -5   1  -3  128.49    5.60
  -6  -1  -3  311.17   10.80
  -6   1   3  303.47   10.30
   6  -1   3  289.07   10.20
   6   1  -3  298.97   10.40
  -6  -1   3  313.47   10.50
   6  -1  -3  297.87   10.30
   6   1   3  312.87   10.60
   6  -1  -3  306.27   10.10
  -6   1  -3  310.07   10.70
   7  -1   3   10.80    2.10
   7   1  -3   10.30    2.10
   7  -1   3   11.20    2.10
  -7   1   3   12.80    2.30
  -7  -1  -3   14.30    2.40
   7  -1  -3    9.10    1.90
  -7   1  -3    9.30    2.00
   7  -1  -3    9.70    2.00
   7   1   3    7.70    1.90
  -7  -1   3   10.00    2.00
   0   2  -3 5604.24  120.99
   0   2   3 5533.85  120.69
   0   2   3 5550.24  120.99
   0  -2   3 6074.69  123.39
   0  -2   3 5880.31  120.89
   0  -2  -3 5740.43  122.69
   0  -2   3 5918.61  122.19
   0   2  -3 5921.41  120.89
  -1   2   3 7970.20  165.68
   1   2  -3 7873.31  164.38
  -1  -2  -3 7765.22  165.58
   1   2  -3 7827.22  164.68
  -1  -2  -3 7879.91  165.08
   1  -2   3 7938.71  166.98
  -1   2  -3 7820.02  165.78
   1   2   3 7556.54  164.48
  -1  -2   3 7778.82  164.38
  -1   2  -3 8132.29  164.28
  -1  -2   3 7718.03  163.98
  -1  -2   3 7688.73  166.18
   1   2   3 7991.20  166.38
   1  -2  -3 7938.41  165.98
   1  -2  -3 7857.21  164.78
  -2   2   3 1613.94   35.00
   2  -2   3 1631.04   35.20
   2   2  -3 1593.94   35.50
  -2  -2  -3 1585.34   34.40
   2  -2   3 1640.74   35.10
  -2   2   3 1602.44   35.30
   2   2  -3 1650.23   34.20
  -2   2   3 1582.74   35.00
  -2  -2  -3 1588.74   35.30
  -2  -2   3 1641.54   35.30
   2   2   3 1614.14   35.20
   2  -2  -3 1619.04   34.60
   2  -2  -3 1665.73   35.00
   2   2   3 1615.14   35.10
  -2  -2   3 1534.05   35.50
  -2   2  -3 1625.24   35.20
  -2   2  -3 1607.84   35.40
  -2  -2   3 1608.24   35.00
   3   2  -3  317.77    9.00
   3  -2   3  328.07    8.70
  -3  -2  -3  334.77    9.20
  -3   2   3  319.47    8.50
  -3   2   3  321.27    8.90
  -3   2   3  323.27    8.70
  -3  -2  -3  333.77    8.10
   3   2  -3  337.47    7.80
  -3   2  -3  316.57    8.90
   3   2   3  322.87    9.00
   3   2   3  336.27    8.70
  -3  -2   3  275.37    8.60
   3  -2  -3  328.37    8.50
  -3  -2   3  314.97    9.10
  -3  -2   3  329.47    7.80
   3  -2  -3  337.07    8.80
  -3   2  -3  312.77    8.90
  -4  -2  -3   55.39    3.20
   4   2  -3   49.30    2.90
   4  -2   3   50.59    2.80
  -4   2   3   54.09    2.60
  -4   2   3   52.09    2.90
  -4   2   3   49.40    2.80
   4   2   3   54.89    3.10
   4  -2  -3   51.79    2.90
   4   2   3   49.99    2.60
   4  -2  -3   53.59    2.60
  -4  -2   3   44.90    2.80
  -4   2  -3   52.09    3.00
   4  -2  -3   50.79    2.70
  -4   2  -3   53.79    3.00
   5   2  -3  555.34   15.00
  -5  -2  -3  542.05   15.50
  -5   2   3  547.75   15.00
   5  -2   3  552.04   14.90
   5  -2   3  541.15   15.20
   5   2  -3  533.05   15.20
   5  -2  -3  550.94   14.70
   5   2   3  542.05   15.30
   5  -2  -3  560.14   15.00
  -5  -2   3  571.84   15.40
  -5   2  -3  548.35   15.30
  -6  -2  -3   46.80    3.70
   6  -2   3   39.90    3.10
  -6   2   3   41.30    3.10
   6   2  -3   41.00    3.30
   6  -2   3   36.10    3.10
   6  -2  -3   35.90    3.00
   6   2   3   37.90    3.20
  -6   2  -3   45.90    3.50
  -6  -2   3   39.90    3.20
   6  -2  -3   44.80    3.10
   7  -2   3   27.00    3.10
  -7   2   3   31.80    3.40
  -7  -2  -3   31.90    3.70
   7   2  -3   21.30    3.10
   7  -2   3   28.70    3.60
  -7   2  -3   24.20    3.00
  -7  -2   3   26.80    3.20
   7   2   3   27.70    3.50
   7  -2  -3   21.40    2.90
   0   3   3  102.69    3.10
   0  -3   3  105.29    3.00
   0   3   3  103.69    2.60
   0   3   3   98.59    3.30
   0  -3  -3  104.09    3.10
   0   3  -3  101.59    3.10
   0  -3   3  106.19    3.00
   0   3  -3  105.09    3.20
   1  -3   3 2560.04   52.69
  -1   3   3 2466.15   52.99
  -1  -3  -3 2499.25   52.89
   1   3  -3 2482.85   53.19
  -1  -3  -3 2486.35   52.19
   1   3  -3 2526.45   52.09
   1  -3   3 2407.36   52.59
  -1  -3   3 2421.36   52.79
  -1   3  -3 2432.86   52.99
   1   3   3 2516.45   53.09
  -1  -3   3 2470.95   52.49
   1  -3  -3 2426.36   52.59
   1   3   3 2490.75   52.59
  -1   3  -3 2504.65   52.09
   2  -3   3   21.90    1.40
   2  -3   3   22.90    1.50
  -2   3   3   22.70    1.40
  -2   3   3   20.60    1.50
   2   3  -3   21.60    1.60
  -2   3   3   20.20    1.30
  -2  -3  -3   21.40    1.00
   2   3  -3   22.80    0.90
  -2  -3  -3   25.10    1.60
  -2   3  -3   27.20    1.70
   2   3   3   20.00    1.50
  -2  -3   3   23.60    1.60
   2  -3  -3   21.50    1.10
   2  -3  -3   23.40    1.40
   2   3   3   20.40    1.40
  -2   3  -3   20.90    1.40
   3  -3   3  229.08    6.80
  -3   3   3  220.58    6.60
  -3  -3  -3  219.68    5.60
  -3  -3  -3  230.18    7.10
  -3   3   3  215.98    6.30
   3   3  -3  224.18    7.10
  -3   3   3  211.58    6.80
   3  -3   3  216.58    6.50
   3  -3  -3  225.78    6.70
  -3   3  -3  228.48    6.80
   3   3   3  227.28    6.70
   3   3   3  220.68    6.80
   3  -3  -3  216.18    6.10
  -3   3  -3  227.88    7.00
  -3  -3   3  207.78    6.60
  -4   3   3 1353.46   30.80
  -4   3   3 1337.37   31.10
   4  -3   3 1303.67   30.60
   4   3  -3 1335.17   31.20
   4  -3   3 1337.67   31.10
  -4  -3  -3 1356.86   31.50
  -4   3  -3 1360.66   31.10
   4  -3  -3 1340.07   30.20
  -4   3  -3 1344.27   31.20
   4   3   3 1336.07   30.70
   4   3   3 1296.07   31.10
   4  -3  -3 1340.67   30.80
  -4  -3   3 1326.57   31.10
  -5   3   3  307.27    9.60
  -5  -3  -3  287.67    9.90
   5   3  -3  303.47    9.90
  -5   3   3  288.97    9.40
   5  -3   3  288.47    9.20
   5   3  -3  294.17    9.60
   5  -3   3  280.07    9.50
   5  -3  -3  294.77    9.00
  -5   3  -3  290.77    9.60
   5   3   3  295.67    9.80
   5  -3  -3  281.37    9.30
  -5   3  -3  303.87    9.70
  -5  -3   3  304.07    9.80
  -6  -3  -3    7.30    1.80
   6  -3   3    9.30    1.70
   6  -3   3    7.60    1.70
  -6   3   3    8.90    1.80
   6   3  -3   10.40    2.00
  -6  -3   3   11.20    2.10
  -6   3  -3   11.20    2.00
   6  -3  -3   12.90    2.20
  -6   3  -3    7.90    1.80
   6   3   3    8.50    1.90
  -7  -3  -3   65.09    5.20
   7   3  -3   58.19    4.30
   7  -3   3   58.99    4.00
   7  -3   3   66.09    5.10
  -7   3   3   53.69    3.80
  -7   3  -3   55.09    4.50
   7  -3  -3   62.79    4.20
  -7  -3   3   56.79    4.00
   7   3   3   59.09    4.70
   0  -4  -3  277.07    7.00
   0  -4   3  273.17    6.80
   0   4   3  277.07    6.90
   0   4   3  258.77    7.20
   0   4  -3  272.17    6.90
   0   4  -3  269.57    7.00
   1  -4   3 1412.26   30.90
  -1  -4  -3 1418.96   30.30
  -1  -4  -3 1453.25   31.20
   1   4  -3 1449.85   30.30
   1   4  -3 1376.66   31.50
  -1   4   3 1404.96   31.30
   1  -4   3 1400.16   30.70
  -1   4  -3 1404.46   30.40
  -1  -4   3 1446.96   31.10
   1  -4  -3 1406.06   31.00
  -1   4  -3 1420.76   31.30
   1   4   3 1430.76   31.50
  -2   4   3  892.61   20.90
   2   4  -3  903.81   21.10
  -2  -4  -3  894.91   19.20
   2   4  -3  884.61   18.90
   2  -4   3  872.11   20.40
   2  -4   3  884.01   20.20
  -2   4   3  884.31   20.20
  -2  -4  -3  882.41   20.70
  -2  -4   3  889.11   20.70
   2  -4  -3  895.61   20.40
   2  -4  -3  901.91   19.40
  -2   4  -3  900.71   20.90
   2   4   3  905.61   20.90
  -2   4  -3  873.71   20.40
   3   4  -3  189.08    6.50
  -3   4   3  196.38    5.70
  -3   4   3  183.88    6.30
  -3  -4  -3  188.78    6.40
   3  -4   3  181.98    6.10
  -3   4   3  179.28    5.90
   3  -4   3  196.68    5.90
   3  -4  -3  186.18    6.00
   3  -4  -3  188.78    5.30
  -3   4  -3  187.58    6.10
   3   4   3  190.48    6.20
   3   4   3  196.78    6.30
  -3   4  -3  183.98    6.40
  -3  -4   3  186.68    6.10
   4   4  -3  187.28    7.00
  -4  -4  -3  193.38    7.10
  -4   4   3  190.58    6.50
  -4   4   3  199.18    7.00
   4  -4   3  192.58    6.70
   4  -4   3  180.78    6.20
   4   4   3  186.28    6.80
  -4   4  -3  199.78    6.80
   4   4   3  193.98    6.70
  -4   4  -3  190.48    7.00
   4  -4  -3  185.78    6.50
  -4  -4   3  191.88    6.80
   5   4  -3   55.19    3.60
   5  -4   3   55.99    3.30
  -5  -4  -3   62.49    4.00
  -5   4   3   60.59    3.60
  -5   4   3   58.79    3.70
   5  -4   3   55.69    3.50
   5  -4  -3   56.69    3.50
  -5   4  -3   56.19    3.70
  -5  -4   3   53.79    3.50
   5   4   3   58.39    3.70
   5   4   3   58.49    3.40
  -5   4  -3   54.99    3.50
  -6  -4  -3   15.90    2.60
  -6   4   3   15.40    2.40
  -6   4   3   15.80    2.30
   6   4  -3   15.00    2.50
   6  -4   3   17.40    2.40
   6   4  -3   13.70    2.20
   6  -4   3   15.00    2.40
  -6   4  -3   13.70    2.30
  -6   4  -3   16.70    2.40
   6   4   3   17.70    2.60
   6  -4  -3   15.30    2.30
  -6  -4   3   15.60    2.40
  -7   4   3   18.70    2.70
   7  -4   3   17.20    2.40
   7  -4  -3   20.20    2.80
  -7  -4   3   19.00    2.90
   0  -5   3   26.90    1.50
   0   5  -3   27.20    1.60
   0  -5   3   26.10    1.50
   0   5   3   29.10    1.80
   0   5  -3   26.40    1.50
   0   5   3   25.90    1.50
   0  -5  -3   30.20    1.70
  -1  -5  -3 1650.83   34.00
   1   5  -3 1593.04   33.90
   1  -5   3 1577.24   34.30
  -1   5   3 1481.15   34.70
   1  -5   3 1570.34   34.60
  -1  -5  -3 1576.14   34.90
  -1   5   3 1597.94   35.10
   1   5  -3 1591.94   35.30
  -1   5  -3 1602.34   34.30
   1  -5  -3 1632.94   33.30
   1   5   3 1604.74   35.40
   1  -5  -3 1543.65   34.70
   1   5   3 1588.54   34.00
  -1  -5   3 1580.14   34.70
  -1   5  -3 1566.74   35.10
  -2   5   3 1753.32   38.20
   2   5  -3 1702.63   39.20
  -2   5   3 1748.33   39.00
  -2  -5  -3 1815.52   38.90
   2  -5   3 1761.82   38.10
   2  -5   3 1701.23   38.40
   2   5   3 1729.33   39.10
  -2   5  -3 1750.62   39.10
  -2  -5   3 1776.92   38.70
   2  -5  -3 1803.32   37.10
  -2  -5   3 1654.93   38.30
   2  -5  -3 1749.92   38.40
  -3   5   3  197.58    5.80
   3  -5   3  181.38    6.20
  -3   5   3  193.48    6.70
   3  -5   3  192.48    5.90
   3   5  -3  191.18    6.80
   3  -5  -3  204.88    6.40
   3   5   3  188.88    6.40
  -3   5  -3  203.18    6.90
  -3  -5   3  180.68    6.30
   3   5   3  191.38    6.60
  -3   5  -3  185.48    6.30
  -4  -5  -3  269.97    8.90
   4   5  -3  250.97    8.80
   4  -5   3  259.47    7.90
  -4   5   3  269.97    8.40
  -4   5   3  257.57    8.80
   4  -5   3  266.67    8.50
  -4  -5   3  264.97    8.60
   4   5   3  254.17    8.60
   4  -5  -3  269.27    8.40
  -4   5  -3  273.27    9.00
   4   5   3  257.47    8.60
   5  -5   3    0.20    0.70
  -5   5   3   -0.60    0.70
   5  -5   3   -1.30    0.50
   5   5  -3    0.10    0.70
  -5  -5  -3   -0.40    0.80
  -5   5   3    1.00    0.80
  -5  -5   3    0.80    0.60
   5   5   3    0.00    0.70
  -5   5  -3    0.60    0.80
   5  -5  -3    0.60    0.70
   5   5   3    0.70    0.70
  -5   5  -3    1.30    0.80
  -6  -5  -3   33.80    3.90
  -6   5   3   35.80    3.00
  -6   5   3   36.70    3.90
   6   5  -3   37.70    4.10
   6  -5   3   32.70    2.60
   6  -5   3   36.10    3.10
   6   5  -3   35.00    3.80
  -6   5  -3   36.70    3.20
  -6   5  -3   41.20    3.40
  -6  -5   3   36.20    3.10
   6   5   3   34.30    3.80
   6  -5  -3   40.90    3.30
   0  -6   3   63.29    2.70
   0  -6   3   63.19    2.60
   0   6  -3   64.59    2.70
   0   6  -3   58.19    2.70
   0   6   3   61.19    2.60
   0  -6  -3   59.79    2.80
   0   6   3   61.39    2.90
  -1  -6  -3  568.14   12.80
  -1   6   3  549.54   13.80
   1   6  -3  566.14   12.80
  -1  -6  -3  546.45   13.70
  -1   6   3  541.25   13.70
   1  -6   3  551.74   13.60
   1   6  -3  538.45   14.10
   1  -6   3  558.44   13.10
  -1  -6   3  566.74   13.60
   1   6   3  562.84   12.80
   1   6   3  542.65   14.10
  -1   6  -3  557.04   13.90
  -1  -6   3  560.94   13.60
   1  -6  -3  563.14   13.70
  -1   6  -3  548.25   13.20
   2   6  -3  230.98    7.70
  -2   6   3  240.98    7.60
   2  -6   3  243.08    6.70
  -2  -6  -3  236.38    7.30
  -2   6   3  228.48    6.80
   2  -6   3  241.88    7.10
  -2   6  -3  244.98    7.70
  -2  -6   3  228.98    7.00
   2  -6  -3  249.88    7.20
  -2  -6   3  233.18    7.20
   2   6   3  242.58    7.70
  -3   6   3  186.48    6.80
   3  -6   3  193.58    5.90
  -3  -6  -3  192.98    6.80
   3  -6   3  194.38    6.40
   3   6  -3  189.98    7.00
  -3   6  -3  186.48    6.90
   3  -6  -3  184.58    6.30
   3   6   3  184.28    6.40
  -3  -6   3  192.98    6.60
   3   6   3  184.58    6.80
  -4  -6  -3   18.80    2.50
   4  -6   3   19.60    2.20
  -4   6   3   19.30    2.50
   4   6  -3   20.90    2.60
   4  -6   3   21.50    1.80
   4   6   3   20.20    2.30
   4   6   3   21.70    2.50
  -4   6  -3   23.70    2.70
   4  -6  -3   17.50    2.10
  -4   6  -3   21.00    2.40
  -4  -6   3   21.40    2.40
   5   6  -3   81.89    4.80
  -5  -6  -3   87.09    5.00
  -5   6   3   81.99    4.80
   5  -6   3   88.39    4.60
   5  -6   3   82.09    4.00
   5   6   3   84.59    4.60
   5  -6  -3   82.69    4.40
  -5  -6   3   75.19    4.50
   5   6   3   86.39    4.70
  -5   6  -3   81.39    4.80
  -5   6  -3   85.69    4.60
  -6  -6  -3   24.60    3.30
   6   6  -3   22.50    3.10
  -6   6   3   28.60    3.60
   6   6  -3   25.10    3.20
   6  -6   3   27.50    3.30
  -6   6  -3   24.40    3.20
  -6   6  -3   26.20    3.50
   6  -6  -3   24.10    2.90
  -6  -6   3   24.30    3.20
   6   6   3   32.50    3.70
   0   7  -3   13.20    1.60
   0   7  -3   14.00    1.50
   0   7   3   10.60    1.40
   0  -7   3   12.20    1.30
   0  -7   3   12.50    1.50
   0   7   3   12.70    1.40
   0  -7  -3   12.80    1.60
   1  -7   3  252.47    7.40
  -1   7   3  245.08    7.50
  -1  -7  -3  249.68    7.50
  -1   7   3  247.78    7.50
  -1  -7  -3  246.68    6.50
   1   7  -3  238.48    7.70
   1  -7   3  250.67    6.80
  -1  -7   3  251.97    7.30
   1   7   3  251.57    6.60
  -1   7  -3  245.88    7.00
  -1   7  -3  252.17    7.60
  -1  -7   3  253.17    7.30
   1   7   3  244.88    7.80
   1  -7  -3  243.38    7.40
  -2  -7  -3  101.19    4.40
  -2   7   3  100.19    4.00
  -2   7   3   98.29    4.40
   2  -7   3  104.39    4.20
   2  -7   3  110.79    3.80
   2   7  -3  100.29    4.70
  -2  -7   3  103.59    4.30
   2   7   3   98.69    4.60
  -2   7  -3  101.79    4.60
  -2  -7   3   99.59    4.10
   2  -7  -3   99.69    4.20
   3  -7   3  349.47    9.40
   3   7  -3  335.57   10.90
   3  -7   3  343.97   10.10
  -3  -7  -3  355.26   10.60
  -3   7   3  337.07   10.60
  -3  -7   3  330.17   10.10
  -3   7  -3  344.27   10.70
   3  -7  -3  343.27   10.00
   3   7   3  345.77   10.80
  -4   7   3   79.19    4.60
   4  -7   3   83.39    4.20
  -4  -7  -3   80.29    4.50
   4   7  -3   79.29    4.70
  -4   7  -3   75.19    4.50
   4  -7  -3   81.09    4.20
  -4  -7   3   78.49    4.30
   4   7   3   76.09    4.40
   4   7   3   75.19    4.10
   5  -7   3  189.28    7.40
  -5   7   3  185.78    8.00
  -5  -7  -3  185.78    8.00
   5   7  -3  186.58    7.90
   5   7   3  186.48    7.70
  -5  -7   3  191.08    7.90
   5   7   3  181.88    7.70
  -5   7  -3  194.48    8.20
   5  -7  -3  196.88    7.50
   6  -7   3    5.50    1.50
  -6  -7  -3    6.80    1.80
  -6   7   3    5.00    1.40
   6   7  -3    8.40    1.80
   6   7  -3    6.10    1.60
  -6  -7   3    4.90    1.40
   6   7   3    6.70    1.50
   6   7   3    7.80    1.80
  -6   7  -3    3.80    1.20
   6  -7  -3    8.10    1.80
   0   8  -3  828.02   20.40
   0  -8   3  843.62   19.70
   0  -8  -3  840.62   20.40
   0   8   3  855.51   19.90
   0  -8   3  852.81   20.20
   0   8   3  831.92   20.70
   0   8  -3  840.92   19.90
  -1   8   3   14.50    1.80
  -1  -8  -3   12.80    1.70
   1  -8   3   15.20    1.50
   1  -8   3   15.40    1.90
  -1   8   3   12.70    1.60
   1   8  -3   14.20    1.90
  -1  -8   3   11.00    1.40
  -1  -8   3   14.20    1.70
  -1   8  -3   15.50    1.60
   1  -8  -3   11.50    1.60
   1   8   3   11.90    1.70
  -1   8  -3   14.50    1.70
   2  -8   3    4.30    1.10
  -2   8   3    4.40    0.90
  -2  -8  -3    3.50    1.00
   2   8  -3    4.80    1.30
   2  -8   3    2.80    0.80
  -2   8   3    3.10    1.10
  -2  -8   3    6.40    1.20
   2  -8  -3    4.30    1.10
   2   8   3    5.50    1.40
  -2   8  -3    3.00    1.10
  -2  -8   3    2.50    0.90
   3  -8   3  228.88    7.70
  -3  -8  -3  228.18    8.10
   3   8  -3  223.48    8.40
  -3   8   3  217.28    8.20
  -3  -8   3  231.68    7.90
   3  -8  -3  230.98    7.80
   3   8   3  228.18    7.70
   3   8   3  233.98    8.50
  -3   8  -3  221.68    8.30
   4   8  -3    5.60    1.50
  -4  -8  -3    3.90    1.10
   4  -8   3    2.80    1.00
  -4  -8   3    8.40    1.70
   4   8   3    3.00    1.20
   4   8   3    4.50    1.30
  -5   8   3   41.90    3.60
   5   8  -3   40.30    3.60
  -5  -8  -3   43.50    3.70
   5  -8   3   40.90    3.20
  -5  -8   3   37.60    3.20
   5   8   3   38.70    3.40
   5   8   3   37.70    3.20
  -5   8  -3   40.00    4.30
   5  -8  -3   42.40    3.30
   6   8  -3   23.60    3.40
   6   8   3   19.10    2.90
   6   8   3   18.00    2.90
  -6  -8   3   26.00    3.30
   0   9   3  118.49    4.50
   0   9   3  116.49    5.10
   0  -9  -3  115.79    4.90
   0  -9   3  115.79    4.90
   0   9  -3  129.09    5.60
   0   9  -3  119.49    5.00
   0  -9   3  122.99    4.50
   1  -9   3  118.19    4.90
  -1   9   3  117.89    4.90
   1  -9   3  112.79    5.50
  -1  -9  -3  111.39    4.90
  -1   9   3  116.19    4.80
   1   9  -3  117.29    5.20
  -1  -9   3  111.19    4.70
   1   9   3  117.09    5.30
  -1   9  -3  111.59    4.80
  -1  -9   3  119.29    4.60
   1  -9  -3  109.09    4.80
  -2   9   3  109.49    5.10
   2  -9   3  108.19    4.90
   2   9  -3  115.99    5.50
  -2  -9  -3  105.19    5.00
   2  -9  -3  111.19    5.10
  -2   9  -3  116.79    5.30
   2   9   3  116.09    5.50
  -2  -9   3  106.79    4.80
  -3  -9  -3    5.50    1.30
   3   9  -3    4.90    1.50
   3  -9   3    8.30    1.60
  -3   9   3    6.50    1.70
   3  -9  -3    7.20    1.60
  -3   9  -3    7.80    1.70
  -3  -9   3    7.10    1.50
   3   9   3    5.60    1.50
   4   9  -3   28.30    3.50
  -4  -9  -3   26.20    3.20
  -4   9   3   23.60    3.10
   4  -9   3   26.30    2.90
   4  -9  -3   20.90    2.70
  -4   9  -3   26.40    3.20
   4   9   3   21.00    2.70
   4   9   3   23.00    3.00
  -4  -9   3   28.20    3.30
  -5   9   3   23.50    3.20
   5   9  -3   22.70    3.30
  -5  -9  -3   22.90    3.10
   5  -9   3   25.30    3.20
  -5   9  -3   25.70    3.40
   5  -9  -3   20.40    2.70
   5   9   3   22.90    3.00
  -5  -9   3   18.60    2.70
   5   9   3   21.20    2.70
   0  10   3   27.20    2.50
   0 -10  -3   23.90    2.50
   0 -10   3   28.20    2.30
   0  10  -3   27.10    2.30
  -1 -10  -3   19.70    2.40
   1 -10   3   18.10    2.40
   1  10  -3   19.60    2.50
  -1  10   3   24.50    2.20
  -1  10   3   25.20    2.60
   1  10   3   21.80    2.60
  -1  10  -3   17.70    2.20
   1 -10  -3   16.70    2.20
  -1 -10   3   24.60    2.00
  -2 -10  -3  190.18    7.30
  -2  10   3  184.28    7.30
   2 -10   3  197.28    7.30
   2  10  -3  185.78    7.60
  -2 -10   3  182.68    6.90
   2  10   3  184.78    7.70
  -2  10  -3  202.38    7.60
   2 -10  -3  177.88    7.10
  -2 -10   3  191.48    7.10
   3 -10   3   38.20    3.10
  -3 -10  -3   37.30    3.00
   3  10  -3   37.50    3.40
  -3  10   3   39.40    3.20
   3 -10  -3   34.70    2.90
  -3  10  -3   35.50    3.20
  -3 -10   3   45.00    3.20
   3  10   3   43.30    3.60
   4 -10   3   42.70    3.40
   4  10  -3   34.30    4.00
  -4 -10  -3   49.80    3.80
  -4  10   3   41.90    3.70
   4  10   3   38.90    4.20
  -4  10  -3   41.30    3.60
   4 -10  -3   41.30    4.00
  -4 -10   3   42.70    3.30
   5  10   3    2.00    1.30
   5 -10  -3    1.90    1.50
   5  10   3    4.30    1.20
  -5 -10   3    3.80    1.00
   0  11  -3   36.10    2.80
   0 -11  -3   36.20    2.90
   0  11   3   41.10    3.10
   0 -11   3   40.80    3.00
   1  11  -3  149.49    6.60
  -1  11   3  147.09    6.10
   1 -11   3  142.49    6.10
  -1 -11  -3  153.28    6.40
  -1  11   3  144.89    6.20
  -1 -11   3  146.39    6.10
   1  11   3  151.98    6.70
  -2  11   3   19.60    2.70
   2 -11   3   25.50    3.00
  -2 -11  -3   21.20    2.80
   2  11  -3   21.80    2.80
   2  11   3   19.80    2.80
  -2 -11   3   19.30    3.40
   2 -11  -3   23.50    2.90
  -2 -11   3   22.70    2.70
  -2  11  -3   24.10    3.00
  -3 -11  -3    1.20    0.80
   3  11  -3    0.80    1.00
   3 -11   3    1.60    1.00
  -3  11   3    0.80    0.80
  -3 -11   3   -0.20    0.60
   3 -11  -3    0.90    0.90
  -3  11  -3    0.50    0.90
   3  11   3    0.00    1.00
  -4 -11  -3    6.60    1.60
   4 -11   3    8.20    1.90
  -4  11   3    8.10    1.90
   4  11  -3    9.70    2.20
   4  11   3    3.50    1.40
  -4 -11   3    6.30    1.60
   4 -11  -3    5.80    1.60
  -4  11  -3    6.50    1.70
   0 -12  -3    5.00    1.40
   0  12   3    3.00    1.00
   0 -12   3    2.80    1.10
   1 -12   3   69.39    4.20
   1  12  -3   61.19    4.10
  -1 -12  -3   69.79    4.30
   1 -12  -3   63.19    4.10
   1  12   3   68.09    4.50
  -1 -12   3   63.99    4.00
   2  12  -3   34.30    3.70
  -2  12   3   34.70    3.60
  -2 -12  -3   39.20    3.20
   2 -12   3   30.30    3.40
  -2  12  -3   35.70    3.70
   2  12   3   34.00    3.80
   2 -12  -3   37.90    3.20
  -2 -12   3   36.70    3.00
  -3 -12  -3    3.10    1.10
   3  12  -3    3.60    1.40
  -3  12   3    4.10    1.40
   3 -12   3    6.30    1.60
  -3 -12   3    4.90    1.30
  -3  12  -3    3.60    1.40
   3  12   3    4.30    1.30
   3 -12  -3    2.80    1.20
   0  13   3   40.50    3.30
   0 -13  -3   41.00    3.30
   0 -13   3   42.50    3.30
  -1 -13  -3   11.30    2.00
   1  13  -3   15.00    2.50
   1 -13   3   13.30    2.30
   1 -13  -3   11.90    2.10
  -1 -13   3    9.20    1.90
   1  13   3   11.80    2.30
  -2 -13  -3    2.10    1.00
   2 -13   3    1.10    0.80
   2  13  -3    1.60    0.80
   2  13   3    0.80    1.00
  -2 -13   3    2.90    1.00
   2 -13  -3    2.20    1.00
   0 -14   3   49.90    6.70
   0   0   4   60.49    2.00
   0   0  -4   59.29    1.90
   1   0  -4  260.57    6.20
  -1   0   4  251.37    6.00
  -1   0  -4  248.28    6.20
  -1   0  -4  250.17    6.10
   1   0   4  248.68    5.90
   1   0   4  247.38    6.20
  -1   0   4  250.67    6.50
  -1   0   4  246.18    5.70
  -2   0   4  114.19    3.50
  -2   0   4  118.99    4.00
   2   0   4  114.39    3.80
  -2   0  -4  119.29    3.90
   2   0   4  117.49    3.20
  -2   0   4  118.59    3.60
  -3   0  -4  603.14   15.00
  -3   0  -4  592.64   14.40
   3   0   4  604.24   13.70
  -3   0   4  607.24   14.40
   3   0   4  602.04   14.80
  -4   0   4    0.80    0.50
  -4   0  -4    0.20    0.50
   4   0   4   -0.10    0.40
  -4   0   4    0.70    0.50
   4   0  -4    2.30    0.80
  -4   0  -4    0.60    0.40
   4   0  -4    0.30    0.50
  -4   0   4    0.40    0.50
   5   0   4  492.45   13.90
   5   0  -4  473.45   13.60
  -5   0   4  504.05   13.70
  -5   0   4  494.95   13.70
   5   0  -4  481.45   13.30
  -5   0  -4  494.35   14.10
  -6   0   4    2.10    0.90
  -6   0  -4    1.30    1.20
   6   0  -4    2.30    0.90
   6   0   4    0.50    0.80
   7   0   4    0.80    1.00
   7   0  -4    0.00    0.80
   7   0  -4    2.90    1.30
  -7   0   4   -0.20    0.70
  -7   0  -4    1.40    0.90
   0   1   4 1372.76   28.70
   0  -1   4 1340.37   29.10
   0  -1  -4 1374.36   28.70
   0   1   4 1351.66   29.20
   0  -1   4 1411.86   29.00
   0  -1  -4 1294.87   29.00
   1   1  -4  159.38    4.00
  -1  -1  -4  140.89    4.00
  -1   1   4  148.89    3.80
  -1   1   4  146.79    4.20
  -1   1   4  154.08    4.40
  -1  -1  -4  148.69    4.10
  -1   1   4  154.88    3.80
   1  -1   4  159.08    4.20
   1  -1   4  153.58    3.70
  -1  -1   4  157.38    4.20
   1  -1  -4  160.18    3.80
  -1   1  -4  156.08    4.10
   1  -1  -4  154.08    4.20
  -1  -1   4  155.98    3.80
   1   1   4  147.69    4.10
  -2  -1  -4   79.79    3.00
   2   1  -4   80.59    3.10
  -2   1   4   77.19    2.90
   2   1  -4   79.59    2.60
   2  -1   4   84.39    3.00
   2  -1   4   81.29    2.10
  -2   1   4   78.19    2.70
  -2  -1  -4   78.59    2.70
   2  -1  -4   80.59    2.80
   2   1   4   79.49    3.00
  -2   1  -4   79.39    3.00
  -2  -1   4   83.69    2.60
   2   1   4   84.99    2.80
  -2  -1   4   86.39    3.00
  -2  -1   4   76.69    3.10
  -2   1  -4   82.89    3.00
  -2  -1   4   77.79    2.70
   3  -1   4  295.57    6.80
   3   1  -4  287.27    8.20
  -3   1   4  285.37    8.00
  -3  -1  -4  291.97    7.60
  -3  -1  -4  290.87    8.40
   3  -1   4  286.77    8.10
   3   1  -4  295.37    7.40
   3  -1  -4  284.77    7.90
  -3  -1   4  282.77    8.30
   3   1   4  279.37    8.10
   3   1   4  292.67    7.50
  -3   1  -4  288.97    8.20
  -3  -1   4  293.57    7.50
  -3  -1   4  277.57    7.90
   4  -1   4  106.09    4.40
  -4  -1  -4  103.49    3.90
  -4   1   4  105.89    4.20
   4   1  -4  104.79    4.40
  -4   1   4   99.49    4.10
  -4   1   4  107.29    4.30
  -4  -1  -4  109.29    4.70
  -4   1  -4  102.39    4.50
   4  -1  -4  103.89    4.20
  -4  -1   4   98.89    3.70
   4   1   4  102.79    4.50
   4   1   4  107.39    3.80
  -4  -1   4  103.69    4.30
   4  -1  -4  104.09    4.30
  -4   1  -4  102.69    4.20
  -4  -1   4   86.29    4.10
   4  -1  -4  104.49    4.10
  -5  -1  -4  167.08    6.90
   5  -1   4  166.58    6.60
   5   1  -4  185.98    6.60
  -5   1   4  171.48    6.20
  -5   1   4  178.68    6.60
   5   1  -4  168.58    6.60
  -5   1  -4  175.98    6.40
   5  -1  -4  173.78    6.50
   5   1   4  171.28    6.80
  -5   1  -4  170.18    6.80
  -5  -1   4  180.28    6.70
   5  -1  -4  178.58    6.60
   6  -1   4  206.38    8.10
  -6   1   4  226.58    8.20
   6   1  -4  215.58    8.30
  -6  -1  -4  216.08    8.60
   6  -1  -4  209.98    8.00
  -6  -1   4  216.88    8.20
   6  -1  -4  210.38    7.90
  -6   1  -4  210.88    8.40
   6   1   4  209.38    8.30
   7  -1   4   16.80    2.80
   7   1  -4   14.10    2.40
   7  -1   4   18.60    2.70
  -7  -1  -4   13.20    2.30
  -7   1   4   21.60    2.80
   7  -1  -4   15.80    2.40
   7   1   4   15.50    2.50
  -7   1  -4   19.60    2.90
  -7  -1   4   19.40    2.70
   7  -1  -4   20.30    2.80
   0  -2   4 1127.09   22.80
   0  -2   4 1049.89   23.30
   0   2  -4 1067.19   23.30
   0   2  -4 1055.19   23.30
   0  -2  -4 1038.60   23.20
   0   2   4 1072.29   23.50
   0   2   4 1078.29   22.60
   0  -2   4 1088.99   23.20
   0   2   4 1066.19   23.30
   0  -2  -4 1069.19   23.00
   1   2  -4  547.35   12.90
  -1   2   4  524.05   12.70
  -1   2   4  544.55   12.70
  -1  -2  -4  557.64   12.30
   1  -2   4  550.24   11.90
  -1  -2  -4  524.45   12.50
   1   2  -4  566.14   12.20
   1  -2   4  542.25   12.40
  -1  -2   4  557.64   13.00
  -1   2  -4  543.25   12.80
   1   2   4  544.95   12.70
   1  -2  -4  554.04   12.30
  -1   2  -4  558.94   11.90
  -1  -2   4  537.35   12.10
   1   2   4  545.25   12.40
  -1   2  -4  547.25   12.40
  -1  -2   4  537.45   12.50
  -2  -2  -4 2774.62   60.39
  -2  -2  -4 2827.92   59.59
   2  -2   4 2830.82   60.19
  -2   2   4 2788.72   60.39
   2   2  -4 2853.71   59.39
   2   2  -4 2793.82   60.69
   2  -2   4 2768.62   60.19
  -2   2   4 2775.72   60.19
  -2  -2   4 2814.02   59.99
   2  -2  -4 2854.71   59.99
  -2  -2   4 2702.73   60.69
   2   2   4 2847.02   60.29
   2   2   4 2888.71   60.19
  -2   2  -4 2823.12   60.29
  -2   2  -4 2774.32   60.49
  -2  -2   4 2958.00   60.49
   3   2  -4  559.74   12.50
  -3   2   4  547.25   13.40
   3   2  -4  554.74   13.90
  -3   2   4  527.65   13.60
  -3  -2  -4  545.45   13.90
  -3   2   4  535.85   13.30
   3  -2   4  551.54   13.50
  -3  -2  -4  548.05   12.80
  -3   2  -4  549.05   13.70
   3   2   4  534.95   13.20
  -3  -2   4  518.05   12.40
   3   2   4  548.15   13.70
  -3   2  -4  530.75   13.60
   3  -2  -4  547.85   13.30
  -3  -2   4  535.95   13.90
   3  -2  -4  545.75   13.10
  -3  -2   4  533.35   13.40
  -4   2   4   77.79    3.40
  -4   2   4   76.99    3.60
   4   2  -4   77.39    3.80
   4  -2   4   80.29    3.70
  -4  -2  -4   78.59    4.00
  -4   2   4   78.39    3.60
   4   2   4   77.99    3.90
  -4  -2   4   74.39    3.60
  -4  -2   4   77.49    3.90
   4  -2  -4   81.39    3.70
   4  -2  -4   83.89    3.60
   4  -2  -4   78.19    3.40
  -4   2  -4   76.79    3.80
   4   2   4   82.89    3.50
  -4   2  -4   81.19    3.80
   5   2  -4  102.79    4.80
   5  -2   4  108.59    5.10
  -5   2   4  110.39    4.80
  -5  -2  -4   94.29    4.90
   5   2  -4   99.89    4.90
   5  -2   4   93.99    4.60
  -5  -2   4  107.79    5.00
  -5   2  -4   97.79    4.90
   5  -2  -4  104.69    4.80
   5  -2  -4  105.89    4.60
   5   2   4  101.09    5.00
   6  -2   4   15.60    2.50
  -6  -2  -4   14.10    2.40
  -6   2   4   15.70    2.30
   6   2  -4   12.20    2.10
   6  -2   4   17.50    2.40
   6  -2  -4   17.80    2.40
  -6  -2   4   18.80    2.50
   6   2   4   16.20    2.50
   6  -2  -4   15.50    2.10
  -6   2  -4   18.80    2.70
   7  -2   4   49.10    3.70
   7   2  -4   44.00    3.70
  -7  -2  -4   52.49    4.10
  -7   2   4   44.20    3.40
   7  -2   4   42.10    3.70
  -7   2  -4   45.90    3.90
   7   2   4   41.40    3.60
   7  -2  -4   41.80    3.50
  -7  -2   4   48.00    3.60
   0   3   4  673.03   13.80
   0  -3  -4  637.84   14.50
   0   3   4  617.44   14.90
   0   3  -4  638.64   14.70
   0  -3   4  659.73   14.30
   0   3   4  655.23   14.60
   0   3  -4  625.94   14.50
   0  -3   4  632.44   14.70
   0  -3   4  642.94   14.50
  -1  -3  -4 1321.57   28.50
   1  -3   4 1345.47   28.90
   1   3  -4 1322.07   28.40
  -1  -3  -4 1336.97   29.00
  -1   3   4 1279.57   29.10
  -1   3   4 1330.37   29.20
   1   3  -4 1288.97   29.40
  -1  -3   4 1339.77   28.60
  -1   3  -4 1348.67   28.30
   1   3   4 1311.67   28.60
  -1  -3   4 1359.66   29.00
   1   3   4 1333.37   29.30
  -1   3  -4 1343.37   29.20
   1  -3  -4 1278.67   28.70
  -1  -3   4 1329.87   29.40
   2   3  -4  988.50   22.70
  -2   3   4  990.40   22.10
  -2   3   4  953.90   22.40
   2  -3   4  990.30   22.00
  -2  -3  -4  993.60   22.40
  -2  -3  -4  964.30   21.30
   2  -3   4  957.70   22.10
   2   3  -4  959.20   21.00
   2   3   4  978.10   22.20
  -2  -3   4  958.80   22.20
   2   3   4  976.10   22.30
   2  -3  -4  985.20   21.20
  -2  -3   4  969.10   21.90
  -2  -3   4  972.30   22.70
  -2   3  -4  980.10   22.10
  -2   3  -4  969.20   22.50
   2  -3  -4 1004.20   21.90
  -3  -3  -4  361.96    8.80
   3  -3   4  372.76    9.70
   3  -3   4  362.76    9.80
   3   3  -4  370.06   10.30
  -3  -3  -4  352.76   10.00
  -3   3   4  360.36    9.60
  -3   3   4  357.46    9.50
  -3   3   4  359.56   10.00
  -3  -3   4  341.57    9.70
  -3  -3   4  368.06   10.40
   3  -3  -4  360.66    9.10
   3   3   4  356.86    9.90
   3   3   4  366.56    9.80
  -3   3  -4  359.46    9.80
   3  -3  -4  373.56    9.70
  -3   3  -4  358.36   10.10
  -4   3   4   40.00    2.80
   4  -3   4   39.80    2.50
  -4   3   4   44.60    3.30
  -4   3   4   38.00    2.50
   4  -3   4   38.70    2.60
  -4  -3  -4   48.30    3.00
   4   3  -4   38.10    2.70
   4  -3  -4   41.60    2.30
   4   3   4   41.30    2.80
  -4   3  -4   44.70    2.80
  -4  -3   4   37.10    2.50
   4   3   4   38.40    2.50
   4  -3  -4   37.80    2.40
  -4   3  -4   39.40    2.80
   5   3  -4   30.60    2.60
  -5  -3  -4   25.80    2.90
  -5   3   4   34.20    2.70
   5  -3   4   32.50    2.60
   5  -3   4   31.10    2.70
   5  -3  -4   32.30    2.60
  -5   3  -4   33.70    2.70
   5  -3  -4   35.50    2.40
   5   3   4   35.00    2.90
  -5   3  -4   31.40    2.80
  -5  -3   4   40.60    2.90
   6   3  -4   15.90    3.10
   6   3  -4   16.40    2.50
   6  -3   4   17.90    2.50
  -6   3   4   17.70    2.30
  -6  -3  -4   23.00    3.10
   6  -3   4   17.70    2.60
  -6   3  -4   20.00    2.60
   6  -3  -4   17.40    2.40
  -6   3  -4   19.00    2.70
   6   3   4   15.70    2.40
  -6  -3   4   22.50    2.90
   7  -3   4    2.40    1.00
   7   3  -4    3.90    1.40
  -7   3   4    3.40    1.10
   7  -3  -4    3.50    1.20
  -7  -3   4    5.00    1.10
   0   4  -4 2556.64   54.49
   0   4   4 2664.53   53.49
   0   4   4 2594.24   54.59
   0  -4   4 2642.94   54.39
   0  -4  -4 2277.77   54.39
   0  -4  -4 2620.84   54.59
   0   4  -4 2584.44   54.69
   0   4   4 2482.95   54.89
   0  -4   4 2574.64   54.39
  -1   4   4  651.13   15.40
   1  -4   4  656.33   14.90
  -1  -4  -4  651.93   14.50
  -1  -4  -4  653.43   15.20
   1   4  -4  655.73   14.50
   1   4  -4  641.54   15.60
  -1   4  -4  645.54   15.40
   1   4   4  640.84   14.70
   1   4   4  640.14   15.50
  -1  -4   4  632.34   15.10
  -1   4  -4  651.43   14.50
   1  -4  -4  649.83   15.00
  -1  -4   4  661.43   14.80
  -2  -4  -4 1661.03   35.90
  -2  -4  -4 1690.43   37.30
  -2   4   4 1735.03   37.50
   2  -4   4 1665.73   36.80
   2  -4   4 1695.03   37.00
  -2   4   4 1656.63   36.90
   2   4  -4 1657.13   37.70
   2   4  -4 1741.03   35.70
  -2   4  -4 1686.43   37.00
  -2   4  -4 1673.03   37.50
   2   4   4 1612.94   37.30
  -2  -4   4 1675.33   36.80
  -2  -4   4 1671.53   37.20
   2  -4  -4 1690.73   36.80
   2  -4  -4 1736.43   35.70
  -3   4   4    3.90    0.80
  -3   4   4    2.10    0.80
   3  -4   4    3.50    0.80
  -3  -4  -4    3.30    0.90
   3  -4   4    1.50    0.60
  -3   4   4    2.20    0.60
   3   4  -4    2.90    0.90
  -3  -4   4    1.40    0.70
  -3   4  -4    5.80    1.20
   3  -4  -4    2.90    0.70
  -3   4  -4    3.20    0.80
   3   4   4    2.70    0.80
   3  -4  -4    3.20    0.60
   3   4   4    2.40    0.70
  -3  -4   4    1.00    0.50
   4   4  -4  129.19    5.60
  -4  -4  -4  138.79    5.80
  -4   4   4  138.29    5.60
  -4   4   4  134.89    5.20
   4  -4   4  125.69    5.20
   4  -4   4  131.39    5.00
   4   4   4  131.69    5.40
  -4   4  -4  130.39    5.30
  -4  -4   4  134.09    5.40
   4   4   4  133.49    5.30
  -4   4  -4  140.39    5.70
   4  -4  -4  130.29    5.10
  -5   4   4   50.49    3.40
  -5   4   4   57.59    3.40
   5  -4   4   50.99    3.40
   5   4  -4   49.50    3.50
   5  -4   4   51.89    3.20
  -5  -4  -4   60.39    4.00
   5   4   4   55.79    3.30
   5  -4  -4   53.09    3.30
   5   4   4   48.90    3.40
  -5   4  -4   54.19    3.50
  -5   4  -4   59.09    3.80
  -5  -4   4   57.89    3.60
  -6   4   4   25.60    2.90
   6  -4   4   23.30    3.10
   6   4  -4   20.40    2.80
   6   4  -4   22.20    3.00
  -6  -4  -4   19.30    2.80
  -6   4   4   27.60    3.10
   6  -4  -4   18.60    2.50
  -6  -4   4   23.80    3.00
  -6   4  -4   18.40    2.70
  -6   4  -4   23.70    3.00
   6   4   4   20.60    2.80
   7  -4   4   33.20    3.60
  -7   4   4   36.70    3.90
  -7  -4   4   39.00    3.20
   7  -4  -4   32.60    4.10
   0   5  -4   66.59    2.60
   0  -5   4   65.29    2.60
   0  -5  -4   64.19    2.70
   0   5   4   65.19    2.60
   0   5   4   59.39    2.80
   0   5  -4   67.19    2.80
   1  -5   4 2598.84   56.19
   1  -5   4 2646.14   56.29
  -1  -5  -4 2642.94   55.79
  -1   5   4 2588.14   56.79
   1   5  -4 2645.54   57.09
  -1  -5  -4 2600.44   56.59
   1   5  -4 2650.43   55.79
   1  -5  -4 2650.03   56.49
   1   5   4 2650.14   55.99
  -1   5  -4 2632.34   56.89
  -1   5  -4 2625.04   55.89
   1   5   4 2537.55   56.99
  -1  -5   4 2666.73   56.59
  -1  -5   4 2651.53   56.29
   2  -5   4  596.04   14.30
  -2   5   4  595.14   14.50
  -2   5   4  599.44   15.10
   2  -5   4  574.94   14.50
  -2  -5  -4  643.44   13.60
  -2  -5  -4  610.54   14.90
   2   5  -4  572.04   15.20
   2  -5  -4  609.94   14.50
  -2  -5   4  613.54   14.90
   2   5   4  590.24   14.50
  -2  -5   4  573.84   14.40
   2   5   4  589.34   15.10
   3   5  -4  193.48    7.00
  -3   5   4  198.88    6.10
   3  -5   4  195.58    6.40
   3  -5   4  197.58    6.10
  -3   5   4  196.88    6.80
  -3   5  -4  192.38    6.40
  -3  -5   4  198.88    6.70
  -3   5  -4  199.68    6.90
   3   5   4  197.48    6.80
   3  -5  -4  204.88    6.40
   3   5   4  183.08    6.40
   4   5  -4   28.60    2.60
  -4   5   4   33.30    2.70
   4  -5   4   30.10    2.20
   4  -5   4   35.30    2.50
  -4  -5  -4   30.80    2.60
  -4   5  -4   29.30    2.30
  -4   5  -4   35.10    2.80
   4   5   4   29.70    2.40
   4   5   4   32.50    2.50
  -4  -5   4   29.30    2.40
   4  -5  -4   29.40    2.30
   5  -5   4   39.80    2.80
   5   5  -4   37.90    3.10
  -5   5   4   37.00    2.80
   5  -5   4   33.80    2.80
  -5  -5  -4   35.50    3.10
  -5   5   4   34.30    3.00
  -5  -5   4   35.90    2.90
   5   5   4   35.50    2.90
   5   5   4   39.50    2.90
  -5   5  -4   37.00    3.10
  -5   5  -4   34.50    2.80
   5  -5  -4   32.90    2.70
   6  -5   4   45.30    3.50
   6   5  -4   50.39    3.90
  -6   5   4   44.80    3.30
  -6  -5  -4   43.80    3.80
   6   5  -4   44.20    3.60
   6  -5   4   48.10    3.30
  -6   5   4   48.00    3.70
  -6   5  -4   49.10    3.70
   6  -5  -4   40.80    3.20
  -6  -5   4   42.30    3.40
   6   5   4   52.09    3.80
  -6   5  -4   50.29    3.70
   0   6   4   42.50    2.10
   0  -6   4   33.10    1.90
   0  -6  -4   30.80    1.90
   0   6   4   31.80    2.10
   0   6  -4   34.30    1.90
   0  -6   4   31.50    1.80
   0   6  -4   29.50    1.90
   1   6  -4  475.95   11.30
  -1   6   4  481.45   12.30
   1  -6   4  488.15   12.00
   1   6  -4  469.25   12.60
   1  -6   4  477.45   11.70
  -1  -6  -4  478.25   11.40
  -1  -6  -4  487.45   12.30
  -1   6  -4  476.75   11.60
   1   6   4  488.55   12.70
   1  -6  -4  459.05   12.10
   1   6   4  494.95   11.40
  -1   6  -4  482.25   12.40
  -1  -6   4  487.95   12.10
  -2   6   4   49.80    2.90
  -2  -6  -4   53.59    2.90
   2  -6   4   52.99    2.50
   2   6  -4   54.59    3.10
  -2   6   4   53.79    3.00
   2  -6   4   50.99    2.60
   2   6   4   51.59    3.00
   2  -6  -4   50.89    2.70
  -2  -6   4   56.19    2.90
  -2   6  -4   48.90    3.00
   3  -6   4  208.68    6.70
  -3  -6  -4  201.88    7.10
   3   6  -4  206.88    7.40
  -3   6   4  201.68    7.20
   3  -6   4  202.58    6.30
  -3  -6   4  162.88    6.30
   3  -6  -4  195.48    6.50
  -3  -6   4  207.58    7.00
  -3   6  -4  193.48    7.10
   3   6   4  207.18    7.20
   4  -6   4   33.50    2.50
  -4   6   4   35.20    2.90
   4   6  -4   32.50    2.80
   4  -6   4   30.60    2.20
  -4  -6  -4   35.90    2.90
   4  -6  -4   35.80    2.60
  -4   6  -4   36.60    3.00
   4   6   4   37.40    2.80
   4   6   4   37.90    2.90
  -4   6  -4   38.30    2.80
  -4  -6   4   35.40    2.70
  -5  -6  -4   56.99    3.90
   5  -6   4   56.39    3.30
  -5   6   4   60.09    4.00
   5  -6   4   59.39    3.80
   5   6  -4   53.19    3.80
  -5   6  -4   59.59    4.10
   5  -6  -4   56.69    3.50
   5   6   4   53.99    3.70
   5   6   4   55.09    3.70
  -5   6  -4   54.19    3.60
  -5  -6   4   52.29    3.60
   6   6  -4    4.00    1.40
  -6  -6  -4    6.20    1.70
   6   6  -4    9.40    1.90
   6  -6   4    6.60    1.70
  -6   6   4    7.40    1.90
   6  -6  -4    8.50    1.80
  -6   6  -4    6.70    1.70
  -6   6  -4    9.20    2.00
  -6  -6   4    7.70    1.60
   6   6   4    7.60    1.60
   0  -7  -4   68.99    3.20
   0   7  -4   63.49    3.10
   0  -7   4   70.49    3.00
   0  -7   4   65.89    3.00
   0   7  -4   69.89    3.00
   0   7   4   66.99    2.90
   0   7   4   68.49    3.40
   1  -7   4  104.79    4.10
   1  -7   4  104.59    3.80
  -1   7   4  100.89    4.20
   1   7  -4  111.49    4.60
  -1  -7  -4  106.39    3.50
  -1  -7  -4  107.69    4.30
   1  -7  -4  105.19    4.20
  -1   7  -4  108.49    4.40
  -1  -7   4  106.19    4.10
   1   7   4  109.59    3.60
  -1   7  -4  108.39    3.80
   1   7   4  104.19    4.50
  -1  -7   4   97.59    3.90
  -2   7   4   82.29    4.00
   2  -7   4   84.59    3.40
   2  -7   4   83.79    3.70
  -2   7   4   78.99    3.50
  -2  -7  -4   77.49    3.80
   2   7  -4   77.09    4.10
   2   7   4   71.19    3.90
  -2  -7   4   80.89    3.70
  -2   7  -4   77.29    3.90
   2   7   4   76.39    3.40
   2  -7  -4   81.79    3.70
  -2  -7   4   76.89    3.50
  -3   7   4  521.65   14.80
   3  -7   4  542.15   13.60
  -3  -7  -4  542.25   14.80
   3   7  -4  521.15   15.10
   3  -7   4  539.15   14.30
  -3  -7   4  547.15   14.40
   3   7   4  528.85   14.90
  -3   7  -4  546.35   15.10
   3  -7  -4  531.25   14.20
  -3  -7   4  543.25   14.60
   3   7   4  523.95   14.10
  -4  -7  -4   54.99    3.70
   4  -7   4   51.29    2.90
   4  -7   4   52.19    3.30
   4   7  -4   52.19    3.80
  -4   7   4   57.39    3.80
  -4  -7   4   52.39    3.40
   4  -7  -4   54.19    3.40
   4   7   4   54.39    3.70
  -4   7  -4   55.89    3.80
   4   7   4   54.99    3.40
  -5  -7  -4   27.60    3.40
   5   7  -4   20.60    2.90
   5  -7   4   25.80    3.00
  -5   7   4   30.80    3.60
   5   7   4   24.80    3.00
   5  -7  -4   21.00    2.60
  -5   7  -4   31.30    3.60
   5   7   4   28.30    3.30
  -5  -7   4   21.80    2.80
   6   7  -4   33.90    4.00
   6  -7   4   36.20    3.10
  -6  -7  -4   35.90    4.20
   6   7  -4   33.20    3.90
  -6   7   4   30.20    3.60
  -6  -7   4   36.20    3.10
  -6   7  -4   33.60    4.00
   6   7   4   35.50    4.00
   6  -7  -4   36.20    3.80
   0   8   4   12.40    1.50
   0  -8   4    5.50    1.00
   0  -8  -4    5.30    1.10
   0  -8   4    6.90    1.20
   0   8  -4    5.90    1.20
   0   8   4    5.00    1.20
   0   8  -4    6.00    1.10
  -1   8   4   60.39    3.20
   1  -8   4   61.29    3.20
   1   8  -4   63.19    3.50
   1  -8   4   57.79    2.80
  -1  -8  -4   56.09    3.10
   1  -8  -4   57.99    3.20
  -1   8  -4   61.69    3.30
   1   8   4   57.59    3.40
  -1   8  -4   62.49    3.10
  -1  -8   4   60.69    3.10
  -1  -8   4   58.99    3.00
   2  -8   4   17.90    2.00
   2   8  -4   15.30    2.10
   2  -8   4   16.00    1.70
  -2   8   4   18.60    1.60
  -2   8   4   15.70    2.10
  -2  -8  -4   14.90    2.00
   2   8   4   14.10    2.00
  -2  -8   4   15.80    1.80
  -2   8  -4   17.40    2.30
   2  -8  -4   15.80    2.00
  -2  -8   4   12.40    1.70
  -3   8   4   49.50    3.50
   3  -8   4   47.70    3.10
   3  -8   4   47.40    3.20
   3   8  -4   45.70    3.60
  -3  -8  -4   43.80    3.20
   3  -8  -4   41.80    3.00
  -3  -8   4   42.70    3.10
  -3  -8   4   48.30    3.10
   3   8   4   40.90    2.80
  -3   8  -4   43.60    3.40
   3   8   4   44.10    3.40
  -4   8   4   40.50    3.30
   4   8  -4   40.90    3.40
   4  -8   4   45.60    3.30
  -4  -8  -4   47.80    3.60
   4   8   4   45.40    3.20
   4  -8  -4   44.60    3.10
  -4  -8   4   43.00    3.20
   4   8   4   45.00    3.40
  -5  -8  -4  129.69    6.60
   5  -8   4  132.79    6.10
   5   8  -4  113.59    6.30
  -5   8   4  136.49    6.70
  -5  -8   4  115.79    6.00
  -5   8  -4  129.49    6.60
   5   8   4  131.59    6.20
   5   8   4  134.59    6.50
   5  -8  -4  139.29    6.20
   0   9  -4   52.59    4.00
   0  -9   4   48.40    3.00
   0  -9  -4   51.39    3.10
   0   9   4   47.70    2.70
   0  -9   4   49.60    2.70
   0   9  -4   53.39    3.10
   0   9   4   49.50    3.20
   1  -9   4   53.39    2.70
  -1   9   4   45.50    2.90
   1  -9   4   53.19    3.10
   1   9  -4   48.30    3.20
  -1  -9  -4   50.99    3.10
   1   9   4   52.29    3.40
  -1  -9   4   52.29    2.90
  -1   9  -4   49.99    3.10
   1  -9  -4   48.60    3.10
  -1  -9   4   55.19    3.10
   2   9  -4  293.77    9.90
  -2  -9  -4  277.87    9.20
  -2   9   4  246.08   11.20
  -2   9   4  280.47    9.30
   2  -9   4  282.47    9.00
  -2  -9   4  280.47    8.90
  -2  -9   4  287.27    9.00
   2   9   4  294.37    9.90
   2  -9  -4  280.57    9.10
  -2   9  -4  292.87    9.50
   3  -9   4   43.60    3.10
  -3   9   4   42.00    3.30
   3   9  -4   40.80    3.40
  -3  -9  -4   42.40    3.20
  -3  -9   4   45.50    3.10
  -3   9  -4   44.60    3.50
   3  -9  -4   36.10    2.80
   3   9   4   43.80    3.40
  -3  -9   4   38.50    3.00
   4  -9   4   36.60    3.00
  -4   9   4   39.00    4.00
   4   9  -4   35.00    3.80
  -4  -9  -4   37.50    3.20
   4  -9  -4   39.70    3.10
  -4  -9   4   38.40    3.10
  -4   9  -4   31.80    3.50
   4   9   4   35.10    3.70
   5  -9   4    1.80    0.90
   5   9  -4    2.20    1.10
  -5  -9  -4    0.90    0.90
  -5   9   4    4.50    1.20
   5   9   4    2.80    1.30
   5   9   4    3.50    1.10
  -5  -9   4    1.30    0.80
   5  -9  -4    1.20    1.20
  -5   9  -4    2.40    1.10
   0 -10   4    9.80    1.40
   0  10   4   13.20    2.10
   0 -10   4   10.30    1.60
   0  10  -4   10.60    1.80
   0 -10  -4   11.00    1.80
   1 -10   4   66.29    3.70
  -1 -10  -4   56.79    3.50
   1  10  -4   60.29    3.80
  -1  10   4   59.89    3.50
   1 -10  -4   52.99    3.40
  -1 -10   4   57.99    3.40
   1  10   4   56.59    3.80
  -1  10  -4   56.29    3.40
  -1 -10   4   59.79    3.30
   2 -10   4  165.98    6.70
   2  10  -4  174.48    7.30
  -2 -10  -4  180.48    7.00
  -2  10   4  178.88    7.00
  -2  10  -4  177.48    7.10
  -2 -10   4  175.38    6.70
   2  10   4  166.08    7.30
   2 -10  -4  159.78    6.60
  -3 -10  -4    3.30    1.10
   3 -10   4    2.70    1.00
   3  10  -4    4.90    1.50
  -3  10   4    2.40    1.30
  -3 -10   4    2.80    1.00
  -3  10  -4    4.20    1.50
   3  10   4    4.30    1.50
  -3 -10   4    1.30    0.80
   3 -10  -4    2.00    1.00
   4 -10   4   44.40    3.40
  -4 -10  -4   46.40    3.70
  -4  10   4   43.60    3.80
   4  10  -4   49.40    4.10
  -4  10  -4   45.00    3.80
   4 -10  -4   47.80    3.60
   4  10   4   47.80    3.80
   5  10   4   36.40    4.60
  -5 -10   4   41.80    3.30
   0  11  -4    4.60    1.40
   0 -11  -4    3.30    1.20
   0  11   4    5.40    1.30
   0 -11   4    4.30    1.30
  -1 -11  -4   11.10    1.90
   1  11  -4   12.20    2.10
  -1  11   4   10.80    1.80
   1 -11   4    6.20    1.50
  -1  11   4    9.70    1.60
   1 -11  -4   12.50    2.10
  -1 -11   4   11.20    1.90
   1  11   4   13.50    2.30
   2  11  -4  179.78    7.60
  -2  11   4  168.08    7.10
   2 -11   4  167.28    7.00
  -2 -11  -4  161.38    7.00
   2  11   4  175.08    7.60
  -2 -11   4  170.78    6.80
  -2  11  -4  175.98    7.30
   2 -11  -4  174.28    7.20
  -2 -11   4  178.38    7.00
  -3 -11  -4   51.89    3.90
   3 -11   4   52.39    3.70
   3  11  -4   54.59    4.20
  -3  11   4   51.49    3.90
   3  11   4   60.29    4.40
   3 -11  -4   51.19    3.80
  -3  11  -4   58.89    4.20
  -3 -11   4   57.39    3.70
  -4  11   4   19.30    3.00
   4 -11   4   19.40    2.70
  -4 -11  -4   18.90    3.00
   4  11  -4   21.10    3.30
  -4 -11   4   15.70    2.40
   4  11   4   17.50    2.70
  -4  11  -4   21.30    3.10
   4 -11  -4   17.90    2.60
   0 -12   4    8.80    1.80
   0  12   4    7.60    1.70
   0 -12  -4    7.70    1.70
   1  12  -4  414.86   13.30
   1 -12   4  412.16   12.80
  -1 -12  -4  414.06   13.10
  -1 -12   4  419.56   12.70
   1  12   4  413.86   13.50
   1 -12  -4  415.56   13.00
   2  12  -4    5.20    1.50
  -2  12   4    4.20    1.40
  -2 -12  -4    5.90    1.60
   2 -12   4    6.40    1.60
  -2 -12   4    5.20    1.30
   2 -12  -4    5.40    1.50
   2  12   4    4.00    1.40
  -2  12  -4    4.20    1.30
   3 -12   4   16.50    2.40
  -3  12   4   17.30    2.70
   3  12  -4   12.10    2.20
  -3 -12  -4   14.60    2.30
   3  12   4   21.60    3.10
   3 -12  -4   13.90    2.30
  -3  12  -4   13.30    2.30
  -3 -12   4   16.80    2.40
   0  13   4   36.40    3.20
   0 -13   4   32.00    2.80
   0 -13  -4   31.80    3.50
   1  13  -4   78.69    4.90
   1 -13   4   95.59    5.10
  -1 -13  -4   81.59    4.90
   1  13   4   87.29    5.30
  -1 -13   4   90.89    4.90
   1 -13  -4   78.29    4.80
   2  13  -4    3.10    1.10
  -2 -13  -4    4.10    1.30
   2 -13   4   -0.40    0.90
  -2 -13   4    1.10    0.90
   2  13   4    3.10    1.10
   2 -13  -4    4.90    1.40
   0   0  -5    1.70    0.40
   0   0   5    2.20    0.40
  -1   0   5 2992.60   62.19
   1   0   5 3052.69   62.99
   1   0  -5 3069.39   62.19
  -1   0  -5 3006.90   62.79
   1   0  -5 2891.71   62.89
  -1   0  -5 2945.31   62.99
  -1   0   5 2991.30   62.69
   1   0   5 2936.61   62.69
  -1   0   5 2879.41   63.29
  -2   0   5 1027.90   23.80
   2   0   5 1049.40   22.70
  -2   0  -5 1059.09   23.50
  -2   0   5 1013.50   23.20
   2   0  -5 1082.29   23.20
   2   0   5 1042.50   23.50
  -2   0   5 1050.39   23.00
   3   0   5  362.46    9.80
   3   0  -5  374.36    9.90
  -3   0   5  302.07    9.60
  -3   0   5  368.06    9.40
  -3   0  -5  374.06    9.90
   3   0   5  376.66    8.70
  -3   0  -5  364.56    9.50
  -3   0   5  358.86    9.40
  -4   0  -5    4.80    0.90
   4   0   5    4.10    1.00
   4   0  -5    3.90    1.00
  -4   0   5    5.40    1.10
  -4   0   5    3.00    0.80
  -4   0  -5    4.60    1.20
  -5   0   5  311.87    9.60
  -5   0  -5  304.37   10.00
   5   0  -5  291.57    9.30
   5   0   5  294.97    9.70
   5   0  -5  283.07    9.40
  -5   0   5  324.27    9.70
  -6   0  -5    8.70    1.90
   6   0   5    7.10    1.70
   6   0  -5   11.00    2.00
   6   0  -5    6.60    1.60
  -6   0   5    8.50    1.70
   7   0  -5   44.70    3.60
   7   0   5   37.90    4.10
   7   0  -5   43.50    3.50
  -7   0   5   45.10    3.40
   0   1   5 1058.09   22.90
   0  -1   5 1054.89   23.20
   0   1   5 1069.39   23.50
   0  -1  -5 1087.69   23.30
   0  -1  -5 1090.39   22.80
   0   1  -5 1043.40   23.30
   0  -1   5 1088.29   23.40
  -1   1   5  461.05   10.80
  -1   1   5  459.35   10.20
  -1  -1  -5  454.05   10.60
   1  -1   5  463.95   10.30
  -1   1   5  462.85   11.00
   1   1  -5  451.25   10.50
  -1   1  -5  447.16   10.80
   1  -1  -5  468.25   10.80
   1  -1  -5  460.25   10.10
  -1  -1   5  452.15   11.10
   1   1   5  450.75   10.60
  -1  -1   5  457.35   10.00
  -1  -1   5  451.15   10.60
  -1   1  -5  452.65   10.40
  -2   1   5  440.36   10.50
   2  -1   5  450.45    9.90
  -2  -1  -5  440.36   10.60
   2  -1   5  450.85   11.00
   2   1  -5  441.66   10.40
   2   1  -5  451.05   11.30
  -2   1   5  441.66   10.90
  -2  -1  -5  450.15   11.10
  -2   1   5  439.46   11.10
  -2  -1   5  441.86   11.30
  -2  -1   5  442.36   10.50
  -2  -1   5  429.76   10.80
   2   1   5  452.75   10.60
  -2   1  -5  443.26   11.00
   2  -1  -5  452.85   10.50
  -2   1  -5  449.36   10.90
   2   1   5  439.76   10.90
   3  -1   5   47.60    2.50
  -3  -1  -5   50.89    2.70
   3   1  -5   50.59    2.70
   3   1  -5   48.60    2.10
  -3   1   5   51.29    2.60
  -3  -1  -5   48.50    2.30
   3  -1   5   53.29    1.90
  -3   1   5   50.99    2.40
   3   1   5   49.10    2.60
  -3   1  -5   50.49    2.50
   3  -1  -5   50.09    2.40
  -3  -1   5   50.29    2.20
   3   1   5   48.30    2.20
  -3  -1   5   52.19    2.80
  -3  -1   5   48.90    2.40
  -3   1  -5   48.40    2.60
  -4   1   5   74.39    3.40
   4   1  -5   73.89    3.70
   4  -1   5   72.59    3.60
  -4  -1  -5   75.49    3.80
  -4  -1  -5   78.39    3.30
   4   1  -5   77.59    3.10
  -4   1   5   74.09    3.50
  -4  -1   5   55.19    3.10
   4  -1  -5   73.19    3.40
   4   1   5   72.29    3.70
   4  -1  -5   74.59    3.50
  -4   1  -5   74.79    3.70
  -4  -1   5   67.29    3.00
   4  -1  -5   79.29    3.50
   5   1  -5    3.00    1.00
  -5   1   5    4.00    1.00
   5  -1   5    2.20    1.00
  -5  -1  -5    4.50    1.40
   5   1  -5    2.40    0.90
  -5   1   5    2.20    0.90
   5  -1  -5    3.60    1.00
   5   1   5    2.50    1.00
  -5  -1   5    3.40    1.00
  -5   1  -5    1.80    1.00
   5  -1  -5    3.10    1.10
  -5  -1   5    4.90    1.20
  -5   1  -5    2.70    0.90
   6   1  -5  124.19    5.90
  -6   1   5  124.19    5.70
   6  -1   5  113.99    5.70
  -6  -1  -5  105.39    5.80
  -6  -1   5  122.49    5.70
   6   1   5  117.39    5.90
   6  -1  -5  121.89    5.60
   6  -1  -5  118.49    5.50
  -6   1  -5  111.79    5.80
   7   1  -5   29.30    3.50
   7  -1   5   29.70    3.70
  -7   1   5   31.80    2.80
  -7  -1  -5   27.80    3.50
   7  -1   5   31.60    3.60
  -7  -1   5   33.20    2.90
   7   1   5   32.40    3.80
   7  -1  -5   35.90    3.10
  -7   1  -5   29.70    3.60
   0  -2   5   30.80    1.40
   0  -2  -5   34.80    1.50
   0   2   5   28.60    1.00
   0   2  -5   27.40    1.40
   0  -2  -5   33.40    1.30
   0  -2   5   27.40    1.40
   0  -2   5   30.10    1.10
  -1  -2  -5  628.94   14.10
   1   2  -5  624.24   13.90
   1  -2   5  613.24   13.90
   1   2  -5  610.74   14.60
  -1   2   5  605.54   13.30
  -1   2   5  610.54   14.40
  -1   2   5  615.14   14.40
   1  -2   5  633.54   14.20
   1  -2   5  632.14   13.60
  -1  -2  -5  619.24   14.00
  -1  -2   5  602.44   14.10
   1   2   5  626.84   14.00
  -1   2  -5  618.74   13.90
  -1  -2   5  630.34   14.70
  -1  -2   5  615.74   13.60
   1  -2  -5  610.14   13.70
   1  -2  -5  618.84   14.30
   1   2   5  609.84   14.30
  -2   2   5  871.71   19.70
   2   2  -5  894.31   20.70
   2  -2   5  899.31   20.20
  -2  -2  -5  879.21   20.30
  -2  -2  -5  868.31   19.70
   2  -2   5  865.01   20.10
   2   2  -5  877.51   19.40
  -2   2   5  876.51   20.40
  -2  -2   5  882.51   20.20
   2   2   5  897.11   20.10
  -2  -2   5  880.91   19.80
   2  -2  -5  905.71   19.80
  -2   2  -5  878.31   20.40
   2   2   5  866.81   20.20
  -2  -2   5  906.01   20.80
  -2   2  -5  888.81   20.10
  -3  -2  -5  146.99    4.50
   3   2  -5  143.19    4.10
  -3   2   5  145.49    5.00
  -3  -2  -5  145.29    5.20
   3  -2   5  141.99    4.90
   3   2  -5  143.69    5.30
  -3   2   5  139.89    5.00
   3  -2  -5  146.89    4.70
   3  -2  -5  138.79    4.50
   3   2   5  144.39    4.70
  -3   2  -5  146.89    5.00
  -3  -2   5  142.19    4.80
   3   2   5  140.99    5.00
  -3   2  -5  133.29    5.00
  -3  -2   5  142.29    5.30
   4  -2   5   18.30    2.00
   4   2  -5   19.30    2.20
  -4   2   5   21.60    2.20
  -4   2   5   22.80    1.80
  -4  -2  -5   22.40    2.40
  -4   2   5   19.90    1.70
   4  -2  -5   23.00    1.90
   4   2   5   21.70    1.70
  -4   2  -5   22.20    1.90
  -4  -2   5   21.80    1.80
  -4   2  -5   24.20    2.00
   4   2   5   24.40    2.50
   4  -2  -5   22.20    1.80
  -4  -2   5   18.90    2.10
   4  -2  -5   22.00    1.80
   5   2  -5  224.48    7.90
   5  -2   5  210.08    7.60
  -5  -2  -5  207.28    8.00
   5  -2   5  219.88    7.90
  -5   2   5  228.98    7.60
  -5   2  -5  187.48    7.40
   5   2   5  227.78    8.10
   5  -2  -5  233.48    7.50
  -5  -2   5  198.78    7.50
   5  -2  -5  216.48    7.50
  -5   2  -5  228.18    8.00
   6  -2   5   83.19    4.70
   6   2  -5   80.19    4.80
   6  -2   5   82.19    4.90
  -6  -2  -5   85.79    5.10
  -6   2   5   94.69    4.70
   6   2   5   89.99    5.00
  -6   2  -5   80.79    4.90
  -6  -2   5   90.39    4.80
   6  -2  -5   84.89    4.60
   7  -2   5    9.20    2.00
  -7  -2  -5   12.40    2.80
   7  -2   5   11.30    2.50
   7   2  -5    9.30    2.10
  -7   2   5   13.10    2.10
  -7  -2   5    9.70    1.90
   7  -2  -5    8.60    1.70
   7   2   5    9.80    2.30
  -7   2  -5    9.80    2.10
   0  -3  -5  213.48    6.00
   0   3   5  239.68    6.10
   0   3   5  229.78    5.20
   0  -3   5  238.58    5.60
   0  -3   5  221.88    6.10
   0  -3   5  235.08    6.00
   0   3  -5  232.88    6.00
   0  -3  -5  228.58    5.80
   0   3  -5  217.88    6.00
  -1   3   5  239.48    6.80
  -1  -3  -5  248.28    6.60
   1   3  -5  241.88    7.00
   1  -3   5  251.27    6.10
   1  -3   5  247.18    6.40
   1  -3   5  263.67    6.70
   1   3  -5  250.27    6.20
  -1  -3  -5  244.58    6.30
  -1   3   5  258.57    6.90
   1   3   5  251.87    6.90
  -1  -3   5  252.77    6.20
  -1   3  -5  254.77    6.10
   1  -3  -5  260.97    6.40
  -1  -3   5  247.18    7.10
  -1  -3   5  253.77    6.70
   1   3   5  259.17    6.40
  -1   3  -5  253.87    6.90
   2   3  -5  221.38    5.50
  -2   3   5  203.08    6.30
   2  -3   5  223.48    6.30
   2   3  -5  224.48    6.80
  -2   3   5  215.58    6.50
  -2  -3  -5  220.08    6.50
  -2  -3  -5  220.58    5.70
   2  -3   5  222.68    6.20
  -2  -3   5  226.08    6.10
   2  -3  -5  218.68    5.40
  -2   3  -5  213.18    6.60
  -2  -3   5  217.58    6.80
  -2  -3   5  215.08    6.40
   2  -3  -5  226.08    6.10
  -2   3  -5  226.18    6.30
   2   3   5  223.18    6.50
  -3   3   5  198.38    6.20
   3   3  -5  202.38    6.70
  -3   3   5  192.68    6.40
  -3  -3  -5  204.58    5.50
   3  -3   5  187.28    6.20
  -3   3   5  167.88    5.70
   3  -3   5  198.58    6.20
  -3  -3  -5  199.98    6.50
  -3   3  -5  193.08    6.50
   3   3   5  190.08    6.30
  -3  -3   5  198.38    6.40
  -3   3  -5  204.58    6.30
   3  -3  -5  206.08    6.10
   3  -3  -5  203.38    5.60
  -3  -3   5  197.88    6.10
  -3  -3   5  196.18    6.70
   3   3   5  198.88    6.20
   4  -3   5    6.00    1.40
   4  -3   5    3.70    0.90
  -4  -3  -5    4.50    1.10
  -4   3   5    7.60    1.40
   4   3  -5    4.30    1.00
  -4   3   5    7.20    1.20
  -4   3   5    3.90    0.80
   4  -3  -5    6.00    1.10
  -4  -3   5    5.80    1.10
  -4   3  -5    5.80    1.30
   4   3   5    5.10    1.00
   4   3   5    5.50    1.30
   4  -3  -5    5.30    1.10
  -4   3  -5    4.30    1.10
  -5   3   5   22.10    2.60
  -5   3   5   21.70    2.40
   5  -3   5   17.70    2.20
   5   3  -5   19.40    2.50
   5  -3   5   19.60    2.40
  -5  -3  -5   20.60    2.70
  -5   3  -5   22.10    2.50
   5  -3  -5   18.70    2.20
  -5  -3   5   10.20    1.70
  -5   3  -5   21.50    2.50
   5   3   5   16.40    2.20
   6   3  -5   59.09    4.10
   6  -3   5   59.49    3.90
  -6  -3  -5   63.19    4.40
   6   3  -5   62.39    4.00
   6  -3   5   63.19    4.20
  -6   3   5   68.09    4.00
   6   3   5   66.89    4.40
   6  -3  -5   62.59    3.90
  -6  -3   5   62.79    4.00
  -6   3  -5   61.59    4.10
  -6   3  -5   65.09    4.10
   7  -3   5   61.29    4.10
   7   3  -5   62.29    5.10
  -7   3   5   54.29    3.70
   7  -3  -5   61.69    4.10
  -7  -3   5   58.99    4.30
   0  -4   5  316.37    7.70
   0   4   5  311.57    6.90
   0   4  -5  324.47    8.20
   0   4   5  315.17    8.00
   0  -4   5  310.17    7.90
   0  -4  -5  306.57    7.90
   0   4   5  304.67    8.40
   0   4  -5  315.37    8.00
  -1  -4  -5  587.54   14.10
  -1   4   5  580.64   14.30
   1  -4   5  573.64   13.80
  -1   4   5  589.64   14.30
  -1  -4  -5  598.24   13.60
   1   4  -5  595.74   13.60
   1  -4   5  618.04   14.00
   1   4  -5  591.14   14.60
   1   4   5  593.84   13.60
  -1  -4   5  612.84   14.20
   1  -4  -5  603.14   13.90
   1   4   5  592.74   14.50
  -1  -4   5  606.94   13.70
  -1   4  -5  587.14   14.40
  -1   4  -5  606.24   13.50
  -1  -4   5  600.64   14.70
  -2  -4  -5  520.45   11.80
  -2   4   5  513.85   13.00
   2   4  -5  479.35   13.10
  -2  -4  -5  517.95   12.90
   2  -4   5  502.95   12.50
   2   4  -5  500.85   11.50
   2  -4   5  515.15   12.50
  -2   4   5  492.05   12.60
  -2  -4   5  517.45   13.40
   2  -4  -5  506.45   11.30
  -2  -4   5  510.25   12.30
  -2   4  -5  495.55   12.40
   2  -4  -5  511.85   12.40
  -2  -4   5  525.05   12.90
  -2   4  -5  520.65   13.10
   2   4   5  519.75   13.00
   2   4   5  503.75   12.50
   3   4  -5  163.08    6.10
  -3   4   5  168.58    5.50
   3  -4   5  162.78    5.60
   3  -4   5  167.38    5.50
  -3  -4  -5  171.88    6.00
  -3   4   5  168.28    6.00
  -3   4  -5  169.38    5.70
   3   4   5  160.78    5.60
  -3   4  -5  164.88    6.00
   3   4   5  164.08    5.70
  -3  -4   5  161.78    5.50
  -3  -4   5  167.08    5.90
   3  -4  -5  171.18    5.50
  -4   4   5   79.89    3.70
   4  -4   5   74.09    3.60
  -4  -4  -5   76.39    4.10
   4   4  -5   80.39    4.20
   4  -4   5   89.19    4.10
  -4   4   5   76.99    4.10
  -4   4  -5   82.09    4.20
  -4   4  -5   81.69    3.90
   4   4   5   87.09    4.20
   4  -4  -5   80.99    3.80
   4   4   5   77.69    3.80
  -4  -4   5   77.39    3.80
  -5  -4  -5   13.20    2.30
   5  -4   5   12.00    1.90
   5  -4   5   14.30    2.00
   5   4  -5   12.80    2.10
  -5   4   5   14.30    2.00
  -5   4   5   13.70    2.00
   5   4   5   14.80    2.30
  -5   4  -5   13.10    2.10
  -5   4  -5   12.90    2.00
   5   4   5   14.30    2.70
  -5  -4   5    9.20    1.60
   5  -4  -5   13.70    2.00
   6  -4   5    3.50    1.30
   6   4  -5    2.00    1.00
  -6  -4  -5    0.50    1.00
  -6   4   5    0.60    0.80
  -6   4   5    2.80    1.00
   6   4  -5    1.30    0.90
   6  -4   5    3.00    1.10
  -6   4  -5    4.20    1.30
   6  -4  -5    1.90    0.90
  -6  -4   5    3.10    1.00
   6   4   5    4.80    1.40
  -6   4  -5    3.40    1.40
   0   5   5    7.70    0.50
   0  -5  -5    8.60    1.10
   0   5  -5    8.20    1.00
   0   5   5    7.00    1.10
   0   5   5    9.90    1.20
   0  -5   5    8.10    1.00
   0  -5  -5    7.10    1.00
   0  -5   5    7.40    1.00
   0   5  -5    8.30    1.10
   1  -5   5  272.67    7.30
  -1   5   5  259.67    7.60
  -1  -5  -5  269.47    6.90
  -1  -5  -5  276.07    7.60
   1   5  -5  273.37    6.90
  -1   5   5  272.97    7.70
   1   5  -5  273.77    7.90
   1  -5  -5  267.67    7.40
  -1   5  -5  273.97    7.80
  -1   5  -5  269.97    7.00
   1   5   5  266.77    6.90
  -1  -5   5  277.37    7.50
  -1  -5   5  271.27    7.20
   1   5   5  267.97    7.90
   2   5  -5 1162.88   28.00
   2  -5   5 1207.78   27.00
  -2  -5  -5 1189.18   27.50
  -2   5   5 1183.38   27.30
  -2   5   5 1202.58   27.80
  -2  -5  -5 1222.28   26.10
   2  -5   5 1192.08   27.10
  -2   5  -5 1232.78   27.90
   2   5   5 1209.48   27.90
   2   5   5 1202.28   27.10
  -2  -5   5 1244.58   27.60
  -2  -5   5 1173.08   27.00
   2  -5  -5 1178.48   27.00
   3   5  -5  177.98    6.60
  -3   5   5  173.38    5.80
  -3  -5  -5  169.18    6.30
   3  -5   5  175.78    5.80
  -3   5   5  175.58    6.40
   3  -5   5  183.18    6.10
  -3  -5   5  171.38    6.30
   3   5   5  171.48    6.00
   3  -5  -5  179.78    5.90
  -3  -5   5  176.48    5.90
  -3   5  -5  177.08    6.50
  -3   5  -5  177.68    6.00
   3   5   5  175.98    6.30
   4  -5   5  190.38    6.50
  -4   5   5  203.48    7.40
   4  -5   5  193.68    6.90
   4   5  -5  179.78    7.30
  -4  -5  -5  193.18    7.30
   4   5   5  192.98    7.00
  -4   5  -5  188.98    6.80
   4   5   5  202.18    7.10
  -4   5  -5  207.98    7.50
   4  -5  -5  187.48    6.60
   5   5  -5   33.60    3.00
   5  -5   5   33.10    2.60
  -5   5   5   36.00    2.80
  -5   5   5   37.10    3.00
   5  -5   5   36.50    2.90
   5  -5  -5   36.90    2.80
   5   5   5   38.40    3.00
  -5   5  -5   41.40    3.10
  -5   5  -5   41.60    3.30
  -5  -5   5   28.60    2.60
   5   5   5   40.10    2.90
  -6   5   5   14.20    2.30
   6   5  -5   15.10    2.60
   6   5  -5   14.10    2.40
   6  -5   5   18.50    2.50
  -6  -5  -5   17.70    2.80
   6  -5   5   18.60    2.70
  -6   5   5   14.20    2.10
  -6   5  -5   23.20    2.90
   6   5   5   17.00    2.60
  -6   5  -5   19.70    2.90
   6  -5  -5   19.20    2.60
  -6  -5   5   21.60    2.80
   0   6   5   36.90    2.00
   0  -6  -5   38.90    2.00
   0   6   5   37.70    2.30
   0   6  -5   38.00    2.10
   0   6  -5   37.10    2.10
   0  -6   5   35.40    2.00
   0  -6  -5   35.70    2.10
   0  -6   5   35.00    1.90
  -1   6   5  189.88    6.10
  -1  -6  -5  182.18    5.20
  -1  -6  -5  178.68    5.80
   1   6  -5  184.18    5.20
   1   6  -5  183.18    6.20
   1  -6   5  182.08    5.60
   1  -6   5  187.08    5.50
  -1   6   5  173.08    5.90
  -1   6  -5  183.48    5.30
  -1  -6   5  185.08    5.50
   1   6   5  182.08    5.10
  -1   6  -5  180.08    6.00
   1   6   5  177.98    6.20
   1  -6  -5  182.78    5.80
  -1  -6   5  183.58    5.80
   2   6  -5   80.89    4.10
  -2   6   5   85.69    3.70
   2  -6   5   86.79    3.60
   2  -6   5   84.29    3.40
  -2   6   5   91.09    4.00
  -2  -6  -5   91.09    3.90
   2  -6  -5   86.49    3.60
  -2   6  -5   83.79    4.00
   2   6   5   87.39    3.50
  -2  -6   5   87.79    3.90
  -2  -6   5   85.99    3.50
   2   6   5   80.79    4.00
   3   6  -5   64.49    3.80
  -3  -6  -5   69.49    3.70
  -3   6   5   62.89    3.70
  -3   6   5   64.39    3.10
   3  -6   5   67.69    3.30
   3  -6   5   67.79    3.20
   3  -6  -5   66.99    3.30
  -3  -6   5   62.69    3.50
  -3  -6   5   63.29    3.30
   3   6   5   62.29    3.60
  -3   6  -5   68.29    3.80
   4   6  -5    5.60    1.60
   4  -6   5    7.80    1.40
   4  -6   5    7.00    1.40
  -4   6   5    6.50    1.60
  -4  -6  -5    7.20    1.60
  -4   6  -5    6.30    1.40
   4  -6  -5    7.40    1.40
   4   6   5    5.00    1.20
   4   6   5    7.40    1.50
  -4   6  -5    5.80    1.50
   5  -6   5   49.40    3.40
  -5   6   5   48.50    3.60
   5  -6   5   38.10    2.80
   5   6  -5   42.00    3.50
  -5  -6  -5   41.90    3.50
   5   6   5   40.30    3.20
   5   6   5   35.70    2.90
  -5   6  -5   45.30    3.30
  -5  -6   5   38.10    3.00
   5  -6  -5   40.40    3.00
  -5   6  -5   42.30    3.50
   6  -6   5   25.60    3.10
  -6   6   5   27.40    3.30
  -6  -6  -5   22.50    3.10
   6   6  -5   20.90    3.00
   6  -6  -5   26.10    2.90
  -6  -6   5   27.10    3.20
  -6   6  -5   29.80    3.50
  -6   6  -5   26.70    3.30
   6   6   5   30.10    3.70
   0  -7  -5   92.99    3.60
   0   7   5   94.39    4.10
   0   7   5   92.99    3.70
   0   7  -5   93.39    3.90
   0  -7  -5   92.09    3.80
   0  -7   5   95.79    3.70
   0   7  -5   96.19    3.80
   1   7  -5    0.90    0.60
  -1   7   5    0.70    0.50
   1  -7   5    1.00    0.60
  -1   7   5    1.10    0.70
  -1  -7  -5    2.10    0.70
  -1  -7  -5    1.80    0.40
   1  -7   5    0.80    0.50
  -1   7  -5    2.10    0.60
  -1  -7   5    1.00    0.40
   1   7   5    1.30    0.70
   1  -7  -5    1.40    0.60
  -1  -7   5    0.40    0.50
  -1   7  -5    1.10    0.60
  -2   7   5 1188.58   28.30
   2  -7   5 1227.38   27.80
  -2  -7  -5 1208.08   28.20
  -2   7   5 1185.38   27.90
   2  -7   5 1196.88   27.30
   2   7  -5 1217.68   28.90
   2   7   5 1216.98   27.40
   2  -7  -5 1177.28   27.80
  -2  -7   5 1145.59   27.60
   2   7   5 1247.58   28.80
  -2  -7   5 1185.08   28.00
  -2   7  -5 1214.08   28.60
  -3   7   5  308.47   10.00
  -3  -7  -5  302.57    9.80
   3  -7   5  306.97    8.90
   3  -7   5  300.37    9.20
   3   7  -5  314.17   10.30
  -3  -7   5  314.77    9.80
   3   7   5  308.07    9.30
  -3   7  -5  309.67   10.10
   3  -7  -5  310.07    9.30
   3   7   5  306.57   10.00
   4  -7   5    6.00    1.20
  -4   7   5    6.00    1.50
   4  -7   5    7.60    1.50
   4   7  -5    5.20    1.50
   4  -7  -5    7.30    1.50
  -4   7  -5    9.40    2.00
   4   7   5    7.20    1.60
   4   7   5    6.80    1.40
  -5   7   5   75.29    4.70
   5   7  -5   67.09    4.60
  -5  -7  -5   72.49    4.70
   5  -7   5   71.29    4.20
  -5   7  -5   73.69    4.80
  -5  -7   5   73.19    4.30
   5   7   5   66.59    4.30
   5  -7  -5   71.79    4.20
   5   7   5   69.19    4.30
   6  -7   5   12.40    2.20
   6   7  -5   10.90    2.10
  -6  -7  -5   13.80    2.50
  -6   7   5   13.80    2.30
   6  -7  -5   14.20    2.30
  -6   7  -5   11.60    2.10
   6   7   5   17.60    2.60
   0  -8   5  162.78    5.50
   0  -8  -5  158.08    5.40
   0   8  -5  169.48    5.60
   0   8   5  159.88    6.10
   0   8   5  161.78    5.50
   0  -8  -5  153.88    5.70
   0   8  -5  168.98    5.90
   0  -8   5  165.38    5.60
   1  -8   5   67.89    3.30
  -1   8   5   63.79    3.40
   1   8  -5   67.39    3.60
   1  -8   5   63.89    3.00
  -1   8   5   72.59    3.60
  -1  -8  -5   66.29    3.40
   1   8   5   66.99    3.70
   1  -8  -5   64.59    3.40
  -1  -8   5   63.99    3.20
  -1   8  -5   65.19    3.50
   2  -8   5  212.98    6.60
   2   8  -5  212.88    7.80
  -2   8   5  208.28    7.40
  -2  -8  -5  198.88    7.20
  -2   8   5  196.88    6.90
   2  -8   5  202.48    6.90
  -2  -8   5  210.78    7.10
   2  -8  -5  209.28    7.10
   2   8   5  197.48    7.50
  -2   8  -5  215.08    7.60
   3   8  -5  665.63   18.50
   3  -8   5  687.23   16.70
  -3   8   5  660.83   18.00
   3  -8   5  665.23   17.20
  -3  -8  -5  668.33   18.00
   3   8   5  687.13   17.20
  -3  -8   5  644.94   17.70
   3  -8  -5  654.13   17.30
   3   8   5  672.93   18.30
  -3   8  -5  643.74   18.10
  -4   8   5   51.29    3.80
   4   8  -5   49.00    3.80
   4  -8   5   54.39    3.50
  -4  -8  -5   51.09    3.70
   4  -8  -5   56.09    3.50
  -4  -8   5   51.19    3.40
   4   8   5   56.29    3.90
  -4   8  -5   51.29    3.80
   5   8  -5    9.80    2.20
   5  -8   5   10.00    1.90
  -5   8   5    8.20    1.90
  -5  -8  -5    8.50    2.00
  -5   8  -5    9.60    1.90
  -5  -8   5   10.10    2.00
   5  -8  -5    5.70    1.50
   5   8   5    7.10    1.60
   5   8   5    6.20    1.60
   0   9   5  236.78    8.20
   0   9  -5  234.88    7.80
   0   9   5  237.98    7.40
   0  -9  -5  234.38    7.30
   0  -9   5  238.48    7.40
   0  -9   5  233.48    7.60
   0  -9  -5  234.68    7.80
  -1   9   5   92.99    4.30
   1   9  -5  100.09    4.80
   1  -9   5   97.49    4.40
  -1   9   5   96.89    4.60
   1  -9   5   95.39    4.00
  -1  -9  -5   94.09    4.40
   1   9   5   98.49    4.90
  -1   9  -5   92.29    4.40
  -1  -9   5   97.89    4.30
   1  -9  -5   99.79    4.60
  -1  -9   5   90.19    4.20
  -2   9   5   46.00    3.20
  -2  -9  -5   45.70    3.10
  -2   9   5   46.50    2.90
   2   9  -5   43.70    3.30
   2  -9   5   42.50    2.50
   2   9   5   45.80    3.50
   2  -9  -5   42.50    3.10
  -2  -9   5   43.30    3.00
  -2   9  -5   44.20    3.20
  -2  -9   5   46.40    2.90
   3   9  -5   52.79    3.80
   3  -9   5   50.59    3.30
  -3   9   5   51.79    3.70
  -3  -9   5   50.29    3.20
   3   9   5   50.89    3.80
  -3   9  -5   49.90    3.70
   3  -9  -5   53.29    3.50
  -3  -9   5   51.09    3.50
   4  -9   5   21.90    2.70
   4   9  -5   31.80    3.70
  -4   9   5   29.60    3.50
  -4  -9  -5   27.70    3.40
   4   9   5   25.80    3.20
  -4  -9   5   27.00    3.10
  -4   9  -5   24.90    3.20
   4  -9  -5   30.60    3.20
   5  -9   5   55.09    3.90
  -5   9   5   61.29    4.40
   5   9  -5   67.69    4.70
  -5  -9  -5   59.89    4.40
   5  -9  -5   57.39    4.00
   5   9   5   54.69    4.20
  -5   9  -5   68.19    4.70
  -5  -9   5   65.19    4.60
   5   9   5   58.39    3.90
   0 -10  -5  145.49    6.10
   0 -10   5  158.98    5.80
   0  10  -5  168.68    6.30
   0 -10   5  164.18    6.10
   0  10   5  160.68    6.60
  -1  10   5   60.39    3.50
   1 -10   5   68.79    3.80
  -1 -10  -5   55.19    3.50
   1  10  -5   61.29    3.90
   1  10   5   59.39    4.00
  -1 -10   5   61.79    3.50
  -1  10  -5   62.29    3.60
  -1 -10   5   62.49    3.50
   1 -10  -5   68.09    3.90
   2  10  -5   82.49    4.80
  -2  10   5   80.09    4.50
  -2 -10  -5   77.39    4.40
   2 -10   5   82.49    4.30
  -2 -10   5   84.09    4.20
   2  10   5   87.69    4.90
  -2 -10   5   78.49    4.20
  -2  10  -5   76.49    4.50
   3 -10   5   55.39    3.60
  -3  10   5   55.59    3.90
   3  10  -5   55.79    4.20
  -3 -10  -5   54.39    3.80
  -3 -10   5   55.69    3.70
  -3  10  -5   57.49    4.10
  -3 -10   5   63.29    3.80
   3 -10  -5   62.19    4.00
   3  10   5   52.79    4.10
  -4  10   5   41.70    3.60
   4 -10   5   44.60    3.30
  -4 -10  -5   40.10    3.50
   4  10  -5   45.00    3.90
  -4 -10   5   40.70    3.20
   4  10   5   42.90    4.50
  -4  10  -5   42.80    4.50
   4 -10  -5   38.70    3.30
   0  11   5   16.60    2.50
   0 -11  -5   13.50    2.20
   0 -11   5   12.00    1.90
  -1  11   5  235.88    8.20
  -1 -11  -5  228.38    8.50
   1  11  -5  247.28    9.00
   1 -11   5  237.98    8.40
   1  11   5  238.58    9.00
   1 -11  -5  243.38    8.70
  -1 -11   5  226.28    8.10
  -1 -11   5  234.78    8.10
   2  11  -5   19.80    2.80
   2 -11   5   20.00    2.60
  -2  11   5   21.30    2.80
  -2 -11  -5   18.60    2.60
   2 -11  -5   19.50    2.60
  -2  11  -5   15.40    2.30
  -2 -11   5   21.10    2.70
  -2 -11   5   19.70    2.50
   2  11   5   18.30    2.70
   3 -11   5    8.60    1.80
   3  11  -5    4.80    1.60
  -3 -11  -5   10.10    2.00
  -3  11   5    8.80    2.00
   3  11   5    9.60    2.10
   3 -11  -5    5.80    1.60
  -3 -11   5    9.50    1.80
  -3 -11   5    5.90    1.60
  -3  11  -5    6.70    1.60
   4 -11   5   41.70    3.40
  -4  11   5   43.60    4.60
  -4 -11  -5   46.00    3.80
   4  11  -5   41.90    3.70
  -4  11  -5   48.50    4.00
   4  11   5   45.70    4.00
  -4 -11   5   45.00    3.60
   4 -11  -5   49.40    3.70
   0  12   5   51.49    3.80
   0 -12  -5   42.80    3.40
   0 -12   5   55.99    3.60
  -1 -12  -5   95.89    5.20
   1 -12   5  103.99    5.20
   1  12  -5   95.39    5.30
   1  12   5  108.29    5.80
   1 -12  -5   90.19    5.10
  -1 -12   5  101.29    5.00
   2 -12   5    8.60    1.80
  -2  12   5    8.80    1.90
   2  12  -5    9.00    2.10
  -2 -12  -5    9.10    1.90
   2  12   5    5.80    1.60
  -2  12  -5    6.30    1.60
   2 -12  -5    7.80    1.90
  -2 -12   5    6.50    1.40
  -3 -12  -5    9.00    1.70
   3  12  -5    6.60    1.50
   3 -12   5    9.50    1.90
  -3  12   5    6.20    1.50
   3  12   5    6.80    1.70
   3 -12  -5    8.70    1.90
  -3  12  -5    8.00    1.70
  -3 -12   5   11.50    2.10
   0 -13   5   23.60    3.00
   0 -13  -5   25.20    3.10
   0  13   5   32.40    3.70
   1 -13   5  160.88    7.00
  -1 -13  -5  159.18    7.30
   1 -13  -5  165.68    7.30
  -1 -13   5  165.38    7.10
   1  13   5  170.38    7.70
   2  13  -5   44.60    3.60
   2 -13   5   33.30    3.00
  -2 -13   5   38.90    3.10
   2 -13  -5   43.10    5.80
   2  13   5   41.40    4.70
   0   0   6    2.50    0.40
   1   0   6  874.21   19.30
  -1   0   6  847.22   19.70
   1   0   6  859.41   19.10
  -1   0  -6  872.41   19.10
  -1   0   6  863.91   19.00
   1   0  -6  867.11   19.30
   1   0  -6  880.51   18.40
  -1   0   6  870.61   18.40
  -1   0  -6  857.11   19.40
   2   0  -6   17.00    1.20
  -2   0  -6   16.00    1.20
  -2   0  -6   16.40    1.20
  -2   0   6   16.80    1.20
   2   0   6   17.70    1.30
  -2   0   6   16.30    1.40
   2   0   6   17.10    1.00
  -2   0   6   17.40    1.00
  -3   0   6 1275.57   29.10
   3   0   6 1297.97   27.50
   3   0   6 1253.47   28.70
  -3   0   6 1293.67   28.20
  -3   0  -6 1287.67   28.90
   3   0  -6 1226.48   28.20
  -3   0   6 1260.07   28.30
  -3   0  -6 1181.48   28.40
  -4   0   6  124.19    4.60
   4   0   6  124.19    5.00
  -4   0  -6  129.89    5.30
  -4   0   6  126.99    4.80
   4   0  -6  132.89    4.60
   4   0  -6  125.09    5.10
  -4   0  -6  124.59    4.80
   5   0   6   22.70    2.70
  -5   0  -6   24.50    2.90
   5   0  -6   23.00    2.60
  -5   0  -6   24.50    2.70
  -5   0   6   20.40    2.50
   5   0  -6   24.90    2.70
  -6   0  -6    2.60    1.20
   6   0   6    1.30    0.90
   6   0  -6    2.10    1.10
  -6   0   6    2.10    1.00
   6   0  -6    2.10    1.00
   7   0   6   14.00    2.60
   7   0  -6   15.80    2.60
   7   0  -6   16.50    2.50
  -7   0   6   16.80    3.70
   0  -1   6  115.29    3.50
   0   1   6  106.09    3.50
   0   1   6  114.79    3.00
   0  -1   6  106.59    3.20
   0  -1  -6  107.69    3.40
   0   1  -6  112.19    3.40
   0  -1  -6  113.89    2.80
  -1   1   6  890.11   20.10
  -1   1   6  896.31   19.40
   1  -1   6  919.91   20.00
  -1   1   6  876.81   20.30
   1   1  -6  891.41   19.80
  -1  -1  -6  896.01   19.70
   1  -1   6  909.31   19.60
  -1  -1  -6  884.61   19.90
   1   1   6  867.41   19.90
  -1  -1   6  889.11   19.80
   1  -1  -6  860.71   19.90
  -1   1  -6  883.81   20.10
   1  -1  -6  884.31   19.10
  -1  -1   6  911.71   19.00
  -1   1  -6  914.11   19.60
  -1  -1   6  892.51   20.40
  -2   1   6  378.46    9.50
  -2   1   6  372.46    9.00
   2  -1   6  366.06    9.40
  -2  -1  -6  372.06    9.30
  -2   1   6  361.16    9.70
   2  -1   6  374.56    8.50
  -2   1   6  369.36    8.90
   2   1  -6  379.26    9.00
   2   1   6  359.76    9.40
   2   1   6  366.06    9.10
  -2  -1   6  356.96    9.30
  -2  -1   6  361.56    9.90
  -2   1  -6  362.96    9.50
  -2  -1   6  365.76    8.90
   2  -1  -6  381.56    8.90
  -2   1  -6  366.56    9.40
   2  -1  -6  382.56    9.50
  -3  -1  -6  461.15   12.00
  -3   1   6  449.66   11.30
   3   1  -6  460.35   12.20
  -3  -1  -6  453.75   11.40
   3  -1   6  463.25   11.90
   3   1  -6  461.35   11.20
  -3  -1   6  430.66   12.10
   3   1   6  442.56   11.80
   3   1   6  458.75   11.10
  -3  -1   6  457.35   11.40
  -3  -1   6  452.15   11.20
   3  -1  -6  445.36   11.30
   3  -1  -6  453.65   11.50
  -3   1  -6  464.45   11.90
  -3   1  -6  465.35   11.90
  -4   1   6   90.19    3.90
  -4  -1  -6   89.19    3.70
  -4   1   6   80.19    3.60
   4   1  -6   86.29    3.40
  -4   1   6   87.19    4.00
   4  -1   6   86.89    4.00
  -4  -1  -6   85.19    4.10
   4   1  -6   87.09    4.20
  -4  -1   6   86.29    3.40
   4  -1  -6   86.59    3.70
  -4  -1   6   92.39    4.30
   4   1   6   88.59    4.10
   4  -1  -6   89.09    4.00
  -4   1  -6   83.59    4.10
  -4  -1   6   91.89    3.80
  -5   1   6    7.70    1.60
  -5  -1  -6    6.00    1.60
  -5   1   6    6.10    1.30
   5   1  -6    6.10    1.30
   5  -1   6    4.80    1.30
   5  -1  -6    6.30    1.40
   5   1   6    7.10    1.60
  -5   1  -6    7.90    1.70
  -5  -1   6    4.00    1.10
  -5   1  -6    7.50    1.40
   5  -1  -6    6.80    1.40
  -5  -1   6    7.20    1.30
   5  -1  -6    6.80    1.20
   6   1  -6  102.19    5.30
  -6   1   6  111.59    5.20
   6  -1   6  100.29    5.30
  -6  -1  -6  102.19    5.50
  -6  -1   6   78.59    4.60
   6  -1  -6  107.29    5.10
  -6   1  -6   98.49    5.40
   6   1   6  102.39    5.40
   6  -1  -6  100.49    5.00
   7   1  -6    8.10    1.80
   7  -1   6    7.40    2.30
  -7   1   6    5.90    1.40
   7  -1   6    9.20    2.00
   7   1   6    8.30    3.10
  -7   1  -6    8.20    2.60
   7  -1  -6    7.60    1.70
   0   2   6  321.07    7.40
   0   2   6  317.87    8.30
   0  -2   6  328.27    8.00
   0  -2  -6  322.87    8.10
   0   2  -6  322.97    8.10
   0  -2  -6  336.37    7.70
   0  -2   6  340.57    7.30
   0  -2   6  320.27    8.20
  -1   2   6   12.60    1.10
   1  -2   6   15.50    0.90
  -1  -2  -6   12.30    0.90
   1  -2   6   16.50    1.10
  -1   2   6   12.90    0.70
  -1  -2  -6    8.70    0.90
  -1   2   6   13.60    1.10
   1   2  -6   12.60    0.90
   1  -2   6   12.60    0.80
   1   2  -6   12.50    1.10
  -1   2  -6   14.60    0.90
  -1  -2   6    9.50    1.10
   1   2   6   14.80    1.00
   1  -2  -6   15.10    0.80
  -1  -2   6   13.80    0.70
   1   2   6   15.60    1.10
   1  -2  -6   13.50    1.10
  -1  -2   6   14.80    1.10
  -1   2  -6   12.70    1.30
  -2  -2  -6  490.65   12.00
   2   2  -6  480.55   12.40
  -2   2   6  487.65   12.10
   2   2  -6  485.25   11.30
  -2   2   6  475.45   11.30
  -2  -2  -6  490.95   11.60
   2  -2   6  504.45   10.60
  -2   2   6  477.35   12.10
   2  -2   6  479.85   11.90
   2   2   6  486.25   11.80
  -2  -2   6  472.45   11.40
   2  -2  -6  488.05   12.00
   2   2   6  475.85   11.80
  -2   2  -6  475.05   12.10
  -2  -2   6  476.65   12.50
   2  -2  -6  485.15   11.40
  -2   2  -6  483.15   11.80
  -2  -2   6  479.95   12.00
  -3   2   6   55.39    2.50
  -3  -2  -6   58.19    3.00
   3   2  -6   56.79    2.30
  -3   2   6   55.09    2.80
   3  -2   6   54.39    2.80
  -3  -2  -6   55.99    2.50
  -3   2   6   52.79    2.80
   3   2  -6   55.59    3.10
  -3  -2   6   54.99    2.60
   3   2   6   54.79    2.80
  -3   2  -6   57.59    2.80
  -3  -2   6   56.59    3.10
  -3   2  -6   55.99    2.90
  -3  -2   6   56.69    2.90
   3  -2  -6   57.39    2.60
   3   2   6   56.29    2.60
  -4   2   6  243.28    7.80
  -4  -2  -6  249.88    8.20
  -4   2   6  246.28    7.80
   4  -2   6  237.28    7.70
   4   2  -6  236.78    8.10
  -4   2  -6  246.28    8.00
   4  -2  -6  240.98    7.40
   4   2   6  256.27    8.10
  -4  -2   6  252.47    8.40
  -4   2  -6  239.78    7.90
   4  -2  -6  241.98    7.50
  -4  -2   6  248.48    7.60
   5   2  -6   33.10    2.70
   5  -2   6   31.50    2.70
   5  -2   6   30.60    2.60
  -5  -2  -6   31.80    2.80
  -5   2   6   29.30    2.30
  -5  -2   6   32.20    2.50
   5  -2  -6   33.40    2.50
  -5  -2   6   38.20    2.90
  -5   2  -6   30.60    2.60
   5  -2  -6   33.40    2.40
   5   2   6   32.10    2.70
  -5   2  -6   30.10    2.60
   6   2  -6  139.79    6.50
  -6  -2  -6  143.89    6.90
   6  -2   6  144.29    6.40
  -6   2   6  148.99    6.20
   6  -2   6  140.39    6.60
  -6   2  -6  133.29    6.50
   6   2   6  140.49    6.60
   6  -2  -6  134.59    6.00
   7  -2   6    3.30    1.20
   7   2  -6    3.30    1.00
  -7   2   6    2.20    1.10
   7  -2  -6    0.90    1.00
   0  -3   6  576.84   13.10
   0  -3   6  542.35   13.20
   0   3   6  540.25   13.40
   0   3  -6  553.14   13.10
   0  -3  -6  557.64   13.10
   0   3   6  559.84   12.10
   0  -3  -6  557.54   12.80
   0   3  -6  552.24   13.20
   0  -3   6  579.94   12.50
  -1  -3  -6  514.45   12.20
  -1   3   6  531.35   12.70
   1  -3   6  507.35   11.90
   1  -3   6  521.65   11.80
   1  -3   6  517.55   12.30
  -1   3   6  504.85   12.60
  -1  -3  -6  507.15   12.00
   1   3  -6  514.75   12.00
   1   3  -6  507.55   12.80
  -1  -3   6  517.75   11.60
   1  -3  -6  515.75   11.90
   1   3   6  505.45   12.60
  -1   3  -6  513.95   11.80
  -1  -3   6  525.05   12.40
  -1  -3   6  519.15   12.90
   1   3   6  525.15   11.90
  -1   3  -6  520.15   12.60
   1  -3  -6  504.75   12.50
  -2   3   6  628.54   15.30
   2   3  -6  640.24   15.70
   2  -3   6  630.04   14.90
  -2  -3  -6  626.64   15.10
  -2  -3  -6  613.34   14.30
   2   3  -6  623.24   14.10
   2   3   6  607.94   15.00
   2  -3  -6  623.84   14.50
   2  -3  -6  638.74   13.90
  -2   3  -6  618.24   14.70
  -2  -3   6  617.24   15.60
  -2  -3   6  623.24   15.10
  -2   3  -6  621.64   15.30
  -2  -3   6  606.04   14.40
  -3   3   6  285.07    8.40
   3   3  -6  291.77    8.80
   3  -3   6  278.77    8.10
  -3   3   6  275.27    8.20
  -3  -3  -6  284.27    7.40
  -3  -3  -6  279.77    8.40
   3   3  -6  300.17    7.90
   3  -3   6  275.17    8.10
  -3   3   6  269.37    7.80
  -3   3  -6  276.57    8.10
  -3  -3   6  277.47    8.80
   3   3   6  282.47    8.10
  -3   3  -6  274.17    8.50
   3  -3  -6  280.07    7.40
   3   3   6  279.37    8.30
   3  -3  -6  289.47    7.90
  -4   3   6    9.90    1.50
   4   3  -6   16.40    2.10
   4  -3   6   14.00    1.90
   4  -3   6   14.50    1.80
  -4  -3  -6   14.10    1.90
  -4   3   6   12.60    1.60
  -4   3   6   10.60    1.60
  -4  -3   6   13.70    1.70
  -4   3  -6   15.40    2.00
  -4  -3   6   13.80    2.10
   4  -3  -6   14.60    1.70
   4   3   6   14.30    1.70
  -4   3  -6   15.00    2.10
   4   3   6   21.30    2.30
  -5   3   6    6.60    1.50
   5  -3   6    5.70    1.40
   5   3  -6    8.30    1.70
  -5  -3  -6    6.20    1.40
   5  -3   6    6.70    1.40
  -5   3   6    7.10    1.40
   5  -3  -6    6.10    1.40
  -5   3  -6    6.50    1.50
  -5   3  -6    4.90    1.20
  -5  -3   6    3.50    1.10
   5   3   6    6.00    1.50
  -6  -3  -6   12.30    2.20
  -6   3   6   12.40    2.00
   6   3  -6    9.10    2.10
   6   3  -6   12.10    2.10
   6  -3   6   10.10    1.90
   6  -3   6    9.90    2.10
  -6   3   6    6.10    1.40
  -6   3  -6   14.20    2.10
  -6   3  -6   11.40    2.10
   6  -3  -6   11.80    1.90
   6   3   6   12.40    2.20
  -7   3   6    6.20    1.20
   7  -3   6    6.60    1.70
   7  -3  -6    3.20    1.10
   0  -4   6 3011.60   61.89
   0  -4   6 2858.01   62.49
   0  -4   6 2950.70   62.39
   0   4   6 2944.71   62.49
   0   4  -6 2924.11   62.49
   0   4  -6 2837.72   62.49
   0   4   6 2822.52   62.89
   0  -4  -6 2945.11   62.19
   0   4   6 2999.90   61.09
  -1   4   6  308.37    8.50
   1  -4   6  314.57    8.20
  -1  -4  -6  311.17    8.20
   1   4  -6  299.47    8.60
  -1   4   6  305.27    8.50
   1  -4   6  317.27    7.90
   1   4  -6  313.37    7.80
  -1  -4  -6  310.97    7.90
  -1   4  -6  301.57    8.50
  -1  -4   6  317.07    8.30
   1  -4  -6  303.37    7.90
   1   4   6  303.07    7.70
  -1   4  -6  313.97    7.70
  -1  -4   6  317.77    8.80
  -1  -4   6  322.47    7.70
   1   4   6  322.87    8.70
   1  -4  -6  318.37    8.40
  -2  -4  -6  228.48    6.10
  -2  -4  -6  225.78    6.80
   2   4  -6  218.08    7.20
   2   4  -6  233.68    5.80
   2  -4   6  241.28    6.70
   2   4   6  226.38    6.50
  -2   4  -6  222.38    7.10
   2   4   6  227.48    7.00
  -2   4  -6  229.18    6.50
   2  -4  -6  224.98    6.40
  -2  -4   6  223.38    6.30
  -2  -4   6  231.58    7.40
  -2  -4   6  225.18    6.80
   3   4  -6   10.20    1.60
   3  -4   6    9.50    1.30
   3  -4   6   11.50    1.50
  -3   4   6   11.00    1.70
  -3   4   6   13.90    1.60
  -3  -4  -6    8.00    1.40
  -3   4  -6   10.40    1.50
  -3  -4   6    9.40    1.40
  -3  -4   6    9.30    1.50
   3   4   6   10.50    1.50
  -3  -4   6   10.70    1.40
  -3   4  -6   11.20    1.50
   3   4   6   10.10    1.40
   3  -4  -6   13.00    1.50
   4  -4   6  123.79    5.00
   4   4  -6  122.89    5.60
  -4   4   6  122.39    5.70
  -4   4   6  124.19    5.30
  -4  -4  -6  122.49    5.40
  -4   4   6  126.59    4.90
   4  -4   6  123.19    5.10
  -4  -4   6  126.19    5.00
   4   4   6  115.29    5.10
   4   4   6  116.19    4.90
  -4   4  -6  121.29    5.10
  -4   4  -6  121.29    5.40
   4  -4  -6  120.69    4.80
  -5   4   6   16.00    2.30
   5  -4   6   16.70    2.30
  -5   4   6   14.30    2.00
   5  -4   6   13.40    2.00
   5   4  -6   12.70    2.10
  -5  -4  -6   13.30    2.20
  -5   4  -6   16.00    2.40
  -5  -4   6   15.30    2.10
   5   4   6   14.80    2.30
   5  -4  -6   12.10    1.80
  -6   4   6   53.89    3.60
  -6  -4  -6   50.49    4.00
  -6   4   6   50.19    3.60
   6  -4   6   49.99    3.80
   6   4  -6   50.79    3.80
   6  -4   6   49.10    3.50
  -6   4  -6   50.29    3.80
  -6   4  -6   57.19    4.00
   6   4   6   54.49    3.90
   0   5   6  470.45   11.60
   0   5   6  478.35   10.20
   0  -5   6  467.25   11.50
   0   5  -6  464.55   11.70
   0  -5  -6  441.66   11.40
   0   5   6  468.45   12.10
   0  -5   6  471.05   11.20
   1  -5   6  619.44   14.70
   1  -5   6  598.74   14.40
   1   5  -6  625.14   14.40
  -1  -5  -6  618.54   14.30
  -1   5   6  606.44   15.10
   1   5  -6  603.64   15.40
  -1  -5  -6  615.64   14.90
  -1   5   6  610.04   15.20
  -1  -5   6  611.84   14.90
  -1  -5   6  634.84   14.40
  -1   5  -6  619.14   14.30
   1   5   6  619.64   14.10
   1   5   6  620.34   15.40
   1  -5  -6  615.64   14.70
  -1   5  -6  612.84   15.20
   2   5  -6   26.40    2.10
  -2   5   6   25.20    2.10
  -2   5   6   23.10    1.80
  -2  -5  -6   27.40    1.40
  -2  -5  -6   27.70    2.00
   2  -5   6   26.80    1.70
   2  -5   6   28.80    1.90
   2  -5  -6   27.50    1.80
  -2  -5   6   26.90    1.70
  -2   5  -6   29.70    2.20
   2   5   6   26.70    2.10
  -3  -5  -6  439.06   12.30
  -3   5   6  450.85   12.40
   3  -5   6  433.86   11.70
  -3   5   6  426.36   11.70
   3  -5   6  422.26   11.50
   3   5  -6  422.86   12.50
   3   5   6  442.86   12.20
   3  -5  -6  428.96   11.50
  -3  -5   6  448.76   12.30
  -3  -5   6  426.66   11.60
  -3   5  -6  438.96   12.40
  -3   5  -6  445.56   11.70
  -4   5   6   30.10    2.70
   4   5  -6   30.90    2.80
   4  -5   6   29.80    2.30
   4  -5   6   29.60    2.40
  -4  -5  -6   32.80    2.80
   4   5   6   34.10    2.60
  -4   5  -6   30.70    3.20
  -4  -5   6   35.40    2.50
  -4   5  -6   30.60    2.50
   4   5   6   30.90    2.50
   4  -5  -6   29.00    2.20
   5  -5   6  133.79    5.80
   5  -5   6  145.49    6.20
  -5   5   6  143.39    6.50
   5   5  -6  143.49    6.70
  -5  -5  -6  147.09    6.70
   5  -5  -6  142.69    5.90
   5   5   6  143.39    6.40
  -5   5  -6  142.89    6.20
  -5  -5   6  138.19    6.00
   5   5   6  151.88    6.20
  -5   5  -6  146.39    6.60
  -6  -5  -6   19.60    3.00
   6  -5   6   23.80    2.80
   6   5  -6   21.60    3.10
  -6   5   6   23.20    3.00
   6  -5   6   23.20    2.90
   6   5   6   19.40    2.80
  -6   5  -6   22.30    3.00
   6  -5  -6   18.90    2.50
  -6   5  -6   27.10    3.40
   0  -6  -6    0.20    0.40
   0   6   6    0.60    0.40
   0   6   6    0.00    0.30
   0  -6   6    0.00    0.40
   0   6  -6    0.30    0.40
   0  -6  -6   -0.20    0.30
   0  -6   6    0.40    0.40
   0   6  -6    0.20    0.40
  -1  -6  -6  297.27    7.80
  -1   6   6  293.57    8.60
  -1  -6  -6  289.37    8.30
   1   6  -6  288.07    8.70
   1  -6   6  293.87    8.10
  -1   6   6  292.17    8.50
   1   6  -6  287.97    7.70
   1  -6  -6  300.07    8.30
   1   6   6  289.77    7.50
  -1   6  -6  308.77    8.70
   1   6   6  283.07    8.70
  -1  -6   6  290.97    8.30
  -1   6  -6  299.17    7.90
  -1  -6   6  308.87    8.00
  -2   6   6  164.28    5.80
   2  -6   6  169.28    5.60
  -2  -6  -6  177.88    6.10
   2  -6   6  173.68    5.60
  -2   6   6  171.68    6.20
   2   6  -6  170.28    6.40
  -2  -6   6  177.18    5.60
   2   6   6  168.08    5.40
   2  -6  -6  177.98    5.80
   2   6   6  169.98    6.20
  -2   6  -6  166.58    6.20
  -2  -6   6  184.58    6.10
   3  -6   6  304.37    8.80
  -3   6   6  306.87    9.70
  -3  -6  -6  297.87    9.50
   3  -6   6  308.77    9.00
  -3   6   6  313.27    9.10
   3   6  -6  304.87   10.00
  -3  -6   6  293.47    8.90
   3   6   6  306.37    9.00
  -3   6  -6  291.37    9.60
   3   6   6  312.17    9.70
   3  -6  -6  297.97    8.80
   4  -6   6   54.59    3.10
   4  -6   6   52.19    3.20
  -4  -6  -6   54.49    3.60
  -4   6   6   47.30    3.40
   4   6  -6   48.70    3.60
   4   6   6   48.90    3.30
  -4  -6   6   51.29    3.10
  -4   6  -6   57.29    3.80
   4  -6  -6   52.69    3.20
  -4   6  -6   43.10    3.00
   4   6   6   49.99    3.20
   5  -6   6   60.39    3.80
   5  -6   6   54.49    3.40
  -5  -6  -6   52.89    3.90
  -5   6   6   58.09    4.10
   5   6  -6   56.09    4.10
  -5  -6   6   56.39    3.60
  -5   6  -6   59.39    3.80
   5  -6  -6   58.39    3.60
   5   6   6   48.20    3.50
  -5   6  -6   61.99    4.20
   5   6   6   57.29    3.80
  -6  -6  -6    0.40    0.80
  -6   6   6   -1.00    0.70
   6  -6   6    0.60    1.00
   6   6  -6    0.90    1.00
   6  -6  -6    0.40    0.80
  -6   6  -6    3.00    1.20
   6   6   6   -0.70    0.70
  -6   6  -6    0.10    0.90
   0  -7  -6  378.46   10.30
   0  -7   6  382.26   10.10
   0  -7  -6  371.56   10.00
   0   7  -6  378.76   10.20
   0   7   6  375.36   10.90
   0  -7   6  386.36   10.20
   0   7  -6  380.96   10.40
   0   7   6  382.66   10.20
   1  -7   6  285.57    7.90
  -1  -7  -6  270.27    7.50
   1   7  -6  274.97    8.60
  -1  -7  -6  276.37    8.30
  -1   7   6  279.87    8.40
  -1   7   6  275.07    8.50
  -1  -7   6  278.27    8.20
  -1   7  -6  282.77    8.20
  -1  -7   6  277.97    7.80
   1  -7  -6  260.77    8.00
  -1   7  -6  268.07    8.40
   1   7   6  281.87    8.80
  -2   7   6 1006.20   24.20
   2   7  -6 1011.20   25.00
  -2  -7  -6 1040.80   24.40
   2  -7   6 1015.40   23.80
  -2   7   6 1008.60   24.60
   2  -7   6 1008.70   23.60
  -2  -7   6  989.20   23.70
  -2   7  -6 1010.50   24.70
   2   7   6 1012.10   24.80
   2  -7  -6  996.70   23.90
  -2  -7   6 1030.90   24.30
   2   7   6 1022.80   23.50
   3  -7   6  299.67    9.30
   3   7  -6  317.07   10.40
   3  -7   6  316.97    9.10
  -3   7   6  277.87   11.40
  -3  -7  -6  310.67    9.90
  -3   7   6  297.07   10.00
  -3  -7   6  308.67    9.90
   3   7   6  322.97    9.40
  -3   7  -6  320.27   10.30
  -3  -7   6  316.47    9.40
   3   7   6  315.07   10.20
   3  -7  -6  320.07    9.40
  -4  -7  -6    9.20    1.80
  -4   7   6   12.20    2.00
   4  -7   6   11.00    1.70
   4  -7   6    9.80    1.60
   4   7  -6    6.40    1.70
   4   7   6    9.60    1.90
  -4   7  -6    9.50    1.80
  -4  -7   6   13.90    2.00
   4  -7  -6   10.90    1.80
   4   7   6   10.20    1.70
  -5   7   6   44.00    3.70
   5   7  -6   42.50    3.80
  -5  -7  -6   49.60    3.90
   5  -7   6   49.70    3.50
   5  -7   6   47.30    3.10
   5   7   6   38.60    3.30
   5   7   6   46.40    3.40
  -5   7  -6   48.70    3.80
   5  -7  -6   45.70    3.30
   6   7  -6   51.79    4.10
  -6   7   6   51.99    4.00
   6  -7   6   49.30    4.20
   6  -7  -6   52.69    3.70
  -6   7  -6   47.40    3.80
   6   7   6   52.49    3.90
   0   8   6    7.20    1.50
   0  -8  -6   10.90    1.40
   0  -8  -6    7.90    1.40
   0   8   6    8.80    1.30
   0   8  -6    7.60    1.30
   0   8  -6    8.10    1.30
   0  -8   6    9.70    1.40
   1  -8   6  112.69    4.50
  -1   8   6  110.09    4.70
   1  -8   6  116.69    4.40
  -1  -8  -6  113.19    4.80
   1   8  -6  117.19    5.10
  -1   8   6  119.39    5.00
   1  -8  -6  109.49    4.70
  -1   8  -6  118.99    4.90
   1   8   6  117.49    5.20
  -1  -8   6  121.19    4.50
  -1  -8   6  120.69    4.70
  -2  -8  -6  218.48    7.60
   2  -8   6  214.98    7.20
   2   8  -6  222.48    8.10
  -2   8   6  223.28    7.50
   2  -8   6  212.78    6.90
  -2   8   6  223.28    7.80
   2  -8  -6  229.38    7.50
  -2  -8   6  218.58    7.10
  -2  -8   6  212.18    7.40
   2   8   6  217.78    8.00
  -2   8  -6  217.38    7.80
   3   8  -6  189.48    7.70
  -3  -8  -6  186.38    7.30
  -3   8   6  183.08    7.40
   3  -8   6  186.08    6.40
   3  -8  -6  188.18    6.90
  -3  -8   6  199.18    6.90
  -3   8  -6  192.18    7.60
  -3  -8   6  188.18    7.30
   3   8   6  187.68    7.60
  -4  -8  -6   19.20    2.70
  -4   8   6   13.20    2.30
   4   8  -6   16.90    2.70
   4  -8   6   18.10    2.20
   4  -8   6   17.60    2.30
   4   8   6   12.70    1.90
  -4  -8   6   14.60    2.10
   4  -8  -6   16.70    2.20
   4   8   6   13.00    2.30
  -4   8  -6   16.80    2.60
  -5   8   6   38.00    4.20
  -5  -8  -6   31.80    3.80
   5  -8   6   33.10    2.80
   5   8  -6   30.20    3.60
   5  -8  -6   35.90    3.00
  -5   8  -6   41.20    3.60
   5   8   6   36.20    3.30
   5   8   6   41.10    3.20
   0  -9   6  267.67    8.30
   0  -9   6  270.17    8.40
   0   9   6  275.97    8.30
   0  -9  -6  274.27    8.20
   0  -9  -6  264.07    8.60
   0   9   6  274.47    9.10
   0   9  -6  269.47    8.60
  -1   9   6   13.80    1.90
  -1   9   6   14.20    2.00
   1   9  -6   10.40    1.80
   1  -9   6   13.20    1.80
  -1  -9  -6   13.70    1.90
   1  -9   6    9.30    1.40
  -1  -9   6   13.00    1.80
   1   9   6   10.60    1.80
   1  -9  -6   15.20    2.00
  -1   9  -6   12.40    1.80
   2   9  -6   59.19    3.90
  -2   9   6   54.59    3.60
  -2  -9  -6   63.79    3.80
  -2   9   6   64.89    3.60
   2  -9   6   61.49    3.20
   2  -9   6   63.89    3.60
  -2  -9   6   54.39    3.20
   2   9   6   60.29    3.90
  -2   9  -6   63.49    3.90
   2  -9  -6   61.59    3.70
  -2  -9   6   60.59    3.60
   3  -9   6   94.19    4.60
   3   9  -6   96.59    5.50
  -3   9   6  100.19    5.30
  -3  -9  -6  102.29    5.20
   3   9   6   94.89    5.30
  -3  -9   6   84.59    4.40
   3  -9  -6   99.29    4.80
  -3  -9   6  100.19    5.10
  -3   9  -6   93.49    5.20
   4  -9   6  121.99    5.60
  -4  -9  -6  125.29    6.30
  -4   9   6  126.09    6.40
   4   9  -6  124.99    6.60
   4   9   6  116.99    6.20
   4  -9  -6  115.09    5.60
  -4   9  -6  118.19    6.30
  -5  -9  -6   26.70    3.50
  -5   9   6   24.10    3.10
   5   9  -6   23.80    3.30
   5  -9   6   26.50    3.20
  -5   9  -6   28.60    3.50
   5   9   6   21.50    3.10
   5  -9  -6   25.00    3.10
   0  10  -6   67.19    3.80
   0  10   6   67.19    4.10
   0 -10  -6   72.29    4.00
   0 -10   6   72.09    3.70
   0 -10   6   69.39    3.60
   1 -10   6   42.80    2.70
   1  10  -6   44.80    3.40
  -1 -10  -6   42.80    3.10
  -1  10   6   45.50    3.30
  -1  10   6   46.30    3.10
   1 -10   6   42.20    2.90
   1 -10  -6   46.70    3.20
  -1 -10   6   41.20    2.80
   1  10   6   43.40    3.40
  -1 -10   6   39.80    2.80
  -1  10  -6   47.30    3.20
   2 -10   6   85.49    4.40
  -2 -10  -6   86.69    4.70
  -2  10   6   83.29    4.60
   2  10  -6   87.59    5.00
  -2 -10   6   82.99    4.40
  -2  10  -6   91.09    4.90
   2 -10  -6   86.69    4.60
   2  10   6   87.79    5.00
  -3  10   6   98.39    5.40
   3  10  -6  105.89    5.80
  -3 -10  -6  104.89    5.50
   3 -10   6   95.79    4.90
   3 -10  -6   99.29    5.20
  -3 -10   6   97.29    5.40
   3  10   6   99.59    5.60
  -3  10  -6  101.29    5.50
   4  10  -6   93.39    5.70
  -4 -10  -6   94.79    5.50
   4 -10   6   91.39    4.90
  -4  10   6   88.59    5.40
  -4  10  -6   90.79    5.60
   4  10   6   87.39    5.50
   4 -10  -6   85.49    4.90
   0 -11   6   20.10    2.50
   0 -11  -6   14.50    2.20
   0  11   6   17.60    2.50
  -1  11   6   92.19    4.90
   1  11  -6   91.29    4.90
  -1  11   6   90.49    4.50
   1 -11   6   89.79    4.60
  -1 -11  -6   86.29    4.70
  -1 -11   6   92.09    4.50
  -1 -11   6   85.99    4.40
   1 -11  -6   84.99    4.50
   1 -11  -6   87.59    4.70
   1  11   6   87.89    5.10
   2  11  -6  107.99    5.80
  -2 -11  -6  114.99    5.70
   2 -11   6  116.49    5.50
  -2  11   6  110.49    5.50
   2  11   6  124.69    6.30
  -2 -11   6  102.29    5.20
   2 -11  -6  112.49    5.60
  -2 -11   6  108.79    5.20
  -2  11  -6  112.09    5.70
  -3 -11  -6   37.60    4.00
   3  11  -6   37.50    4.10
   3 -11   6   34.30    3.00
  -3  11   6   38.00    3.30
   3 -11  -6   30.50    3.50
   3  11   6   33.50    3.80
  -3 -11   6   27.90    3.80
  -3  11  -6   32.80    3.70
  -3 -11   6   35.80    3.10
  -4  11   6   22.40    3.30
   4  11  -6   29.80    4.80
   4 -11   6   23.60    3.00
   4 -11  -6   30.80    3.60
   4  11   6   30.30    4.10
  -4  11  -6   27.10    3.50
   0 -12   6  154.58    6.40
   0 -12  -6  151.68    6.70
   0  12   6  153.18    7.10
   1 -12   6  311.47   10.40
   1  12  -6  320.27   10.90
  -1  12   6  295.37   10.60
  -1 -12  -6  300.07   10.60
   1  12   6  322.97   11.30
   1 -12  -6  301.07   10.50
  -1 -12   6  303.17   10.10
  -2  12   6    5.20    1.30
   2 -12   6    2.80    1.10
   2  12  -6    7.80    1.90
  -2 -12  -6    2.60    1.30
   2 -12  -6    2.00    1.30
  -2 -12   6    5.30    1.20
  -2  12  -6    3.30    1.20
   2  12   6    5.20    1.50
  -2 -12   6    3.00    1.00
   3 -12   6   -0.70    0.70
  -3 -12  -6   -0.90    0.70
  -3  12   6    0.40    0.90
   3  12   6   -1.00    0.90
  -3 -12   6    0.50    0.80
   3 -12  -6   -2.60    0.70
  -3  12  -6   -1.60    0.90
   0 -13  -6  108.59    5.70
   0  13   6  112.99    6.00
   0 -13   6  104.19    5.40
   1 -13   6    1.10    0.80
  -1 -13  -6    1.20    1.00
   1 -13  -6    2.40    1.20
  -1 -13   6    2.50    1.00
   1  13   6    3.20    1.40
   2 -13   6   56.29    3.90
   2  13  -6   54.89    4.10
   0   0   7    0.10    0.20
   0   0   7    1.30    0.30
   0   0  -7    0.20    0.20
   1   0   7   96.79    3.20
  -1   0  -7   90.99    2.90
  -1   0   7   92.09    2.90
   1   0  -7   97.49    3.20
  -1   0   7   89.69    3.50
   1   0  -7   96.99    2.30
   1   0   7   98.69    3.10
  -1   0  -7   95.59    3.30
   2   0  -7  142.79    3.90
   2   0  -7  136.59    4.30
  -2   0  -7  136.89    4.50
  -2   0   7  135.09    4.80
  -2   0   7  132.59    4.20
   2   0   7  137.89    4.50
  -2   0  -7  141.59    4.50
   2   0   7  141.49    4.00
  -2   0   7  139.09    3.90
  -3   0   7  169.98    5.40
  -3   0   7  164.38    6.00
  -3   0  -7  175.68    5.80
   3   0  -7  177.48    5.40
   3   0   7  171.18    5.70
  -3   0   7  175.48    5.20
   3   0   7  171.48    4.80
  -4   0   7   35.30    2.20
  -4   0  -7   29.90    2.10
  -4   0   7   32.60    2.10
  -4   0   7   37.10    2.60
  -4   0  -7   31.70    2.40
   4   0  -7   31.20    2.40
   4   0  -7   31.90    2.00
   4   0   7   31.40    2.40
   5   0  -7  162.78    6.10
   5   0   7  159.68    6.50
   5   0  -7  161.98    6.40
  -5   0   7  156.38    6.50
  -5   0  -7  166.48    6.70
  -5   0  -7  157.88    6.60
   5   0  -7  163.08    6.50
  -5   0   7  171.98    6.20
   6   0  -7  103.19    4.90
  -6   0   7   75.69    4.60
   6   0  -7   92.69    4.90
   6   0   7   97.39    5.20
  -6   0  -7  100.69    5.50
   0  -1  -7    1.90    0.40
   0  -1   7    4.20    0.70
   0   1   7    3.10    0.50
   0   1   7    1.90    0.50
   0   1  -7    1.90    0.50
   0  -1   7    3.30    0.50
   0  -1  -7    2.20    0.30
  -1  -1  -7 1135.39   25.60
   1   1  -7 1179.08   25.50
   1  -1   7 1199.28   25.40
  -1  -1  -7 1147.99   25.30
   1  -1   7 1196.78   25.70
  -1   1   7 1171.18   25.00
   1  -1  -7 1166.48   24.60
  -1  -1   7 1129.39   26.10
  -1  -1   7 1111.09   25.40
   1  -1  -7 1170.88   25.70
  -1   1  -7 1102.59   25.70
   1   1   7 1162.88   25.60
  -1   1  -7 1172.18   25.10
  -2   1   7   48.20    2.40
  -2  -1  -7   50.69    2.40
  -2   1   7   53.49    2.00
   2  -1   7   46.90    2.30
  -2   1   7   54.29    2.20
  -2   1   7   49.00    2.60
   2  -1   7   53.79    1.90
   2   1  -7   52.39    2.20
  -2   1  -7   50.89    2.50
   2  -1  -7   52.59    2.00
  -2  -1   7   55.09    2.40
  -2   1  -7   49.60    2.30
   2   1   7   54.29    2.40
  -2  -1   7   51.09    2.70
  -2  -1   7   52.49    1.90
   2   1   7   53.29    2.20
   2  -1  -7   47.60    2.30
  -3  -1  -7  335.87    9.20
  -3   1   7  348.57    9.90
  -3   1   7  346.67    9.50
   3  -1   7  343.57    9.60
   3   1  -7  344.77   10.00
  -3   1   7  351.26    9.00
  -3  -1  -7  347.17    9.70
   3   1  -7  350.86    8.90
   3  -1  -7  337.37    9.40
  -3  -1   7  328.77   10.00
   3   1   7  346.97    8.90
  -3  -1   7  333.07    9.40
  -3   1  -7  344.87    9.60
  -3   1  -7  348.87    9.70
   3  -1  -7  347.07    8.90
   3   1   7  341.77    9.60
  -3  -1   7  353.96    9.00
  -4   1   7  217.08    6.70
   4  -1   7  221.88    7.30
  -4  -1  -7  211.08    6.70
  -4  -1  -7  211.28    7.40
  -4   1   7  207.58    6.90
   4   1  -7  220.88    7.50
  -4  -1   7  213.08    7.60
  -4  -1   7  216.58    6.80
   4  -1  -7  217.58    6.90
   4   1   7  207.58    7.20
  -4  -1   7  210.58    6.40
   4  -1  -7  216.38    6.70
   4  -1  -7  226.08    7.40
  -4   1  -7  173.68    6.70
  -4   1  -7  210.68    7.30
   5  -1   7   16.20    2.30
  -5   1   7   13.70    2.00
  -5   1   7   13.40    1.90
  -5  -1  -7   16.40    2.40
  -5   1   7   14.10    1.90
   5   1  -7   15.30    2.10
   5   1   7   18.30    2.60
  -5   1  -7   17.30    2.30
  -5  -1   7   15.80    2.00
   5  -1  -7   14.50    2.00
   5  -1  -7   14.10    1.80
   5  -1  -7   12.10    1.60
   5  -1  -7   16.90    2.20
  -5  -1   7   10.60    1.80
  -5   1  -7   19.60    2.40
   6  -1   7  124.19    6.00
   6   1  -7  121.89    5.90
  -6  -1  -7  128.49    6.40
   6   1   7  121.19    6.10
   6  -1  -7  125.19    6.00
   6  -1  -7  130.39    5.70
  -6   1  -7  122.39    6.20
   7   1  -7   12.30    2.30
   0  -2   7  145.69    4.30
   0  -2  -7  150.98    3.90
   0  -2   7  147.29    4.60
   0  -2  -7  149.59    4.50
   0  -2   7  152.68    3.60
   0   2   7  149.09    4.70
   0   2   7  144.29    3.80
   0   2  -7  149.99    4.50
   1  -2   7  852.01   19.00
  -1  -2  -7  814.42   18.70
  -1   2   7  818.22   19.40
  -1   2   7  832.12   19.20
  -1   2   7  815.72   18.00
   1  -2   7  849.32   18.60
   1   2  -7  824.62   18.70
   1  -2   7  827.62   18.40
  -1   2  -7  844.62   18.40
  -1   2  -7  823.92   19.20
  -1  -2   7  853.21   19.00
   1  -2  -7  831.32   18.20
  -1  -2   7  843.02   17.90
  -1  -2   7  821.22   19.50
   1  -2  -7  850.41   19.20
   1   2   7  825.82   19.10
   1   2   7  832.62   18.60
   2   2  -7  409.26    9.80
  -2  -2  -7  398.46   10.30
  -2   2   7  399.56   10.60
   2   2  -7  409.96   11.00
   2  -2   7  409.36   10.40
   2  -2   7  398.96   10.10
  -2   2   7  412.56   10.70
  -2  -2  -7  398.86   10.00
   2  -2  -7  398.06   10.50
  -2  -2   7  402.76   11.00
   2   2   7  411.46   10.30
  -2  -2   7  409.76    9.70
   2   2   7  400.16   10.20
   2  -2  -7  399.26    9.70
  -2  -2   7  405.16   10.40
  -2   2  -7  406.16   10.20
  -2   2  -7  396.16   10.60
  -3   2   7   88.09    3.80
  -3  -2  -7   90.89    4.00
   3   2  -7   92.49    4.20
  -3  -2  -7   88.49    3.40
   3  -2   7   95.39    3.90
   3   2  -7   91.29    3.20
   3   2   7   93.29    3.90
  -3   2  -7   90.79    3.80
   3  -2  -7   90.99    3.40
  -3  -2   7   89.49    3.40
  -3   2  -7   92.39    4.00
  -3  -2   7   95.79    4.00
  -3  -2   7   93.29    4.30
   3  -2  -7   87.59    3.70
   3   2   7   90.69    3.60
  -4   2   7   81.79    3.90
  -4  -2  -7   85.29    4.20
  -4   2   7   85.09    4.00
   4  -2   7   78.09    3.90
   4   2  -7   85.69    4.30
  -4   2   7   82.69    3.60
  -4  -2   7   83.19    3.70
   4  -2  -7   88.99    3.70
  -4  -2   7   84.89    4.30
  -4   2  -7   80.19    4.00
  -4   2  -7   85.29    4.10
   4   2   7   83.39    4.10
   4  -2  -7   78.39    3.60
   5  -2   7  135.99    5.90
   5   2  -7  128.99    5.80
  -5  -2  -7  127.19    5.90
   5  -2   7  128.79    5.60
  -5   2   7  100.49    4.80
  -5  -2   7  134.49    5.40
  -5   2  -7  130.99    5.80
   5  -2  -7  130.79    5.30
   5   2   7  136.59    5.90
  -5   2  -7  130.99    5.70
  -5  -2   7  135.89    6.00
  -6  -2  -7   70.79    4.70
   6   2  -7   73.39    4.50
   6  -2   7   71.19    4.30
   6   2  -7   69.09    4.30
  -6   2   7   49.80    3.40
   6  -2   7   72.09    4.50
   6  -2  -7   75.69    4.20
   6   2   7   71.99    4.50
  -6   2  -7   66.69    4.40
   7   2  -7   79.89    5.00
   0  -3  -7  490.35   11.30
   0   3  -7  476.95   11.80
   0  -3  -7  483.75   11.80
   0   3   7  482.25   12.10
   0   3   7  477.55   10.70
   0  -3   7  478.95   11.90
   0   3  -7  475.85   11.80
   0  -3   7  499.45   11.70
   0  -3   7  502.65   10.90
   1  -3   7  399.16    9.50
  -1  -3  -7  401.56    9.80
   1  -3   7  403.26   10.00
  -1  -3  -7  385.46    9.70
  -1   3   7  386.46   10.30
   1  -3   7  395.06    9.40
  -1   3   7  398.16    8.70
  -1   3   7  393.26   10.20
   1   3  -7  384.26   10.40
   1   3  -7  398.96    9.70
   1   3   7  393.56    9.50
  -1  -3   7  403.36    9.10
  -1   3  -7  411.66   10.30
  -1   3  -7  393.36    9.50
   1   3   7  389.66   10.20
  -1  -3   7  391.06   10.50
   1  -3  -7  397.96   10.10
   1  -3  -7  393.06    9.40
  -1  -3   7  390.66    9.90
  -2   3   7  384.26   10.30
  -2   3   7  372.66   10.20
  -2  -3  -7  373.46    9.50
   2  -3   7  374.36    9.70
   2   3  -7  367.06   10.50
   2  -3   7  393.06   10.00
  -2  -3  -7  376.46   10.00
   2   3  -7  384.86    9.30
  -2  -3   7  359.46    9.90
   2   3   7  382.26   10.10
  -2   3  -7  384.46   10.40
   2  -3  -7  382.36    9.40
   2  -3  -7  391.36   10.20
  -2  -3   7  385.26    9.30
  -2  -3   7  379.76   10.70
   3   3  -7   80.99    3.20
  -3  -3  -7   82.09    3.80
   3   3  -7   79.09    4.00
   3  -3   7   80.79    3.60
  -3   3   7   76.59    3.70
  -3  -3  -7   83.89    3.20
   3  -3   7   77.79    3.40
  -3   3   7   68.89    3.50
  -3  -3   7   78.19    4.00
  -3   3  -7   83.99    3.60
  -3  -3   7   81.69    3.80
   3  -3  -7   81.19    3.20
   3  -3  -7   81.49    3.00
   3   3   7   78.59    3.50
  -3  -3   7   81.09    3.30
  -3   3  -7   83.39    3.90
   3   3   7   84.49    3.60
   4  -3   7  156.88    5.90
  -4  -3  -7  155.98    6.20
  -4   3   7  152.48    5.90
   4   3  -7  162.68    6.50
   4  -3   7  152.58    5.80
  -4   3   7  165.18    6.10
  -4   3   7  171.38    5.70
  -4   3  -7  152.88    5.90
  -4  -3   7  160.28    6.50
   4   3   7  155.78    5.60
   4  -3  -7  152.18    5.50
   4   3   7  145.49    5.90
  -4  -3   7  157.18    5.60
  -4   3  -7  160.58    6.30
   5   3  -7  167.98    7.10
  -5   3   7  165.38    6.60
   5  -3   7  165.68    6.60
  -5  -3  -7  168.98    7.10
   5  -3   7  164.98    6.70
   5   3   7  171.18    6.90
  -5   3  -7  165.18    6.90
   5  -3  -7  163.68    6.30
  -5  -3   7  179.38    6.60
  -5   3  -7  165.78    6.80
  -6   3   7   36.30    2.80
   6   3  -7   35.40    3.90
   6   3  -7   34.80    3.10
  -6  -3  -7   35.30    3.90
   6  -3   7   31.50    3.40
   6  -3   7   29.70    3.30
  -6   3   7   38.70    2.80
  -6   3  -7   34.80    3.60
  -6   3  -7   34.50    3.70
   6   3   7   33.80    3.70
   6  -3  -7   32.10    2.80
   0   4   7  487.25   12.60
   0  -4   7  503.15   12.30
   0  -4   7  494.55   12.10
   0  -4  -7  493.55   12.10
   0   4  -7  493.95   12.30
   0   4   7  493.15   10.90
   0  -4  -7  509.15   11.90
   0  -4   7  505.75   11.50
   0   4  -7  486.55   12.20
   1  -4   7  863.81   19.40
  -1  -4  -7  851.51   19.60
   1  -4   7  881.61   19.90
   1   4  -7  838.12   20.40
  -1   4   7  893.51   20.30
  -1   4   7  842.42   20.30
  -1  -4  -7  856.81   19.80
   1   4  -7  857.71   19.50
   1  -4   7  862.51   19.40
  -1   4  -7  877.01   20.30
  -1  -4   7  842.12   20.50
   1  -4  -7  839.22   19.50
  -1  -4   7  858.11   20.00
   1   4   7  870.71   20.40
   1  -4  -7  857.21   20.10
  -1   4  -7  855.51   19.30
  -1  -4   7  881.51   19.10
   1   4   7  887.01   19.30
   2  -4   7  776.22   18.00
  -2  -4  -7  763.62   18.20
  -2  -4  -7  768.22   17.40
   2   4  -7  758.82   18.80
  -2   4   7  757.12   18.40
   2   4  -7  778.32   17.10
   2  -4   7  636.24   17.40
  -2   4   7  771.82   18.50
  -2  -4   7  764.32   17.40
  -2   4  -7  765.72   17.70
   2  -4  -7  763.22   17.50
   2   4   7  760.12   18.40
  -2  -4   7  754.42   18.20
   2   4   7  753.42   17.80
  -2  -4   7  783.02   19.00
  -2   4  -7  753.32   18.60
  -3   4   7  193.78    6.50
   3  -4   7  190.98    6.30
   3  -4   7  213.38    6.60
   3   4  -7  202.28    7.20
  -3   4   7  193.48    6.80
  -3  -4  -7  195.98    6.70
   3  -4  -7  192.98    6.00
  -3  -4   7  202.38    7.20
  -3  -4   7  181.28    6.60
  -3   4  -7  199.38    6.40
   3   4   7  195.28    6.60
  -3   4  -7  198.38    6.90
   3   4   7  189.68    6.40
  -3  -4   7  196.08    6.20
   4  -4   7  277.77    8.70
  -4   4   7  279.17    8.70
  -4   4   7  285.57    9.20
  -4  -4  -7  265.07    9.10
   4   4  -7  260.17    9.30
   4  -4   7  281.17    8.80
  -4   4  -7  265.97    9.10
  -4  -4   7  281.17    8.60
   4  -4  -7  276.47    8.40
  -4   4  -7  284.07    8.80
   4   4   7  278.77    9.00
   4   4   7  276.27    8.70
  -5   4   7   52.39    3.20
  -5   4   7   50.99    3.50
   5  -4   7   48.30    3.40
   5   4  -7   52.59    3.70
   5  -4   7   50.69    3.30
  -5  -4  -7   52.39    3.70
  -5   4  -7   49.99    3.40
  -5   4  -7   47.90    3.50
   5   4   7   46.90    3.40
   5  -4  -7   52.69    3.20
  -6  -4  -7    9.40    2.00
   6   4  -7    7.80    1.60
  -6   4   7    8.40    1.60
   6  -4   7   10.10    2.10
  -6   4   7   10.30    1.80
   6  -4   7    7.70    1.70
   6  -4  -7   11.00    1.90
   6   4   7    7.10    1.70
  -6   4  -7   10.80    2.10
  -6   4  -7    7.30    1.80
   0  -5   7   88.89    3.10
   0  -5  -7   86.79    3.30
   0   5   7   89.69    3.50
   0   5   7   88.09    3.80
   0   5  -7   93.39    3.60
   0  -5   7   88.69    3.40
  -1  -5  -7  313.97    8.20
   1  -5   7  310.77    8.10
   1   5  -7  318.87    8.20
  -1   5   7  308.57    8.90
   1  -5   7  318.17    8.50
   1   5  -7  307.07    9.00
  -1   5   7  318.27    8.90
  -1  -5  -7  314.97    8.60
   1   5   7  315.57    7.80
  -1  -5   7  306.27    8.60
  -1  -5   7  313.87    9.10
   1  -5  -7  307.07    8.70
  -1  -5   7  322.17    8.00
  -1   5  -7  310.87    8.10
  -1   5  -7  327.27    9.00
   1   5   7  308.97    9.10
   1  -5  -7  308.07    8.30
   2   5  -7  193.08    6.80
  -2   5   7  190.48    6.50
  -2  -5  -7  193.68    5.50
   2  -5   7  198.38    6.10
  -2   5   7  163.08    6.10
  -2  -5  -7  195.28    6.40
   2   5   7  199.88    6.70
  -2  -5   7  192.18    6.90
  -2  -5   7  193.48    5.70
  -2   5  -7  196.68    6.60
   2  -5  -7  201.48    6.00
  -2  -5   7  197.08    6.40
  -3  -5  -7   41.00    2.80
  -3   5   7   48.10    2.80
   3   5  -7   39.80    3.00
   3  -5   7   47.60    2.70
   3  -5   7   41.30    2.60
   3   5   7   43.00    2.80
  -3   5  -7   40.90    2.90
  -3  -5   7   47.50    2.60
   3  -5  -7   49.20    2.60
  -3   5  -7   49.10    2.70
   4   5  -7   99.59    5.20
  -4  -5  -7   95.09    4.90
  -4   5   7   99.89    4.90
   4  -5   7   95.09    4.50
   4  -5   7  104.49    4.50
   4   5   7  103.89    4.80
   4  -5  -7   97.59    4.30
  -4   5  -7  108.29    4.70
   4   5   7   90.69    4.50
  -4  -5   7  103.19    4.50
  -4   5  -7  101.59    5.10
   5  -5   7   82.99    4.50
  -5  -5  -7   75.69    4.70
  -5   5   7   80.29    4.70
   5  -5   7   78.69    4.20
   5   5  -7   83.09    4.90
   5   5   7   74.39    4.50
   5  -5  -7   83.59    4.20
  -5   5  -7   75.09    4.60
  -5   5  -7   83.29    4.50
  -6  -5  -7    9.70    2.20
   6  -5   7   13.90    2.40
   6   5  -7   12.50    2.30
   6  -5   7   14.50    2.40
  -6   5   7   13.80    2.20
  -6   5  -7   15.30    2.60
  -6   5  -7   10.80    2.00
   6  -5  -7   12.80    2.00
   6   5   7   13.10    2.20
   0   6  -7  191.18    6.00
   0  -6   7  192.58    5.60
   0   6   7  188.38    5.90
   0  -6  -7  181.58    5.90
   0  -6   7  197.08    6.00
   0   6   7  183.68    6.40
   0   6  -7  189.78    6.10
   1   6  -7  266.87    7.30
   1  -6   7  259.97    7.40
  -1   6   7  275.07    8.10
   1  -6   7  267.17    7.70
  -1  -6  -7  269.77    7.90
  -1   6   7  267.47    8.20
  -1  -6  -7  267.67    7.30
   1   6  -7  261.67    8.20
  -1  -6   7  268.47    7.30
  -1   6  -7  272.47    7.30
   1   6   7  270.87    8.40
  -1   6  -7  262.97    8.10
   1  -6  -7  271.57    7.70
   1  -6  -7  267.07    8.00
  -1  -6   7  273.07    7.90
  -2   6   7  399.16   11.20
  -2  -6  -7  394.36   11.00
   2  -6   7  389.16   10.50
   2   6  -7  396.96   11.50
  -2  -6   7  393.36   11.00
  -2   6  -7  376.16   11.20
  -2  -6   7  394.26   10.30
   2   6   7  384.96   10.20
   2   6   7  387.06   11.30
   2  -6  -7  386.26   10.50
   3  -6   7  103.09    4.30
  -3   6   7  101.49    4.90
  -3   6   7   99.89    4.40
  -3  -6  -7  109.09    4.90
   3   6  -7  100.89    5.10
   3  -6   7   98.69    4.30
   3   6   7  102.89    4.80
   3  -6  -7  106.69    4.30
  -3  -6   7   99.39    4.70
  -3   6  -7  101.59    4.90
   3   6   7  102.59    4.40
  -3  -6   7  104.39    4.30
  -4   6   7   20.80    2.60
   4  -6   7   21.30    2.40
   4   6  -7   20.80    2.70
  -4  -6  -7   19.90    2.60
   4  -6   7   16.20    2.00
  -4   6  -7   20.50    2.70
   4   6   7   21.60    2.70
   4   6   7   21.50    2.50
   4  -6  -7   21.50    2.40
  -4   6  -7   22.10    2.40
  -4  -6   7   25.10    2.60
  -5  -6  -7  219.18    9.00
   5   6  -7  236.38    9.30
  -5   6   7  233.58    9.00
   5  -6   7  223.88    8.10
   5  -6   7  221.08    8.40
  -5   6  -7  240.98    8.60
   5   6   7  234.68    8.70
   5  -6  -7  236.28    8.20
   5   6   7  229.68    8.60
  -5   6  -7  237.08    9.20
   6  -6   7  115.29    5.70
   6   6  -7  128.89    6.70
   6  -6   7  120.99    6.00
  -6  -6  -7  121.69    6.70
  -6   6   7  120.89    6.30
  -6   6  -7  126.89    6.50
  -6   6  -7  123.89    6.10
   6   6   7  114.69    6.00
   6  -6  -7  119.19    5.70
   0   7   7 1055.49   25.50
   0   7   7 1074.39   24.70
   0  -7   7 1052.99   24.30
   0  -7  -7 1053.19   24.50
   0   7  -7 1056.29   24.70
   0  -7   7 1075.99   24.70
   0  -7  -7 1075.79   24.80
   0   7  -7 1045.30   24.90
   1   7  -7  183.78    6.60
  -1   7   7  184.48    6.30
  -1  -7  -7  175.28    5.50
   1  -7   7  182.78    5.90
  -1   7   7  179.38    6.50
  -1  -7  -7  180.28    6.20
   1  -7   7  171.28    5.70
  -1  -7   7  186.78    6.20
   1  -7  -7  181.38    6.10
   1  -7  -7  184.48    6.30
   1   7   7  181.08    6.70
  -1  -7   7  184.08    5.70
  -1   7  -7  191.68    6.50
   2   7  -7   32.50    2.70
  -2   7   7   31.70    2.50
   2  -7   7   31.50    2.20
   2  -7   7   30.50    2.10
  -2  -7  -7   30.10    2.40
   2  -7  -7   28.10    2.20
   2   7   7   32.80    2.70
  -2  -7   7   30.70    2.40
  -2  -7   7   33.40    2.10
  -2   7  -7   29.40    2.40
   3  -7   7  414.36   11.60
  -3   7   7  410.16   11.80
  -3   7   7  415.16   12.40
   3  -7   7  410.46   11.40
   3   7  -7  413.76   12.90
  -3  -7  -7  399.76   12.20
   3   7   7  400.56   12.30
  -3  -7   7  418.46   11.60
   3   7   7  427.16   11.60
  -3   7  -7  414.06   12.60
  -3  -7   7  418.06   12.30
   3  -7  -7  409.06   11.60
   4   7  -7   21.60    3.00
  -4   7   7   25.40    3.10
   4  -7   7   18.00    2.20
  -4  -7  -7   22.20    2.80
   4  -7   7   21.80    2.50
  -4   7  -7   21.50    2.80
   4  -7  -7   23.80    2.60
   4   7   7   21.30    2.80
  -5  -7  -7   30.60    3.80
   5  -7   7   26.80    2.80
   5   7  -7   24.50    3.30
   5  -7   7   22.00    2.80
  -5   7   7   27.10    3.30
   5   7   7   33.10    3.40
  -5   7  -7   26.20    3.40
   5   7   7   29.60    3.30
  -6   7   7  108.29    7.70
   6   7  -7  113.79    6.80
   6   7   7  106.99    5.80
   6  -7  -7  110.39    5.60
   0  -8  -7   28.20    2.00
   0   8   7   28.20    2.40
   0  -8  -7   27.80    2.20
   0   8   7   25.30    2.00
   0   8  -7   26.40    2.20
   0  -8   7   26.50    1.90
   0  -8   7   28.40    2.20
   0   8  -7   27.90    2.10
   1  -8   7  125.29    4.80
  -1   8   7  128.29    5.40
  -1   8   7  124.49    5.10
   1   8  -7  126.79    5.40
  -1  -8  -7  127.69    5.10
   1   8   7  129.09    5.60
  -1  -8   7  129.19    4.70
   1  -8  -7  121.19    5.00
  -1  -8   7  127.79    5.10
  -1   8  -7  124.59    5.20
   1  -8  -7  125.99    5.10
   2  -8   7   22.60    1.90
   2   8  -7   19.90    2.50
   2  -8   7   20.80    2.20
  -2   8   7   19.90    2.30
  -2   8   7   17.10    2.10
  -2  -8  -7   23.90    2.60
  -2   8  -7   21.90    2.60
  -2  -8   7   18.40    2.20
   2  -8  -7   20.70    2.40
  -2  -8   7   22.30    1.80
   2   8   7   20.20    2.50
   3   8  -7    9.10    1.90
  -3  -8  -7   11.40    1.90
  -3   8   7    9.50    1.80
   3  -8   7   10.10    1.50
   3  -8   7    8.70    1.60
   3   8   7   12.20    2.10
  -3  -8   7    9.20    1.50
   3  -8  -7    8.30    1.60
  -3  -8   7    8.80    1.70
  -3   8  -7   11.70    2.00
  -4  -8  -7   25.30    3.20
   4   8  -7   23.50    3.20
   4  -8   7   26.50    2.60
   4  -8   7   23.30    2.70
  -4   8   7   21.40    2.90
   4  -8  -7   28.50    3.00
   4   8   7   21.00    2.70
   4   8   7   22.60    3.00
  -4   8  -7   20.80    2.80
   5  -8   7   57.19    3.70
  -5  -8  -7   56.79    4.20
  -5   8   7   53.89    4.10
   5   8  -7   56.99    4.40
  -5   8  -7   58.59    4.30
   5   8   7   53.89    4.00
   5   8   7   57.99    3.80
   5  -8  -7   52.69    3.60
   0  -9   7   11.60    1.70
   0  -9   7   12.20    1.70
   0  -9  -7    9.60    1.70
   0   9  -7   11.10    1.80
   0   9   7    9.50    1.70
   0  -9  -7   10.80    1.60
   0   9   7    9.00    1.40
  -1   9   7  320.17    9.80
   1  -9   7  315.87    9.50
  -1   9   7  331.37   10.30
  -1  -9  -7  308.27    9.90
   1   9  -7  326.77   10.40
   1  -9   7  307.27    9.30
   1  -9  -7  328.67    9.90
  -1  -9   7  310.17    9.70
   1  -9  -7  319.37    9.80
   1   9   7  317.57   10.50
  -1   9  -7  323.37   10.10
  -1  -9   7  323.17    9.40
   2  -9   7  205.78    6.90
   2  -9   7  202.48    7.20
  -2  -9  -7  211.88    7.70
  -2   9   7  217.98    7.70
   2   9  -7  220.38    8.30
  -2   9   7  203.98    7.70
  -2   9  -7  197.18    7.80
   2   9   7  207.28    8.10
  -2  -9   7  216.88    7.70
  -2  -9   7  214.38    7.20
   2  -9  -7  206.18    7.40
   3  -9   7  225.98    7.60
  -3   9   7  229.18    8.70
  -3  -9  -7  229.68    8.70
   3   9  -7  239.58    9.20
   3  -9   7  235.88    8.10
   3  -9  -7  233.78    8.20
   3   9   7  240.88    9.10
  -3  -9   7  224.18    8.50
  -3   9  -7  239.18    9.00
   4  -9   7  175.08    7.00
   4   9  -7  185.58    8.20
  -4   9   7  174.88    7.80
  -4  -9  -7  161.08    7.50
   4   9   7  171.68    7.70
   4  -9  -7  166.88    7.00
  -4   9  -7  173.38    7.80
   5   9  -7   96.79    6.10
  -5   9   7   90.19    5.80
  -5  -9  -7   98.99    6.10
   5  -9   7  101.29    5.30
   5  -9  -7  102.69    5.40
   5   9   7  103.19    5.90
  -5   9  -7  118.59    6.70
   0 -10   7  199.98    7.10
   0 -10  -7  199.08    7.40
   0  10   7  205.68    7.90
   1 -10   7  245.38    8.10
   1  10  -7  236.18    8.70
   1 -10   7  242.08    7.90
  -1  10   7  223.78    8.10
  -1 -10  -7  237.38    8.40
  -1  10   7  251.47    8.70
   1  10   7  237.08    8.90
   1 -10  -7  228.68    8.20
  -1  10  -7  237.98    8.40
  -1 -10   7  232.38    7.80
  -1 -10   7  234.58    8.20
   2  10  -7   89.59    5.00
  -2  10   7   89.99    4.80
  -2 -10  -7   88.89    4.80
   2 -10   7   88.19    4.50
  -2  10   7   94.39    4.80
  -2  10  -7   86.09    4.90
  -2 -10   7   88.49    4.30
   2 -10  -7   90.59    4.70
   2  10   7   89.19    5.10
  -2 -10   7   85.29    4.60
  -3 -10  -7  177.78    7.60
   3  10  -7  181.58    8.00
  -3  10   7  175.18    7.60
   3 -10   7  178.08    7.10
  -3 -10   7  178.98    7.50
   3  10   7  184.88    8.00
   3 -10  -7  176.98    7.20
  -3  10  -7  174.68    7.70
   4  10  -7  181.78    8.30
  -4  10   7  183.78    8.20
  -4 -10  -7  185.18    8.20
   4 -10   7  180.18    7.40
  -4  10  -7  179.68    8.20
   4 -10  -7  192.28    7.70
   4  10   7  187.38    8.30
   0 -11   7   98.59    4.70
   0  11   7  101.69    5.40
   0 -11   7   99.19    4.70
   0 -11  -7   99.69    5.00
  -1  11   7   36.30    2.80
  -1 -11  -7   36.40    3.10
   1 -11   7   43.90    3.10
  -1  11   7   44.80    3.30
   1  11  -7   45.80    3.40
   1 -11  -7   42.30    3.00
   1  11   7   40.40    3.50
  -1 -11   7   36.70    2.90
   1 -11  -7   43.40    3.20
  -2 -11  -7   99.09    5.30
   2  11  -7   98.79    5.50
   2 -11   7  104.09    5.10
  -2  11  -7   94.89    5.20
  -2 -11   7   90.29    4.90
   2  11   7  102.19    5.70
   2 -11  -7   90.69    5.00
  -3  11   7    4.50    1.40
  -3 -11  -7    1.90    1.10
   3 -11   7    2.80    1.20
   3  11  -7    0.60    0.90
   3 -11  -7    2.00    1.20
  -3 -11   7    2.00    1.00
   3  11   7    1.00    1.10
  -3  11  -7    1.70    1.20
   4 -11   7   23.10    2.90
   4 -11  -7   19.20    2.80
   0 -12   7    1.00    0.60
   0  12   7    1.20    0.90
   0 -12  -7   -0.50    0.90
   1  12  -7   48.20    3.70
   1 -12   7   54.09    3.60
  -1 -12  -7   47.80    3.70
  -1  12   7   58.39    4.00
   1  12   7   59.89    4.20
   1 -12  -7   54.89    3.90
  -1 -12   7   45.40    3.40
  -2  12   7  120.39    6.00
   2  12  -7  136.29    6.60
  -2 -12  -7  134.39    6.40
   2 -12   7  122.99    5.90
  -2  12  -7  126.19    6.30
   2  12   7  114.69    6.30
  -2 -12   7  119.79    5.90
   2 -12  -7  124.39    5.90
   2 -12  -7  114.69    5.90
  -3  12   7   29.00    3.60
   3 -12   7   29.30    3.40
   3  12  -7   24.80    3.20
   3 -12  -7   27.00    3.30
  -3 -12   7   26.20    3.10
  -3  12  -7   31.80    3.80
   0 -13  -7   -0.30    0.70
   0 -13   7    0.30    0.70
   0  13   7   -0.80    0.90
   1 -13   7    1.10    0.80
  -1 -13  -7    2.80    1.10
   1 -13  -7    1.80    0.90
   1  13   7   -1.40    0.80
   0   0   8 3787.02   80.49
   0   0  -8 3646.34   80.19
   0   0  -8 3913.61   79.39
  -1   0   8   20.00    1.50
  -1   0   8   23.10    1.30
   1   0   8   20.30    1.30
  -1   0  -8   21.00    1.40
   1   0   8   24.00    1.40
   1   0  -8   19.70    1.40
  -1   0  -8   20.10    1.10
   2   0  -8   76.29    2.40
  -2   0   8   74.09    2.40
  -2   0   8   73.49    3.40
   2   0   8   72.89    2.70
  -2   0  -8   73.09    3.10
   2   0  -8   76.29    3.00
  -2   0   8   75.89    2.90
  -2   0  -8   72.89    2.90
   2   0   8   74.59    3.10
  -3   0   8  107.69    4.10
   3   0  -8  110.29    4.00
  -3   0  -8  110.49    4.30
  -3   0   8  103.99    4.50
   3   0   8  107.99    3.50
  -3   0   8  107.89    3.70
   3   0  -8  104.59    3.60
  -3   0   8  108.19    4.10
   3   0   8  105.09    4.20
   4   0  -8   12.00    1.80
   4   0   8    8.70    1.50
   4   0  -8   12.10    1.50
  -4   0   8    9.00    1.40
   4   0  -8   10.30    1.40
  -4   0  -8   10.80    1.60
  -4   0   8   11.00    1.40
  -4   0   8    9.90    1.60
  -4   0  -8    9.10    1.50
   5   0  -8    2.10    0.80
   5   0  -8    1.50    0.90
  -5   0  -8    3.30    1.00
   5   0   8    1.80    1.00
  -5   0   8    0.20    0.50
  -5   0  -8    1.50    0.80
  -6   0  -8   15.70    2.50
   6   0  -8   15.40    2.20
   6   0   8   16.00    2.50
   0   1   8  755.72   18.10
   0   1  -8  798.12   18.00
   0  -1   8  761.82   17.60
   0  -1   8  803.52   18.10
   0  -1  -8  799.72   16.90
   0   1   8  753.42   17.30
   0  -1  -8  787.02   17.90
  -1   1   8 1089.29   25.00
  -1  -1  -8 1077.49   24.00
   1  -1   8 1093.39   24.40
  -1  -1  -8 1091.09   24.50
  -1   1   8 1102.09   23.80
   1  -1   8 1117.09   24.30
   1   1  -8 1090.69   24.40
   1  -1  -8 1098.19   23.30
   1  -1  -8 1103.39   24.60
  -1   1  -8 1071.79   24.70
  -1   1  -8 1099.69   23.80
  -1  -1   8 1076.79   24.20
   1   1   8 1080.69   24.50
  -1  -1   8 1112.99   25.10
   2   1  -8  255.47    7.00
  -2   1   8  255.47    6.40
  -2   1   8  251.77    7.70
  -2   1   8  254.27    6.80
  -2   1   8  264.57    7.40
   2  -1   8  245.68    7.20
   2  -1   8  266.97    6.60
   2   1   8  261.87    7.00
   2  -1  -8  258.47    6.40
  -2   1  -8  257.77    7.10
  -2   1  -8  247.58    7.40
  -2  -1   8  252.17    7.80
  -2  -1   8  260.27    6.30
  -2  -1   8  251.17    7.10
   2   1   8  253.77    7.20
   2  -1  -8  274.87    7.40
  -3  -1  -8  123.29    4.50
  -3   1   8  119.99    4.90
   3   1  -8  118.99    4.20
  -3   1   8  123.09    4.60
  -3   1   8  126.19    4.10
   3   1  -8  127.89    5.10
  -3  -1  -8  127.19    4.80
   3  -1   8  116.29    4.60
   3   1   8  116.29    4.60
  -3  -1   8  120.89    4.60
  -3  -1   8  121.69    5.10
  -3  -1   8  125.39    4.10
  -3   1  -8  126.59    4.70
  -3   1  -8  120.19    4.70
   3  -1  -8  125.79    4.50
   3   1   8  125.19    4.10
   3  -1  -8  121.09    4.00
  -4  -1  -8  123.79    4.90
  -4   1   8  129.79    5.50
   4   1  -8  133.59    4.60
   4  -1   8  130.49    5.30
  -4  -1  -8  125.49    5.30
   4   1  -8  133.59    5.60
  -4   1   8  131.89    4.70
  -4  -1   8  130.69    5.70
  -4   1  -8  125.49    5.20
   4  -1  -8  127.99    4.90
   4  -1  -8  137.09    4.80
  -4  -1   8  127.49    4.70
  -4   1  -8  130.79    5.30
   4   1   8  127.89    5.30
  -5   1   8   32.40    2.70
   5  -1   8   28.80    3.00
  -5  -1  -8   25.90    3.00
  -5   1   8   30.10    2.40
  -5   1   8   33.10    2.30
   5   1  -8   30.70    2.70
  -5   1  -8   33.10    2.80
  -5  -1   8   31.70    2.80
   5  -1  -8   29.50    2.50
   5  -1  -8   27.00    2.20
  -5   1  -8   30.00    2.50
   5   1   8   31.50    2.70
   5  -1  -8   32.20    2.40
   5  -1  -8   30.20    2.40
  -6  -1  -8    3.50    1.30
   6  -1   8    7.60    1.80
  -6   1  -8    6.40    1.70
   6   1   8    8.30    1.90
   0  -2   8    7.60    1.10
   0  -2   8    8.10    0.40
   0   2  -8    5.50    0.80
   0   2   8    5.90    0.90
   0  -2  -8    6.60    0.60
   0  -2   8    6.20    0.90
   0   2   8    6.20    0.60
   0  -2  -8    6.20    0.90
   1  -2   8  685.03   15.30
   1  -2   8  670.93   15.90
  -1   2   8  643.54   16.40
   1  -2   8  689.63   15.70
  -1  -2  -8  678.73   15.90
   1   2  -8  666.93   15.80
  -1   2   8  695.73   15.10
  -1  -2  -8  696.73   15.70
  -1  -2   8  672.33   15.90
   1   2   8  686.93   16.20
   1   2   8  689.33   15.60
   1  -2  -8  682.33   15.10
  -1   2  -8  691.63   15.30
  -1  -2   8  699.13   14.70
   1  -2  -8  686.83   16.20
  -1  -2   8  672.23   16.60
  -1   2  -8  687.63   16.30
  -2   2   8  168.18    5.60
   2   2  -8  173.08    5.90
   2  -2   8  166.68    5.40
  -2   2   8  155.68    5.60
   2  -2   8  174.58    4.50
  -2   2   8  173.08    4.80
   2   2  -8  173.48    5.00
  -2  -2  -8  167.38    5.20
   2  -2   8  165.08    5.10
   2   2   8  167.18    5.30
   2  -2  -8  168.18    5.50
  -2   2  -8  161.28    5.60
  -2  -2   8  173.98    6.00
  -2  -2   8  172.18    5.40
   2   2   8  170.48    5.30
  -2  -2   8  172.28    4.60
  -2   2  -8  175.98    5.20
   2  -2  -8  170.58    4.70
   3  -2   8  147.99    5.30
   3   2  -8  150.48    4.60
   3   2  -8  141.19    5.70
  -3   2   8  146.69    4.60
  -3  -2  -8  143.09    4.90
  -3  -2  -8  145.69    5.40
  -3   2   8  136.39    5.20
  -3   2   8  144.59    5.50
   3   2   8  149.29    5.00
  -3  -2   8  151.18    4.70
   3  -2  -8  154.88    4.70
   3  -2  -8  143.79    5.20
  -3  -2   8  147.99    5.80
  -3   2  -8  140.79    5.40
   3   2   8  144.59    5.20
  -3   2  -8  144.99    5.20
   4  -2   8  148.59    5.70
  -4  -2  -8  149.39    6.00
  -4   2   8  152.28    5.70
   4   2  -8  137.89    6.00
  -4   2   8  143.29    5.10
  -4   2   8  120.29    5.50
   4  -2  -8  148.49    5.20
  -4   2  -8  146.39    5.80
  -4  -2   8  148.89    5.30
   4  -2  -8  149.39    5.60
   4  -2  -8  149.59    5.20
   4   2   8  149.09    5.80
  -4  -2   8  146.19    6.20
  -4   2  -8  146.19    5.70
   5  -2   8   73.59    4.20
   5  -2   8   76.89    4.30
   5   2  -8   75.39    4.40
  -5  -2  -8   74.89    4.40
  -5   2   8   83.99    4.00
  -5   2  -8   83.99    4.40
  -5  -2   8   75.29    4.50
   5  -2  -8   74.49    4.00
   5  -2  -8   77.79    4.60
  -5   2  -8   78.19    4.30
   5   2   8   78.29    4.40
   5  -2  -8   78.99    3.90
   6   2  -8   75.29    4.70
   6  -2   8   82.69    4.90
   6   2  -8   80.79    4.80
  -6  -2  -8   81.59    5.10
   6  -2   8   80.19    4.70
   6   2   8   75.79    4.70
  -6   2  -8   81.89    4.90
   0  -3   8  322.97    8.70
   0  -3  -8  326.87    8.00
   0  -3  -8  316.87    8.50
   0   3  -8  324.27    8.60
   0   3  -8  324.57    8.60
   0  -3   8  331.27    7.50
   0   3   8  320.97    7.50
   0  -3   8  323.67    8.40
   0   3   8  331.47    8.90
  -1   3   8 1004.60   23.80
   1  -3   8 1027.00   22.50
   1  -3   8 1045.20   23.30
  -1  -3  -8 1014.20   23.00
   1   3  -8  989.70   23.80
  -1   3   8 1006.40   21.90
   1  -3   8 1059.49   22.90
   1   3  -8 1023.40   23.00
  -1   3   8 1019.70   23.60
  -1  -3   8 1042.80   23.30
  -1  -3   8 1041.10   22.10
  -1  -3   8 1014.60   23.90
   1   3   8 1038.30   22.70
   1  -3  -8  992.10   23.40
   1   3   8 1033.60   23.70
  -1   3  -8 1047.90   23.70
   1  -3  -8 1023.40   22.60
   2  -3   8  209.38    6.30
  -2  -3  -8  208.68    6.00
   2   3  -8  195.18    6.80
  -2   3   8  197.28    6.50
   2  -3   8  198.48    5.90
  -2   3   8  201.48    6.60
   2   3  -8  205.88    5.70
  -2  -3  -8  211.08    6.40
   2  -3  -8  209.48    5.70
  -2  -3   8  206.28    7.00
  -2  -3   8  208.78    5.60
  -2  -3   8  207.78    6.40
  -2   3  -8  204.38    6.00
   2   3   8  206.58    6.40
  -2   3  -8  198.58    6.60
   2   3   8  206.08    6.10
   2  -3  -8  211.78    6.50
  -3  -3  -8   15.80    1.90
  -3  -3  -8   12.30    1.30
   3  -3   8   11.10    1.50
   3  -3   8   12.70    1.50
   3   3  -8   11.70    1.80
  -3   3   8   12.80    1.70
   3   3  -8   12.90    1.10
  -3   3   8    9.20    1.40
   3  -3  -8   10.90    1.20
  -3  -3   8   11.20    1.70
  -3  -3   8    9.90    1.40
  -3   3  -8   14.20    1.90
   3   3   8   13.70    1.70
   3  -3  -8    8.40    1.30
  -3  -3   8   14.60    1.50
   3   3   8   10.40    1.40
  -3   3  -8   11.10    1.50
   4  -3   8   75.59    3.90
  -4  -3  -8   77.99    4.20
   4   3  -8   76.59    4.30
   4  -3   8   76.49    3.90
  -4   3   8   73.99    4.00
  -4   3   8   78.49    3.50
  -4   3   8   83.29    4.10
  -4   3  -8   76.19    3.90
  -4   3  -8   80.79    4.20
   4   3   8   74.29    3.90
  -4  -3   8   76.99    4.40
   4  -3  -8   76.99    3.90
   4   3   8   75.59    3.70
   4  -3  -8   80.79    3.60
  -5  -3  -8   38.70    3.20
   5  -3   8   38.10    2.90
  -5   3   8   39.60    3.00
  -5   3   8   39.40    2.60
   5   3  -8   35.70    3.10
   5  -3   8   39.00    3.00
  -5   3  -8   38.80    3.00
   5  -3  -8   37.30    2.60
   5  -3  -8   35.30    2.80
  -5  -3   8   38.60    3.30
   5   3   8   37.30    3.00
  -5   3  -8   39.60    3.10
   6  -3   8   47.70    3.60
  -6   3   8   51.59    3.60
   6   3  -8   52.39    3.90
  -6  -3  -8   56.69    4.20
   6  -3   8   50.69    3.80
  -6   3  -8   56.59    3.90
   6  -3  -8   60.39    3.70
  -6   3  -8   50.49    3.80
   6   3   8   48.70    3.80
   0  -4   8  815.52   19.30
   0  -4   8  838.22   19.00
   0   4  -8  817.72   19.10
   0  -4  -8  836.42   18.70
   0   4  -8  796.42   19.20
   0   4   8  789.62   19.60
   0   4   8  827.32   17.70
   0  -4   8  840.82   18.20
   0  -4  -8  816.42   19.10
   1  -4   8   76.69    3.10
  -1  -4  -8   71.49    3.00
  -1   4   8   71.89    3.40
   1  -4   8   77.19    2.80
   1  -4   8   74.39    2.70
   1   4  -8   75.89    2.90
  -1   4   8   79.69    3.40
   1   4  -8   73.09    3.40
  -1  -4  -8   70.89    2.90
   1  -4  -8   73.29    3.20
  -1   4  -8   71.09    2.70
   1   4   8   72.89    3.40
  -1  -4   8   74.89    3.50
   1   4   8   72.59    2.60
   1  -4  -8   69.89    2.80
  -1  -4   8   75.89    3.20
  -1  -4   8   74.99    2.50
  -1   4  -8   75.29    3.30
   2  -4   8  124.59    4.20
   2   4  -8  123.69    5.10
  -2   4   8  130.79    4.90
  -2  -4  -8  128.89    4.20
  -2   4   8  117.99    4.70
   2  -4   8  129.29    4.60
   2   4  -8  129.19    4.00
  -2  -4  -8  122.59    4.60
   2   4   8  125.99    4.30
  -2   4  -8  121.89    4.90
  -2   4  -8  124.79    4.20
  -2  -4   8  119.09    4.60
   2  -4  -8  118.19    4.70
   2  -4  -8  118.49    4.10
  -2  -4   8  129.99    5.20
  -2  -4   8  124.19    4.00
   2   4   8  126.79    4.80
  -3   4   8   25.60    2.20
   3  -4   8   26.80    2.00
   3   4  -8   27.00    2.40
   3  -4   8   21.00    1.70
  -3  -4  -8   28.80    2.20
   3  -4  -8   22.50    1.70
  -3  -4   8   25.70    2.10
  -3  -4   8   30.50    2.50
   3   4   8   24.00    1.90
  -3   4  -8   25.00    1.90
  -3  -4   8   25.80    1.70
  -3   4  -8   20.40    2.20
   3  -4  -8   24.80    2.10
   3   4   8   29.70    2.20
  -4  -4  -8  279.37    9.50
   4   4  -8  291.87    9.90
  -4   4   8  288.27    9.20
  -4   4   8  299.87    9.60
   4  -4   8  281.47    9.00
   4  -4   8  277.47    9.00
   4  -4  -8  276.57    8.50
   4   4   8  291.47    9.20
   4   4   8  295.57    9.10
  -4   4  -8  290.57    9.70
  -4  -4   8  302.57   10.20
  -4   4  -8  287.17    9.10
   5  -4   8   81.09    4.40
  -5  -4  -8   85.99    4.90
   5  -4   8   87.79    4.70
   5   4  -8   92.09    5.10
  -5   4   8   79.69    4.60
  -5   4  -8   90.09    4.70
  -5   4  -8   88.79    5.00
   5  -4  -8   89.39    4.30
   5   4   8   88.49    4.70
   6  -4   8   22.40    3.00
   6  -4   8   26.10    3.10
  -6   4   8   26.10    3.20
   6   4  -8   22.00    3.00
  -6  -4  -8   21.90    3.20
  -6   4  -8   25.50    3.10
   6  -4  -8   24.00    3.40
   6  -4  -8   26.70    3.10
  -6   4  -8   29.70    3.50
   6   4   8   22.70    3.00
   0  -5   8   11.00    1.40
   0   5   8    9.20    1.30
   0  -5  -8   12.80    1.40
   0  -5   8   14.20    1.60
   0   5  -8    8.70    1.20
   0  -5  -8   12.80    1.40
   0   5  -8   13.00    1.50
   0  -5   8   12.30    1.00
  -1  -5  -8  169.88    5.30
   1   5  -8  169.98    6.00
  -1   5   8  176.68    5.90
   1  -5   8  176.08    5.10
  -1   5   8  168.28    5.90
  -1  -5  -8  174.38    5.50
   1   5  -8  173.78    5.30
   1  -5   8  176.08    5.60
  -1   5  -8  174.78    5.20
  -1  -5   8  175.28    6.10
  -1   5  -8  171.98    5.90
  -1  -5   8  170.28    5.60
   1   5   8  171.38    6.00
   1  -5  -8  163.58    5.60
  -1  -5   8  174.38    4.90
   1   5   8  169.88    4.80
   1  -5  -8  170.78    5.30
   2   5  -8  140.69    5.70
  -2  -5  -8  141.59    4.50
   2  -5   8  140.99    4.80
  -2   5   8  144.69    5.50
  -2  -5  -8  144.19    5.20
   2  -5   8  143.49    5.10
  -2   5   8  145.19    5.40
   2  -5  -8  151.28    4.90
  -2   5  -8  141.09    5.50
  -2  -5   8  133.59    5.60
   2   5   8  146.19    4.80
  -2  -5   8  141.99    5.30
   2  -5  -8  145.79    5.40
   2   5   8  137.89    5.40
  -2  -5   8  146.39    4.60
  -3  -5  -8   32.30    2.50
   3   5  -8   33.10    2.70
   3  -5   8   34.90    2.30
   3  -5   8   33.10    2.30
  -3   5   8   36.00    2.40
  -3   5   8   31.00    2.50
   3   5   8   31.80    2.50
  -3  -5   8   24.40    2.70
  -3   5  -8   32.20    2.20
  -3  -5   8   36.90    2.60
  -3   5  -8   32.90    2.70
   3  -5  -8   31.90    2.10
   3   5   8   30.60    2.20
  -3  -5   8   35.20    3.00
   4  -5   8  152.98    6.00
  -4   5   8  151.18    7.90
  -4   5   8  160.78    6.60
   4  -5   8  148.39    5.90
   4   5  -8  157.28    6.90
  -4  -5  -8  160.18    6.60
   4   5   8  157.38    6.20
  -4   5  -8  148.99    5.90
  -4   5  -8  160.58    6.70
   4   5   8  162.68    6.30
   4  -5  -8  158.98    5.80
  -4  -5   8  155.18    6.50
  -5   5   8   37.20    3.10
   5  -5   8   39.00    3.00
   5  -5   8   35.40    2.80
  -5  -5  -8   35.30    3.90
   5   5  -8   37.60    3.40
  -5   5  -8   30.70    2.70
   5   5   8   36.50    3.00
  -5   5  -8   38.60    3.30
   5  -5  -8   36.30    2.70
   6   5  -8   24.10    3.30
  -6  -5  -8   25.60    3.30
   6  -5   8   24.40    3.10
   6  -5   8   23.60    2.90
  -6   5   8   26.70    3.20
  -6   5  -8   30.20    3.70
  -6   5  -8   23.70    3.00
   6   5   8   27.50    3.30
   0   6  -8    5.50    1.00
   0   6   8    5.10    1.10
   0   6  -8    6.50    1.10
   0  -6   8    6.00    0.90
   0  -6  -8    5.90    1.00
   0   6   8    6.00    1.10
   0  -6   8    5.90    1.10
  -1   6   8   22.70    2.00
  -1  -6  -8   22.10    1.50
   1   6  -8   17.80    2.00
   1   6  -8   23.30    1.60
   1  -6   8   22.80    1.50
   1  -6   8   26.10    1.90
  -1   6   8   20.90    1.90
  -1  -6  -8   25.40    1.90
  -1   6  -8   23.20    2.00
   1  -6  -8   21.00    1.70
   1  -6  -8   23.00    1.70
   1   6   8   19.80    2.20
  -1   6  -8   21.20    1.60
  -1  -6   8   21.80    1.80
  -1  -6   8   21.60    1.40
   2  -6   8  149.29    5.20
  -2  -6  -8  156.18    5.70
   2  -6   8  154.28    5.40
   2   6  -8  152.28    6.20
  -2   6   8  156.68    6.00
  -2   6   8  165.38    6.00
   2   6   8  156.28    6.10
  -2  -6   8  152.88    5.10
   2  -6  -8  161.68    5.90
   2   6   8  156.18    5.10
  -2   6  -8  158.98    6.10
  -2  -6   8  146.89    5.70
   2  -6  -8  154.88    5.30
   3  -6   8  130.19    5.10
  -3   6   8  126.59    5.60
  -3   6   8  133.29    5.40
   3  -6   8  134.29    5.20
  -3  -6  -8  133.29    5.60
   3   6  -8  143.89    6.20
   3   6   8  137.69    5.20
   3   6   8  127.79    5.60
   3  -6  -8  136.39    5.10
  -3   6  -8  130.79    5.80
  -3  -6   8  131.99    5.60
   4  -6   8   94.89    4.50
   4   6  -8   96.19    5.30
  -4   6   8   97.89    5.00
   4  -6   8   91.49    4.40
   4  -6  -8   89.19    4.30
  -4   6  -8   92.19    5.00
  -4  -6   8   87.39    4.80
   4   6   8   89.99    4.70
   4   6   8   91.59    4.50
  -4   6  -8   96.49    4.50
  -5  -6  -8   42.50    3.60
   5  -6   8   33.50    2.80
   5  -6   8   42.90    3.10
   5   6  -8   38.80    3.50
  -5   6   8   40.20    3.40
   5  -6  -8   36.10    2.90
   5   6   8   40.30    3.20
   5   6   8   36.60    2.90
  -5   6  -8   34.70    3.00
  -5   6  -8   33.90    3.70
  -6   6   8   18.30    2.70
   6  -6   8   15.40    2.30
   6   6  -8   16.80    2.70
   6  -6   8   21.30    3.00
  -6  -6  -8   17.00    2.80
   6  -6  -8   17.60    2.50
  -6   6  -8   18.60    2.80
   6   6   8   16.10    2.50
  -6   6  -8   20.10    2.80
   0  -7   8  496.25   12.90
   0  -7  -8  480.65   12.70
   0  -7  -8  494.75   12.90
   0   7   8  491.45   12.90
   0  -7   8  502.45   12.40
   0   7   8  501.85   13.70
   0   7  -8  483.25   12.90
   0   7  -8  488.55   13.00
   1   7  -8   64.39    3.60
  -1   7   8   58.69    3.30
  -1   7   8   65.49    3.60
  -1  -7  -8   64.89    3.30
   1  -7   8   57.49    3.00
   1  -7   8   62.19    2.90
  -1  -7  -8   65.99    2.90
  -1   7  -8   57.79    3.30
  -1  -7   8   61.09    2.80
   1  -7  -8   63.29    3.20
  -1  -7   8   57.99    3.20
   1  -7  -8   60.79    3.30
   1   7   8   62.49    3.60
  -2   7   8   99.09    4.50
   2   7  -8   95.49    4.80
  -2  -7  -8   93.79    4.40
  -2   7   8   92.09    4.50
   2  -7   8  103.69    4.20
   2  -7  -8   96.89    4.50
   2  -7  -8   93.29    4.10
  -2   7  -8   94.49    4.60
  -2  -7   8   96.59    3.90
   2   7   8   95.29    4.70
  -2  -7   8   87.99    4.30
   3   7  -8   79.09    4.70
  -3   7   8   89.19    4.30
   3  -7   8   87.99    4.00
   3  -7   8   81.59    3.90
  -3   7   8   80.49    4.50
  -3  -7  -8   81.39    4.40
   3   7   8   83.49    4.50
   3   7   8   86.79    4.30
  -3   7  -8   82.69    4.60
  -3  -7   8   74.99    4.20
   3  -7  -8   80.49    4.00
   4   7  -8    2.70    1.20
  -4  -7  -8    3.70    1.40
  -4   7   8    5.10    1.40
   4  -7   8    2.70    1.00
   4  -7   8    2.10    1.00
   4   7   8    2.80    0.90
   4  -7  -8    5.30    1.30
  -4   7  -8    5.20    1.50
  -4  -7   8    2.50    1.10
   4   7   8    3.70    1.20
   5  -7   8   66.09    4.10
   5   7  -8   73.09    4.90
  -5   7   8   70.39    4.60
  -5  -7  -8   68.69    4.80
   5  -7   8   67.69    4.00
   5   7   8   73.29    4.50
   5   7   8   74.09    4.40
   5  -7  -8   65.29    4.00
  -5   7  -8   74.99    4.90
   0  -8  -8   58.79    3.20
   0   8   8   57.29    3.10
   0  -8  -8   64.39    3.20
   0  -8   8   61.09    3.00
   0   8   8   59.69    3.70
   0  -8   8   61.99    3.30
   0   8  -8   56.89    3.20
   0   8  -8   61.09    3.20
  -1  -8  -8   29.40    2.30
   1  -8   8   31.80    2.30
   1   8  -8   31.40    2.60
   1  -8   8   36.00    2.30
  -1   8   8   34.20    2.70
  -1   8   8   31.50    2.40
  -1  -8   8   30.60    2.40
  -1   8  -8   32.00    2.50
   1   8   8   32.90    2.80
   1  -8  -8   31.20    2.40
  -1  -8   8   30.60    2.00
   1  -8  -8   31.70    2.40
   2   8  -8    9.70    1.90
   2  -8   8    5.20    1.00
  -2   8   8    8.00    1.40
  -2   8   8    8.90    1.70
   2  -8   8    9.90    1.60
  -2  -8  -8   10.30    1.70
  -2  -8   8    8.00    1.50
   2  -8  -8    8.10    1.40
   2  -8  -8    8.70    1.60
   2   8   8    7.80    1.70
  -2   8  -8   10.30    1.80
  -3  -8  -8   36.80    3.00
   3  -8   8   34.30    2.50
   3  -8   8   38.80    2.60
  -3   8   8   40.50    3.20
   3   8  -8   35.00    3.10
   3  -8  -8   32.40    2.50
  -3   8  -8   35.50    3.10
  -3  -8   8   35.80    2.90
  -4   8   8   40.50    3.40
  -4  -8  -8   45.30    3.60
   4  -8   8   46.50    3.20
   4   8  -8   43.20    3.70
   4  -8   8   44.20    3.00
   4  -8  -8   40.30    3.10
   4   8   8   45.40    3.50
  -4   8  -8   49.99    3.80
  -4  -8   8   46.40    3.60
   5   8  -8   22.90    3.40
  -5  -8  -8   27.20    3.50
   5  -8   8   27.70    3.10
  -5   8   8   23.00    3.10
  -5   8  -8   22.70    3.30
   5   8   8   24.20    3.70
   5  -8  -8   25.70    3.00
   5   8   8   23.80    3.10
   0   9   8  557.74   15.70
   0  -9  -8  558.84   14.50
   0  -9   8  547.05   14.70
   0  -9   8  550.84   14.40
   0   9  -8  570.14   15.00
   0   9   8  536.35   14.50
   0  -9  -8  556.44   15.00
   1  -9   8  289.17    8.80
   1   9  -8  289.17    9.60
  -1   9   8  271.77    9.00
  -1   9   8  300.27    9.80
   1  -9   8  268.47    8.60
  -1  -9  -8  274.87    9.10
   1  -9  -8  275.97    9.00
  -1  -9   8  280.67    9.10
   1  -9  -8  284.47    9.10
  -1   9  -8  281.07    9.20
   1   9   8  280.77    9.80
  -1  -9   8  300.37    8.70
   2  -9   8    7.40    1.40
   2  -9   8    6.70    1.30
  -2   9   8    6.60    1.50
  -2  -9  -8    7.40    1.60
   2   9  -8    7.00    1.60
   2  -9  -8    7.30    1.60
   2   9   8    6.20    1.60
  -2   9  -8    4.90    1.40
  -2  -9   8    8.60    1.70
   2  -9  -8    7.60    1.50
   3  -9   8   30.70    2.50
   3   9  -8   33.40    3.70
  -3  -9  -8   27.00    3.10
   3  -9   8   28.30    2.40
  -3   9   8   34.70    3.70
  -3   9  -8   27.70    3.20
   3  -9  -8   31.90    3.20
   3   9   8   29.60    3.50
  -3  -9   8   32.70    3.50
   4   9  -8   92.79    5.60
  -4  -9  -8   86.49    5.30
   4  -9   8   97.39    4.90
  -4   9   8   92.99    5.40
   4  -9  -8   92.99    4.90
  -4  -9   8   95.99    5.40
  -4   9  -8   95.49    5.60
   4   9   8   92.49    5.40
   5  -9   8   26.70    3.10
   5  -9  -8   19.40    2.80
   5   9   8   22.70    3.10
   0 -10  -8   30.00    2.60
   0 -10   8   31.80    2.40
   0  10   8   25.20    3.00
   0 -10   8   27.30    2.70
  -1  10   8  195.98    7.70
  -1 -10  -8  184.28    7.20
   1 -10   8  201.98    7.00
   1  10  -8  191.58    7.50
  -1  10   8  187.18    7.10
   1  10   8  193.28    7.90
  -1 -10   8  183.28    7.00
   1 -10  -8  181.08    7.00
  -1  10  -8  187.18    7.30
  -2  10   8   75.39    4.50
   2  10  -8   82.89    4.90
   2 -10   8   78.79    4.20
   2 -10   8   79.19    4.00
  -2 -10  -8   77.29    4.50
  -2  10  -8   85.39    4.70
  -2 -10   8   79.69    4.50
   2  10   8   86.89    5.00
   2 -10  -8   77.59    4.40
  -3 -10  -8   42.30    3.40
   3  10  -8   42.80    3.80
  -3  10   8   41.30    3.40
   3 -10   8   45.10    3.20
   3 -10  -8   42.80    3.40
  -3  10  -8   41.80    3.60
   3  10   8   46.00    3.80
  -3 -10   8   41.50    3.40
  -4 -10  -8   21.90    3.00
  -4  10   8   24.40    3.20
   4 -10   8   26.60    3.00
   4  10  -8   20.40    3.00
   4 -10  -8   23.90    3.00
   4  10   8   26.80    3.40
  -4  10  -8   27.00    3.50
   0 -11  -8   62.99    4.00
   0 -11   8   63.59    3.70
   0  11   8   66.29    4.40
   0 -11   8   62.19    3.50
  -1  11   8   68.49    3.90
   1  11  -8   51.29    3.80
   1 -11   8   68.29    3.90
  -1 -11  -8   69.79    4.20
  -1  11   8   68.19    4.40
  -1 -11   8   66.19    4.00
   1  11   8   68.39    4.50
   1 -11  -8   68.49    4.10
   2 -11   8  135.99    6.00
  -2 -11  -8  134.19    6.40
   2  11  -8  142.39    6.80
   2 -11  -8  140.49    6.20
  -2 -11   8  133.59    6.20
   2 -11  -8  139.29    6.30
  -2  11  -8  137.59    6.50
   2  11   8  142.69    6.90
  -3  11   8    1.70    1.10
   3 -11   8    3.10    1.10
  -3 -11  -8    0.80    0.90
   3  11  -8    3.70    1.40
   3 -11  -8    2.10    1.00
  -3  11  -8    2.60    1.10
   3  11   8    3.30    1.40
  -3 -11   8    2.40    1.10
   3 -11  -8    1.60    1.20
   0 -12  -8   54.39    3.80
   0  12   8   53.79    4.10
  -1 -12  -8   46.10    3.60
   1 -12   8   42.50    3.10
  -1  12   8   48.10    3.70
   1 -12  -8   44.50    3.40
  -1 -12   8   45.30    3.30
   1  12   8   48.20    3.80
   2  12  -8   26.80    3.30
  -2 -12  -8   28.60    3.30
   2 -12   8   26.10    3.00
  -2  12   8   31.70    3.50
  -2 -12   8   30.80    3.50
   2 -12  -8   23.20    2.80
   2  12   8   27.20    3.50
   2 -12  -8   28.00    3.30
   3 -12   8   -1.40    0.80
  -3  12   8    1.20    1.00
   3 -12  -8    0.90    1.00
   3 -12  -8   -0.30    0.90
  -3  12  -8    0.40    1.10
  -3 -12   8   -0.20    0.90
   0  13   8   96.69    5.60
   0 -13  -8   88.99    5.20
   1 -13  -8    6.90    1.80
   1  13   8    9.50    2.10
   0   0   9    0.60    0.40
   0   0   9    0.40    0.20
   0   0  -9    0.30    0.20
   0   0  -9    0.80    0.40
   1   0   9 1065.89   23.60
   1   0   9 1050.09   23.70
   1   0  -9 1049.30   23.80
  -1   0   9 1049.30   23.30
  -1   0  -9 1027.00   23.90
  -1   0   9 1067.09   24.40
  -1   0  -9 1048.40   23.00
  -2   0  -9   78.39    3.10
  -2   0   9   79.59    2.40
   2   0  -9   83.69    2.50
   2   0   9   85.99    3.40
  -2   0   9   78.29    3.70
   2   0   9   80.89    3.00
  -2   0  -9   80.19    3.40
  -2   0   9   83.39    3.10
   2   0  -9   81.69    3.30
  -3   0   9    1.10    0.60
  -3   0   9    1.90    0.60
  -3   0  -9    1.80    0.70
   3   0  -9    1.10    0.40
  -3   0   9    1.20    0.40
   3   0   9    0.50    0.60
  -3   0  -9    1.40    0.60
   3   0  -9    0.70    0.50
   4   0  -9   22.80    2.50
   4   0   9   28.20    2.30
  -4   0   9   27.00    2.40
   4   0  -9   25.70    2.00
  -4   0  -9   22.80    2.00
  -4   0  -9   28.40    2.40
  -4   0   9   29.10    2.10
   5   0   9    5.70    1.40
  -5   0   9    4.80    1.20
  -5   0  -9    8.30    1.50
   5   0  -9    5.10    1.30
  -5   0  -9    5.70    1.40
  -6   0  -9   25.50    3.10
   6   0  -9   21.90    2.80
   6   0   9   20.00    2.70
   0  -1   9 1220.18   27.00
   0  -1   9 1250.77   27.60
   0   1   9 1226.98   27.60
   0   1  -9 1212.48   27.40
   0   1   9 1188.98   26.60
   0  -1  -9 1233.28   27.40
   0  -1  -9 1230.08   26.10
  -1   1   9  163.48    5.40
  -1  -1  -9  156.78    4.50
   1  -1   9  157.78    4.90
  -1  -1  -9  155.38    5.00
   1  -1   9  159.98    4.80
   1   1  -9  164.68    5.00
  -1   1   9  156.38    4.40
   1  -1  -9  159.38    3.80
  -1  -1   9  157.28    5.40
  -1  -1   9  156.98    4.80
   1   1   9  154.38    5.00
  -1   1  -9  156.98    4.30
   1  -1  -9  157.88    5.00
  -1   1  -9  153.88    5.10
   2   1  -9  278.37    6.50
  -2   1   9  269.87    7.20
  -2  -1  -9  272.87    7.70
  -2  -1  -9  278.67    7.60
   2   1  -9  259.77    7.40
   2  -1   9  273.57    7.00
  -2   1   9  266.57    8.20
   2  -1   9  272.87    7.70
  -2   1  -9  274.67    7.90
  -2  -1   9  263.97    7.50
  -2  -1   9  269.27    8.30
  -2  -1   9  265.37    6.50
   2  -1  -9  275.77    6.60
   2  -1  -9  265.87    7.70
   2   1   9  256.57    7.50
   2   1   9  277.67    7.50
  -2   1  -9  268.87    7.40
   3   1  -9    8.60    1.40
  -3   1   9    9.50    1.10
   3   1  -9    9.20    1.20
  -3   1   9    7.70    1.30
  -3  -1  -9   11.00    1.50
  -3  -1  -9    9.60    1.30
  -3   1   9    9.90    1.60
   3  -1   9    9.10    1.40
  -3   1  -9    8.70    1.30
   3  -1  -9    7.80    1.20
   3   1   9   10.70    1.20
   3  -1  -9    9.60    1.10
  -3   1  -9    9.00    1.30
  -3  -1   9    9.70    1.40
  -3  -1   9    8.90    1.50
   3   1   9   11.70    1.50
  -4   1   9   63.09    3.70
   4  -1   9   61.19    3.40
  -4  -1  -9   55.39    3.40
  -4  -1  -9   61.49    3.30
   4   1  -9   62.69    3.00
   4   1  -9   57.89    3.60
   4  -1  -9   66.79    4.00
   4   1   9   57.89    3.40
  -4   1  -9   59.89    3.40
   4  -1  -9   61.09    3.20
  -4  -1   9   56.69    3.70
  -4   1  -9   59.69    3.40
   5  -1   9   12.90    1.90
   5   1  -9   12.20    2.10
  -5  -1  -9   11.30    2.00
  -5   1   9   15.60    2.00
   5   1   9   10.70    1.80
  -5  -1   9   12.90    2.20
   5  -1  -9   12.50    1.70
   5  -1  -9   12.20    1.80
  -5   1  -9   11.00    1.90
   5  -1  -9   14.80    2.20
   6  -1   9   26.70    3.20
   6   1  -9   25.20    3.00
  -6  -1  -9   26.40    3.20
   6   1  -9   27.50    3.20
  -6   1  -9   31.20    3.60
   6   1   9   31.20    3.70
   0  -2   9   54.79    1.50
   0  -2  -9   49.00    2.40
   0   2   9   50.29    1.90
   0   2   9   54.49    2.60
   0  -2   9   52.59    2.50
   0  -2  -9   50.89    1.90
   0  -2   9   52.59    2.30
   0   2  -9   50.59    2.40
   1  -2   9  206.78    6.00
   1  -2   9  202.98    5.20
   1   2  -9  206.28    5.90
  -1  -2  -9  198.88    6.00
   1  -2   9  199.88    5.70
  -1   2   9  200.28    5.20
  -1  -2  -9  200.48    5.60
  -1   2   9  199.58    6.40
   1   2   9  199.18    6.10
  -1  -2   9  201.28    5.90
  -1   2  -9  207.58    6.30
   1   2   9  197.78    5.60
   1  -2  -9  207.58    6.20
   1  -2  -9  201.78    5.10
  -1   2  -9  198.98    5.20
  -1  -2   9  206.98    6.50
  -2  -2  -9   71.09    3.00
   2  -2   9   73.49    2.50
   2   2  -9   68.99    2.80
   2  -2   9   67.29    2.80
   2  -2   9   72.69    3.20
  -2   2   9   72.49    2.60
   2   2  -9   67.69    3.40
  -2   2   9   68.29    3.40
  -2   2   9   67.59    3.20
   2   2   9   70.19    3.10
  -2   2  -9   70.89    3.30
  -2   2  -9   72.19    2.80
  -2  -2   9   70.79    3.10
  -2  -2   9   74.29    3.60
   2  -2  -9   62.89    3.00
   2   2   9   52.39    2.70
   2  -2  -9   67.99    2.40
   3  -2   9  225.68    7.20
  -3  -2  -9  229.98    7.00
   3   2  -9  232.38    7.90
  -3   2   9  231.48    7.40
   3   2  -9  226.18    6.60
  -3   2   9  231.08    7.70
  -3  -2  -9  223.08    7.30
  -3  -2   9  240.68    8.10
   3   2   9  226.18    6.90
   3  -2  -9  220.08    7.20
  -3  -2   9  224.68    7.20
  -3   2  -9  232.48    7.10
  -3   2  -9  228.88    7.50
   3  -2  -9  231.38    6.40
   3   2   9  226.98    7.20
  -4  -2  -9   36.40    2.70
  -4   2   9   42.60    2.40
  -4   2   9   37.30    2.70
   4   2  -9   35.40    2.90
  -4  -2  -9   38.70    2.80
   4  -2   9   38.70    2.70
  -4   2   9   29.70    2.50
   4  -2   9   39.20    2.70
  -4   2  -9   41.80    2.90
  -4   2  -9   35.70    2.60
  -4  -2   9   43.70    3.20
   4  -2  -9   46.10    2.40
   4  -2  -9   42.50    2.70
   4   2   9   40.20    2.80
   5  -2   9    0.70    0.80
   5   2  -9    2.20    1.00
  -5   2   9    3.20    1.00
  -5   2   9    2.50    1.00
  -5  -2  -9    0.60    0.80
   5  -2   9    1.80    0.90
   5  -2  -9    2.40    1.00
  -5   2  -9    2.80    1.10
  -5  -2   9    3.60    1.20
   5  -2  -9    2.40    0.90
  -5   2  -9    0.40    0.70
   5   2   9    2.50    1.20
  -6  -2  -9   14.60    2.50
   6  -2   9   16.50    2.50
   6   2  -9   13.80    2.30
   6  -2   9   14.50    2.40
   6   2   9   10.70    2.10
  -6   2  -9   14.10    2.40
   0  -3   9  887.71   21.00
   0  -3  -9  936.51   20.20
   0   3   9  919.91   21.40
   0   3   9  853.21   19.70
   0  -3   9  937.31   19.60
   0   3  -9  905.61   21.00
   0  -3  -9  906.91   20.90
   0  -3   9  891.91   20.70
   1   3  -9  140.89    5.10
   1  -3   9  151.48    4.60
  -1  -3  -9  120.69    4.50
   1  -3   9  149.29    4.10
  -1   3   9  146.89    3.80
   1  -3   9  147.79    4.80
  -1  -3  -9  142.29    4.50
  -1   3   9  146.39    5.20
  -1  -3   9  151.58    4.80
  -1   3  -9  152.28    5.10
   1   3   9  145.19    4.30
   1  -3  -9  133.59    4.80
   1   3   9  148.69    5.10
  -1  -3   9  142.69    5.20
   1  -3  -9  145.19    4.20
  -1  -3   9  144.29    3.70
  -2   3   9  153.08    5.50
  -2  -3  -9  157.78    5.10
  -2  -3  -9  156.78    5.30
   2   3  -9  160.88    4.90
   2  -3   9  157.58    5.30
   2   3  -9  155.28    5.80
  -2   3   9  159.18    5.70
   2  -3   9  151.08    4.80
  -2   3  -9  155.88    5.60
  -2   3  -9  158.58    4.90
  -2  -3   9  148.59    5.20
   2  -3  -9  156.48    4.60
   2   3   9  157.08    5.40
   2  -3  -9  158.08    5.50
   2   3   9  160.98    5.10
  -2  -3   9  161.48    6.00
  -3   3   9   41.00    2.70
  -3   3   9   37.70    2.60
   3  -3   9   37.00    2.40
  -3  -3  -9   34.70    2.40
   3   3  -9   36.40    2.80
   3   3  -9   38.30    2.10
  -3  -3  -9   36.40    2.10
  -3  -3   9   38.30    2.90
  -3   3  -9   36.60    2.30
   3  -3  -9   38.20    2.10
  -3  -3   9   36.50    2.50
   3   3   9   33.30    2.30
  -3   3  -9   41.10    2.80
   3  -3  -9   40.00    2.60
   3   3   9   38.50    2.50
   4   3  -9  329.77   10.70
   4  -3   9  316.87    9.80
  -4   3   9  276.87    9.80
  -4  -3  -9  327.37   10.40
  -4   3   9  336.57   10.30
   4  -3   9  317.97    9.90
   4   3   9  335.37   10.10
  -4   3  -9  329.87    9.90
  -4  -3   9  327.87   10.20
  -4   3  -9  335.37   10.50
  -4  -3   9  331.87   10.90
   4   3   9  331.77   10.10
   4  -3  -9  322.27   10.00
   4  -3  -9  337.17    9.30
  -5   3   9   21.20    2.60
  -5  -3  -9   18.80    2.60
   5  -3   9   18.70    2.50
   5   3  -9   15.90    2.50
   5  -3   9   18.50    2.50
  -5   3  -9   21.50    2.70
   5   3   9   22.10    2.80
  -5  -3   9   19.50    2.80
  -5   3  -9   20.80    2.70
   5  -3  -9   20.90    2.60
   6   3  -9   10.80    2.20
  -6   3   9   13.10    2.10
   6  -3   9   10.80    2.10
  -6  -3  -9   10.50    2.10
   6  -3   9   11.80    2.10
   6  -3  -9   12.10    1.90
  -6   3  -9   11.70    2.20
  -6   3  -9   14.70    2.30
   6   3   9   15.70    2.50
   0  -4  -9   16.70    1.20
   0  -4   9   19.60    1.50
   0   4   9   16.40    0.80
   0   4  -9   14.90    1.60
   0  -4   9   17.00    1.00
   0  -4  -9   16.80    1.40
   0   4   9   14.60    1.70
   0  -4   9   17.20    1.50
   0   4  -9   15.90    1.40
   1  -4   9  193.08    5.80
   1  -4   9  179.58    5.40
   1   4  -9  169.48    6.10
  -1  -4  -9  188.58    5.60
   1   4  -9  191.08    5.60
   1  -4   9  181.58    5.10
  -1  -4  -9  159.88    5.40
  -1   4   9  177.68    6.00
  -1   4   9  166.38    6.00
   1   4   9  185.48    5.10
  -1  -4   9  188.18    4.80
  -1   4  -9  178.38    5.40
  -1  -4   9  188.38    6.30
  -1   4  -9  182.28    6.00
   1  -4  -9  182.58    5.30
  -1  -4   9  180.28    5.80
   1   4   9  183.18    6.10
   1  -4  -9  172.78    5.80
   2   4  -9  232.98    6.50
   2  -4   9  229.98    6.60
  -2  -4  -9  235.68    6.70
  -2   4   9  222.58    7.40
  -2   4   9  240.78    7.50
   2   4  -9  229.98    7.80
   2  -4   9  237.78    7.10
  -2  -4  -9  233.58    7.10
  -2   4  -9  227.28    6.60
   2  -4  -9  232.58    7.30
  -2  -4   9  218.78    7.70
   2  -4  -9  229.08    6.50
  -2   4  -9  230.18    7.50
   2   4   9  239.48    7.50
  -2  -4   9  227.48    7.20
   3  -4   9   10.20    1.50
  -3   4   9   12.00    1.80
  -3  -4  -9   12.40    1.80
   3   4  -9    9.40    1.70
  -3   4   9   13.00    1.90
  -3  -4   9   11.50    1.90
  -3   4  -9   10.00    1.40
  -3  -4   9   12.60    1.80
  -3   4  -9   10.00    1.60
   3  -4  -9   11.60    1.40
   3   4   9   11.80    1.60
   3   4   9    5.70    1.10
   3  -4  -9   12.40    1.80
   4  -4   9   30.30    2.50
  -4  -4  -9   20.80    2.60
   4  -4   9   22.90    2.50
  -4   4   9   16.10    2.20
  -4   4   9   24.50    2.20
   4   4  -9   21.50    2.80
  -4  -4   9   24.30    2.90
   4  -4  -9   23.40    1.90
  -4   4  -9   24.80    2.80
   4   4   9   21.30    2.30
   4  -4  -9   16.70    2.10
   4   4   9   25.10    2.60
  -4   4  -9   20.80    2.40
  -4  -4   9   18.50    2.60
   5  -4   9    4.00    1.20
  -5   4   9    0.40    0.90
  -5  -4  -9    1.40    1.10
   5  -4   9    1.60    0.80
   5   4  -9    4.30    1.20
   5  -4  -9    2.90    1.30
   5  -4  -9    2.20    1.00
  -5   4  -9    1.40    1.00
   5   4   9    1.20    0.70
  -5   4  -9    1.10    0.70
  -6  -4  -9    5.30    1.50
   6   4  -9    2.30    1.30
  -6   4   9    3.00    1.10
   6  -4   9    3.50    1.40
   6  -4   9    4.30    1.30
  -6   4  -9    4.60    1.60
  -6   4  -9    7.50    1.70
   6   4   9    3.30    1.30
   6  -4  -9    6.30    1.60
   0  -5   9  951.90   20.90
   0  -5   9  959.90   22.10
   0  -5  -9  937.21   21.50
   0   5  -9  944.31   22.00
   0  -5   9  934.11   21.80
   0   5  -9  935.31   22.00
   0  -5  -9  889.21   21.80
   0   5   9  927.91   22.60
   1   5  -9   30.60    2.20
  -1  -5  -9   32.40    2.00
   1  -5   9   29.70    1.80
   1   5  -9   30.30    1.90
  -1   5   9   29.10    2.10
  -1  -5  -9   32.90    1.90
   1  -5   9   31.40    2.10
   1  -5   9   32.40    1.70
  -1   5   9   31.30    2.30
   1  -5  -9   29.00    2.10
   1   5   9   32.90    2.40
  -1   5  -9   29.80    2.20
   1   5   9   32.30    2.10
  -1  -5   9   33.50    1.80
  -1   5  -9   29.00    1.70
  -1  -5   9   30.10    2.10
  -1  -5   9   28.00    2.20
   1  -5  -9   31.00    1.90
  -2  -5  -9   92.79    4.00
   2   5  -9   96.59    4.60
  -2   5   9   89.99    4.20
  -2  -5  -9   96.69    3.60
   2  -5   9   90.09    3.50
  -2   5   9   87.89    4.20
   2  -5   9   88.89    3.90
   2  -5  -9   96.69    3.60
  -2  -5   9   91.49    4.10
   2  -5  -9   87.69    4.10
  -2   5  -9   95.69    4.40
  -2  -5   9   89.39    4.50
   2   5   9   88.29    4.20
   2   5   9   93.19    3.60
   3  -5   9   22.30    2.30
  -3  -5  -9   25.30    2.20
   3   5  -9   20.20    2.60
  -3   5   9   22.10    2.50
   3  -5  -9   22.80    2.50
  -3   5  -9   21.00    1.80
   3   5   9   23.20    1.90
  -3  -5   9   19.60    2.50
  -3  -5   9   24.80    2.60
  -3   5  -9   22.30    2.60
   3  -5  -9   22.60    1.80
   3   5   9   22.00    2.40
  -4   5   9  290.47    9.60
  -4  -5  -9  284.07    9.90
   4  -5   9  290.07    9.20
   4  -5   9  289.47    9.30
   4   5  -9  292.97   10.40
  -4   5   9  296.37    9.90
   4   5   9  304.67    9.60
   4  -5  -9  290.47    8.90
   4   5   9  292.37    9.50
  -4   5  -9  299.17   10.10
  -4   5  -9  299.27    9.30
  -4  -5   9  282.47    9.80
   4  -5  -9  293.57    9.70
  -5   5   9   45.10    3.50
   5   5  -9   49.00    3.90
   5  -5   9   46.30    3.30
   5  -5   9   47.90    3.30
  -5  -5  -9   42.50    3.50
   5   5   9   49.99    3.50
   5  -5  -9   49.99    3.60
  -5   5  -9   47.60    3.70
   5  -5  -9   48.30    3.00
  -6  -5  -9    9.00    1.90
   6   5  -9    9.90    2.00
  -6   5   9   10.80    2.00
   6  -5   9   11.50    2.10
   6  -5   9   13.70    2.30
  -6   5  -9   10.50    2.00
   6   5   9    9.80    2.00
  -6   5  -9   13.40    2.30
   6  -5  -9    9.70    1.80
   0  -6   9    9.90    1.20
   0   6   9    5.50    1.10
   0   6  -9    6.30    1.10
   0  -6  -9    6.70    1.10
   0   6  -9    6.10    1.10
   0  -6  -9    4.40    0.90
   0  -6   9    9.60    1.40
  -1  -6  -9  204.88    6.50
  -1   6   9  191.28    6.70
   1   6  -9  192.68    6.90
   1  -6   9  198.88    6.00
  -1   6   9  208.48    7.10
   1  -6   9  211.38    6.60
   1   6  -9  209.98    6.30
  -1  -6  -9  208.48    6.20
   1  -6  -9  203.78    6.30
  -1  -6   9  195.58    6.60
   1  -6  -9  193.78    6.60
  -1   6  -9  195.08    6.80
  -2   6   9  185.28    6.70
   2   6  -9  182.68    7.00
  -2  -6  -9  180.78    6.40
   2  -6   9  187.08    5.90
   2  -6   9  184.48    6.30
  -2   6   9  195.78    6.90
   2  -6  -9  174.78    5.90
  -2  -6   9  186.68    6.60
   2   6   9  190.08    6.90
   2  -6  -9  179.58    6.60
  -2   6  -9  177.78    6.80
   3  -6   9  173.18    6.20
  -3   6   9  132.99    6.00
  -3   6   9  174.78    6.80
  -3  -6  -9  172.48    6.60
   3   6  -9  176.78    7.20
  -3   6  -9  178.58    7.00
   3   6   9  171.38    6.70
   3   6   9  171.68    6.00
   3  -6  -9  174.78    6.70
   3  -6  -9  167.88    5.90
  -3  -6   9  172.38    6.60
  -4  -6  -9  137.59    6.30
   4  -6   9  147.59    5.90
  -4   6   9  141.09    6.40
   4   6  -9  144.39    6.80
   4  -6   9  139.99    5.80
   4  -6  -9  138.09    6.10
   4  -6  -9  149.99    5.70
  -4  -6   9  144.19    6.40
   4   6   9  152.48    6.40
  -4   6  -9  144.59    6.60
  -4   6  -9  141.39    5.80
   5   6  -9  216.38    9.00
  -5   6   9  210.48    8.50
  -5  -6  -9  192.78    8.40
   5  -6   9  188.58    7.50
   5  -6   9  204.48    7.80
   5  -6  -9  196.08    8.00
  -5   6  -9  208.28    8.70
  -5   6  -9  209.78    7.90
   5   6   9  200.68    7.90
   5  -6  -9  191.48    7.30
   6  -6   9    9.80    1.90
  -6   6   9   10.80    2.10
   6  -6   9    9.30    1.80
   6   6  -9    8.70    1.90
  -6   6  -9    9.60    1.80
  -6   6  -9    8.20    1.80
   6  -6  -9   12.80    2.20
   6   6   9   10.10    2.00
   0   7   9  527.15   14.60
   0  -7   9  526.95   13.70
   0  -7  -9  494.25   13.40
   0  -7   9  531.95   13.00
   0   7  -9  530.85   13.80
   0   7  -9  530.05   13.90
  -1  -7  -9  191.48    6.70
   1  -7   9  202.28    6.70
  -1   7   9  203.58    7.00
   1  -7   9  207.88    6.30
  -1   7   9  216.98    7.40
   1   7  -9  204.78    7.30
  -1  -7  -9  200.78    6.30
  -1   7  -9  201.08    7.10
   1  -7  -9  205.38    6.90
   1  -7  -9  200.48    6.60
  -1  -7   9  199.18    6.90
   1   7   9  203.28    7.40
   2   7  -9  117.89    5.50
   2  -7   9  113.69    4.40
  -2   7   9  112.79    5.10
   2  -7   9  118.99    4.70
  -2  -7  -9  112.09    4.90
  -2   7   9  104.29    4.90
  -2  -7   9  110.49    4.90
   2  -7  -9  115.59    5.10
  -2   7  -9  114.39    5.30
   2   7   9  101.79    5.00
   2  -7  -9  109.39    4.60
  -3   7   9  126.59    5.50
  -3   7   9  121.79    5.70
  -3  -7  -9  122.39    5.60
   3  -7   9  127.29    5.10
   3   7  -9  120.99    6.00
   3  -7   9  122.29    5.10
  -3   7  -9  118.69    5.70
  -3  -7   9  117.49    5.50
   3  -7  -9  113.49    4.90
   3  -7  -9  120.29    5.50
   3   7   9  115.69    5.60
   4  -7   9   34.90    2.70
   4   7  -9   31.30    3.70
  -4   7   9   37.00    3.10
   4  -7   9   32.60    2.60
  -4  -7  -9   27.70    3.30
   4   7   9   31.20    2.50
  -4   7  -9   35.30    3.80
   4   7   9   31.70    2.90
   4  -7  -9   33.30    2.60
  -4  -7   9   28.80    3.20
   5  -7   9   11.80    2.00
  -5   7   9   11.20    1.90
   5  -7   9    7.80    1.60
   5   7  -9    9.40    2.10
  -5  -7  -9   10.00    2.10
   5  -7  -9   11.00    1.90
   5   7   9   11.20    1.90
   5   7   9   10.80    2.00
  -5   7  -9   11.10    2.30
   0  -8   9   62.39    3.00
   0  -8  -9   62.69    3.20
   0  -8  -9   61.99    3.40
   0  -8   9   57.49    3.30
   0   8  -9   59.89    3.30
   0   8  -9   63.99    3.50
   0   8   9   60.59    3.80
  -1   8   9   64.09    3.80
  -1   8   9   63.89    3.50
   1  -8   9   63.89    3.20
   1  -8   9   61.59    3.30
   1   8  -9   60.99    3.70
  -1  -8  -9   63.79    3.50
   1  -8  -9   62.49    3.40
  -1  -8   9   62.29    3.50
   1  -8  -9   60.39    3.30
   1   8   9   62.09    3.90
  -1   8  -9   61.19    3.60
   2   8  -9   80.19    4.60
  -2   8   9   77.09    4.30
  -2   8   9   83.59    4.40
  -2  -8  -9   83.19    4.30
   2  -8   9   80.59    3.80
   2  -8   9   81.69    4.00
   2  -8  -9   77.79    3.90
  -2   8  -9   82.89    4.50
   2   8   9   75.99    4.50
  -2  -8   9   74.29    4.10
   2  -8  -9   81.29    4.30
  -3   8   9   38.60    3.20
   3   8  -9   39.90    3.40
  -3  -8  -9   44.20    3.20
   3  -8   9   40.70    2.80
  -3   8   9   41.00    3.00
   3  -8   9   38.80    2.70
   3  -8  -9   39.00    2.80
  -3   8  -9   35.30    3.10
   3   8   9   39.30    3.20
  -3  -8   9   40.70    3.10
   3  -8  -9   40.20    3.10
   4  -8   9   22.00    2.70
   4  -8   9   21.20    2.50
  -4  -8  -9   20.10    2.90
  -4   8   9   22.20    2.90
   4   8  -9   20.30    3.00
   4   8   9   21.20    2.90
  -4   8  -9   17.70    2.90
  -4  -8   9   17.70    2.70
   4  -8  -9   20.10    2.40
  -5  -8  -9    6.70    1.70
  -5   8   9    5.30    1.50
   5  -8   9    5.60    1.40
   5   8  -9    3.70    1.50
   5  -8   9    3.50    1.00
  -5   8  -9    5.70    1.50
   5   8   9    5.60    1.60
   5  -8  -9    3.60    1.10
   0   9   9    9.50    1.90
   0  -9  -9   10.90    1.60
   0  -9  -9   10.60    1.70
   0  -9   9   12.90    1.90
   1   9  -9   29.00    2.60
  -1  -9  -9   28.60    3.00
  -1   9   9   25.10    2.70
  -1   9   9   26.60    3.00
   1  -9   9   27.30    2.70
   1  -9   9   29.90    2.20
   1  -9  -9   28.60    2.40
   1  -9  -9   28.10    2.40
  -1   9  -9   23.40    2.60
   1   9   9   28.80    3.30
  -1  -9   9   23.00    2.60
  -2  -9  -9   51.69    3.50
  -2   9   9   53.39    3.50
  -2   9   9   48.20    3.40
   2   9  -9   52.09    3.70
   2  -9   9   48.20    3.00
   2  -9  -9   51.69    3.40
  -2  -9   9   51.39    3.50
  -2   9  -9   49.90    3.60
   2   9   9   46.60    3.60
   2  -9  -9   46.60    3.20
  -3  -9  -9  105.19    5.40
  -3   9   9  103.39    5.50
   3  -9   9   95.99    4.70
   3  -9   9   93.89    4.60
   3   9  -9  111.29    5.90
   3  -9  -9   99.79    4.90
  -3  -9   9   99.69    5.20
   3   9   9   99.49    5.50
   3  -9  -9  100.29    5.30
  -3   9  -9  108.69    5.70
   4   9  -9   57.09    4.30
  -4   9   9   53.49    4.00
  -4  -9  -9   51.99    4.00
   4  -9   9   50.79    3.40
   4  -9   9   47.10    3.20
  -4   9  -9   45.30    3.90
   4  -9  -9   59.79    4.00
   4  -9  -9   54.09    3.60
  -4  -9   9   49.80    3.90
   4   9   9   46.60    3.80
   0 -10  -9   40.30    3.00
   0 -10   9   42.40    3.00
   0  10   9   44.00    3.50
   1 -10   9  235.88    8.00
  -1 -10  -9  228.88    8.30
   1 -10   9  217.98    7.70
  -1  10   9  225.88    8.10
  -1  10   9  244.48    8.90
   1 -10  -9  230.28    8.10
  -1 -10   9  223.28    8.20
   1 -10  -9  215.98    7.90
  -1  10  -9  225.78    8.30
   1  10   9  237.88    9.10
   2 -10   9   10.30    1.70
   2  10  -9   10.70    1.90
  -2  10   9   11.60    2.00
  -2 -10  -9   11.80    2.10
   2 -10  -9    8.10    1.60
   2 -10  -9   12.50    2.00
   2  10   9   11.00    2.20
  -2  10  -9    8.20    1.80
  -2 -10   9   10.10    1.90
   3  10  -9    9.10    2.00
   3 -10   9   11.70    1.90
  -3 -10  -9   11.70    2.20
  -3  10   9    7.70    1.80
  -3  10  -9    7.90    1.80
  -3 -10   9   10.50    2.10
   3 -10  -9    8.20    1.60
   3  10   9    9.80    2.10
   3 -10  -9    9.60    1.90
   4 -10   9   14.90    2.20
  -4  10   9   17.00    2.70
   4  10  -9   13.70    2.50
  -4 -10  -9   15.10    2.70
  -4 -10   9   16.50    2.50
   4 -10  -9   15.60    2.40
   4  10   9   15.20    2.50
  -4  10  -9   15.50    2.50
   4 -10  -9   16.40    2.50
   0 -11  -9   10.80    2.00
   0  11   9    8.40    1.80
   0 -11   9    7.70    1.50
   1 -11   9   64.29    3.80
  -1  11   9   58.19    3.70
  -1  11   9   72.79    4.50
  -1 -11  -9   63.39    4.10
   1  11   9   73.39    4.70
   1 -11  -9   65.89    4.10
   2 -11   9    8.50    1.60
  -2 -11  -9    7.00    1.70
  -2  11   9    6.70    1.80
   2  11  -9    5.60    1.60
  -2  11  -9    8.70    1.90
  -2 -11   9    8.90    1.70
   2 -11  -9   10.50    2.00
   2 -11  -9    8.80    1.80
   2  11   9    9.50    2.00
   3  11  -9    0.20    1.00
  -3  11   9    1.10    0.90
   3 -11   9    1.60    0.90
  -3 -11  -9    4.00    1.20
  -3  11  -9    3.40    1.20
   3 -11  -9    3.30    1.00
   3 -11  -9    0.60    1.10
   3  11   9    2.20    1.10
  -3 -11   9    1.40    1.10
   0  12   9   68.99    4.70
   0 -12  -9   65.49    4.20
  -1  12   9   36.90    3.20
  -1 -12  -9   34.80    3.70
   1 -12  -9   31.40    3.40
   1  12   9   37.00    3.40
  -1 -12   9   34.60    2.90
   2  12  -9   32.00    3.70
  -2  12   9   33.90    3.60
  -2 -12  -9   35.00    3.80
   2 -12  -9   29.90    3.30
  -2 -12   9   32.50    3.60
   2  12   9   39.70    4.40
   2 -12  -9   35.90    3.00
   0  13   9    1.00    0.80
   0 -13  -9    1.10    1.30
   0   0 -10 5405.46  115.19
   0   0  10 5483.45  115.49
  -1   0 -10  290.67    8.30
  -1   0  10  297.07    8.70
  -1   0  10  300.17    7.70
   1   0  10  291.77    7.90
   1   0  10  296.07    8.10
   1   0 -10  306.07    8.20
  -1   0 -10  297.17    7.30
  -2   0 -10   67.19    2.80
   2   0  10   67.09    3.10
  -2   0  10   71.99    2.90
   2   0 -10   68.99    3.00
  -2   0  10   64.89    3.40
   2   0  10   63.89    2.70
  -2   0 -10   67.29    3.20
   3   0 -10   30.90    2.10
   3   0  10   27.40    2.10
  -3   0  10   27.50    2.40
  -3   0 -10   27.60    2.10
  -3   0 -10   27.40    2.10
  -3   0  10   26.50    2.00
   4   0  10  172.28    6.50
   4   0 -10  176.98    6.90
  -4   0 -10  176.58    6.60
  -4   0  10  170.28    7.00
   4   0 -10  177.88    6.10
  -5   0 -10   39.40    2.90
  -5   0  10   32.50    3.00
   5   0 -10   36.30    3.00
  -5   0 -10   34.30    2.90
   5   0  10   37.80    3.00
   6   0  10    0.20    0.80
  -6   0 -10   -0.10    0.80
   0  -1  10  218.48    6.20
   0   1 -10  231.98    6.70
   0  -1 -10  221.08    5.40
   0  -1 -10  232.38    6.70
   0   1  10  217.38    5.90
   0   1  10  225.88    6.80
   0  -1  10  223.18    6.70
   1  -1  10  272.97    7.50
  -1  -1 -10  275.27    7.70
   1   1 -10  268.77    7.60
  -1   1  10  275.37    8.10
  -1  -1 -10  279.77    7.00
   1  -1  10  279.27    7.50
  -1   1  10  266.07    7.00
   1  -1 -10  272.07    7.70
   1   1  10  271.57    7.70
  -1  -1  10  267.17    7.40
  -1  -1  10  262.57    8.10
  -1   1 -10  271.87    7.80
  -1   1 -10  264.77    6.70
   1  -1 -10  278.37    6.20
   2  -1  10  602.34   15.10
  -2   1  10  631.34   16.00
  -2  -1 -10  607.34   14.90
  -2  -1 -10  602.44   15.20
   2   1 -10  612.54   14.90
  -2   1  10  615.74   14.50
   2  -1  10  615.74   14.50
   2   1  10  614.64   14.90
  -2   1 -10  612.34   14.60
   2  -1 -10  613.64   15.20
   2   1  10  624.44   15.10
  -2   1 -10  627.74   15.50
  -2  -1  10  607.84   15.90
   3   1 -10  435.66   11.30
  -3   1  10  441.66   12.60
  -3  -1 -10  433.66   11.80
   3  -1  10  433.26   11.80
  -3   1  10  427.56   11.30
   3   1  10  428.66   11.80
  -3  -1  10  440.66   12.70
   3  -1 -10  432.66   11.70
  -3   1 -10  438.06   12.10
   3   1  10  441.26   11.20
  -3   1 -10  437.26   11.60
  -4  -1 -10  253.07    8.60
   4   1 -10  259.37    7.80
   4   1 -10  265.17    9.10
  -4  -1 -10  270.27    8.40
   4  -1  10  256.67    8.60
  -4   1  10  262.17    9.10
  -4  -1  10  267.67    9.30
   4   1  10  269.97    8.70
   4  -1 -10  264.37    8.30
  -4   1 -10  261.67    8.50
  -4   1 -10  260.87    8.70
  -5  -1 -10   71.09    4.30
   5   1 -10   68.79    4.30
  -5   1  10   65.19    4.20
  -5   1  10   74.69    3.90
  -5   1 -10   70.39    4.10
   5   1  10   63.59    4.00
   5  -1 -10   69.89    3.80
   5  -1 -10   70.29    4.20
  -5  -1  10   72.59    4.50
   6  -1  10    8.30    1.80
   6   1 -10   10.10    1.90
  -6  -1 -10   14.60    2.40
   6   1 -10   13.30    2.10
  -6   1 -10   12.80    2.30
  -6  -1  10   14.30    2.20
   6   1  10   15.60    2.60
   0   2  10  439.96   11.50
   0  -2 -10  430.06   11.10
   0  -2  10  441.46   11.30
   0  -2  10  431.06   10.90
   0  -2 -10  437.26   10.00
   0   2 -10  436.26   11.20
   0   2  10  417.86   10.20
  -1  -2 -10  106.69    3.60
  -1   2  10  109.49    3.30
   1   2 -10  108.49    3.90
   1  -2  10  107.79    3.90
  -1   2  10  110.79    4.40
  -1  -2 -10  101.69    3.90
   1  -2  10  108.99    3.80
   1  -2  10  110.39    3.20
   1   2  10  109.29    4.20
  -1   2 -10  113.39    3.20
  -1  -2  10  107.09    4.40
   1   2  10  110.79    3.70
  -1  -2  10  114.49    4.00
   1  -2 -10  107.39    3.10
  -1   2 -10  110.99    4.30
   1  -2 -10  108.79    4.10
   2  -2  10   10.50    1.40
   2   2 -10   13.30    1.50
   2  -2  10   12.40    1.00
  -2   2  10   13.10    1.00
  -2   2  10   10.10    1.40
   2  -2  10   12.30    1.30
  -2  -2 -10   11.90    1.40
  -2   2 -10   11.70    1.60
   2  -2 -10   10.80    0.80
  -2  -2  10   11.10    1.40
  -2   2 -10   12.10    1.30
   2  -2 -10   14.40    1.70
   2   2  10   13.10    1.50
  -2  -2  10   13.60    1.90
   3  -2  10  379.76   10.60
  -3  -2 -10  396.76   11.00
  -3   2  10  388.76   11.50
   3   2 -10  381.36   10.20
   3  -2  10  390.36   10.90
  -3   2  10  382.96   11.00
  -3  -2 -10  377.16   10.60
   3   2 -10  396.56   11.70
   3   2  10  378.66   10.40
  -3  -2  10  379.16   10.80
  -3   2 -10  399.26   11.30
   3   2  10  382.86   10.80
  -3  -2  10  413.96   12.00
   3  -2 -10  392.66   11.00
  -3   2 -10  390.36   10.60
  -4   2  10  213.98    7.40
  -4  -2 -10  204.68    7.50
   4  -2  10  221.98    7.50
  -4   2  10  216.48    7.90
   4   2 -10  204.48    8.00
   4  -2  10  197.18    7.30
  -4  -2 -10  215.28    7.40
   4  -2 -10  209.48    7.30
  -4   2 -10  211.48    7.30
   4   2  10  215.08    7.50
  -4   2 -10  214.68    7.70
  -4  -2  10  206.28    8.10
  -5   2  10   25.10    2.80
   5  -2  10   20.30    2.50
  -5   2  10   20.50    2.70
   5   2 -10   21.20    2.80
  -5  -2 -10   22.00    2.80
   5  -2  10   20.70    2.60
  -5  -2  10   23.50    3.00
   5  -2 -10   19.70    2.50
   5  -2 -10   24.20    2.70
   5   2  10   22.10    2.80
  -5   2 -10   23.70    2.90
  -5   2 -10   18.00    2.30
   6  -2  10   23.90    3.00
   6  -2  10   25.50    3.10
  -6  -2 -10   26.60    3.40
   6   2 -10   26.50    3.30
  -6  -2  10   27.10    3.40
   6   2  10   23.40    3.00
  -6   2 -10   21.20    2.90
   0  -3  10   93.29    3.80
   0  -3 -10   98.79    3.80
   0   3 -10   97.09    3.80
   0   3  10   97.29    4.10
   0   3  10   91.29    2.90
   0  -3 -10   96.49    3.10
   0  -3  10   95.59    3.60
   1  -3  10  394.16   10.00
   1  -3  10  385.36    9.20
  -1   3  10  383.76   10.80
  -1   3  10  394.26    9.70
   1   3 -10  380.56   10.80
  -1  -3 -10  382.26    9.80
   1   3 -10  396.86   10.20
  -1  -3 -10  386.06   10.20
   1  -3  10  394.36   10.30
  -1   3 -10  400.86   10.70
  -1  -3  10  383.86   10.20
  -1  -3  10  397.16   11.00
   1  -3 -10  386.56    9.30
   1   3  10  374.66   10.60
   1   3  10  393.06    9.70
   1  -3 -10  390.56   10.50
  -2  -3 -10  351.36    9.60
  -2   3  10  366.56   10.20
  -2  -3 -10  345.17    9.50
  -2   3  10  341.07   10.20
   2   3 -10  364.86    9.30
   2  -3  10  339.67    9.00
   2   3 -10  344.37   10.40
   2  -3  10  353.06    9.70
   2  -3 -10  346.57    8.70
  -2   3 -10  348.07    9.10
   2   3  10  341.37    9.80
  -2  -3  10  350.86   10.50
  -2  -3  10  332.67    9.60
   2  -3 -10  349.07    9.90
  -2   3 -10  365.66   10.30
   2   3  10  345.07    9.40
  -3  -3 -10  194.18    6.20
  -3  -3 -10  186.98    6.60
   3   3 -10  190.08    7.30
  -3   3  10  193.58    6.80
  -3   3  10  193.48    7.00
   3  -3  10  189.78    6.60
   3  -3  10  178.18    6.10
   3  -3 -10  178.68    6.50
  -3  -3  10  186.48    7.30
  -3   3 -10  200.58    7.10
   3  -3 -10  197.18    5.80
   3   3  10  185.58    6.40
   3   3  10  196.88    6.50
  -3   3 -10  189.48    6.20
  -3  -3  10  198.98    6.80
   4  -3  10   99.29    4.70
  -4   3  10   86.99    4.60
  -4   3  10   98.69    4.80
   4  -3  10   95.79    4.50
  -4  -3 -10  100.09    4.90
   4   3 -10  103.49    5.30
  -4  -3  10   92.09    4.70
   4  -3 -10   97.09    4.60
  -4   3 -10  109.59    5.20
  -4   3 -10   98.49    4.50
  -4  -3  10  109.69    5.50
  -5   3  10   67.79    4.10
   5  -3  10   66.99    4.00
   5  -3  10   57.09    3.70
  -5  -3 -10   62.49    4.20
   5   3 -10   67.59    4.40
   5  -3 -10   73.19    4.00
  -5  -3  10   68.49    4.50
  -5   3 -10   67.79    4.00
   5   3  10   66.89    4.10
  -5   3 -10   66.39    4.20
  -6  -3 -10    5.60    1.70
   6   3 -10    7.90    1.90
  -6   3  10    5.40    1.70
   6  -3  10    6.90    1.70
   6  -3  10    4.30    1.30
  -6   3 -10    7.90    1.80
  -6   3 -10    5.60    1.50
   6   3  10    6.90    1.50
   6  -3 -10    6.20    1.60
   0  -4  10    2.00    0.60
   0   4 -10    1.20    0.60
   0  -4 -10    2.30    0.60
   0  -4 -10    1.20    0.50
   0   4  10    1.90    0.70
   0  -4  10    1.20    0.60
   0   4 -10    3.10    0.80
  -1   4  10  108.99    4.60
   1   4 -10  106.59    4.50
   1   4 -10  109.19    4.00
   1  -4  10  110.99    4.20
   1  -4  10  107.19    3.90
   1  -4  10  112.59    3.50
  -1  -4 -10  109.59    3.90
  -1   4 -10  111.69    4.50
  -1  -4  10  103.99    4.10
   1   4  10  110.39    3.60
   1   4  10  108.09    4.50
  -1  -4  10  103.59    4.50
   1  -4 -10  104.99    3.60
   1  -4 -10  101.79    4.20
  -1   4 -10  105.49    3.80
   2   4 -10   34.80    2.70
  -2   4  10   34.20    2.50
   2   4 -10   36.60    2.00
   2  -4  10   33.30    2.30
  -2  -4 -10   35.80    2.10
   2  -4  10   33.00    1.90
  -2  -4 -10   36.80    2.30
  -2   4  10   35.80    2.50
  -2  -4  10   33.90    2.70
   2   4  10   33.90    2.40
   2   4  10   34.00    2.00
  -2   4 -10   38.30    2.00
  -2   4 -10   30.70    2.40
   2  -4 -10   34.40    1.90
  -2  -4  10   37.10    2.40
   2  -4 -10   34.20    2.40
   3   4 -10  339.27   10.70
  -3   4  10  315.87    9.90
   3  -4  10  312.27    9.50
   3  -4  10  331.97    9.30
  -3  -4 -10  327.97    9.80
  -3   4  10  332.47   10.10
  -3  -4  10  317.57    9.80
   3  -4 -10  298.67    9.60
  -3  -4  10  328.87   10.70
  -3   4 -10  320.77    9.20
   3  -4 -10  327.57    8.80
  -3   4 -10  322.77   10.20
   3   4  10  323.97    9.80
   4   4 -10  386.96   12.30
   4  -4  10  368.16   11.20
   4  -4  10  375.76   11.00
  -4   4  10  356.66   11.50
  -4  -4 -10  381.76   11.80
  -4   4 -10  376.36   11.10
   4  -4 -10  358.36   11.30
  -4  -4  10  403.16   12.60
   4   4  10  369.16   11.20
   4   4  10  374.56   11.10
  -4   4 -10  381.46   11.90
  -4  -4  10  370.16   11.60
   5   4 -10  208.58    8.60
   5  -4  10  203.78    7.70
  -5   4  10  198.78    8.00
   5  -4  10  205.08    7.80
  -5  -4 -10  202.58    8.30
  -5  -4  10  203.48    8.70
  -5   4 -10  210.28    8.40
   5   4  10  213.38    8.10
  -5   4 -10  200.48    7.70
   6  -4  10   18.40    2.60
  -6  -4 -10   11.90    2.20
   6  -4  10   18.30    2.60
  -6   4  10   18.60    2.70
   6   4 -10   16.70    2.80
   6   4  10   14.50    2.40
  -6   4 -10   11.10    2.10
  -6   4 -10   19.50    2.90
   6  -4 -10   18.60    2.60
   0   5 -10    0.20    0.50
   0   5 -10    1.20    0.60
   0  -5  10    1.00    0.50
   0  -5  10    0.70    0.50
   0  -5 -10    3.10    0.80
   0   5  10    0.90    0.60
   0  -5 -10    1.10    0.50
  -1  -5 -10  262.07    7.80
   1   5 -10  275.47    7.90
  -1  -5 -10  285.97    8.00
   1  -5  10  281.47    7.70
  -1   5  10  273.97    8.40
  -1   5  10  283.07    8.80
   1  -5  10  275.97    7.30
   1   5 -10  267.57    8.60
   1  -5  10  282.07    8.10
  -1   5 -10  262.77    7.60
   1  -5 -10  275.47    8.30
   1  -5 -10  266.47    7.50
  -1   5 -10  277.17    8.50
  -1  -5  10  271.17    8.70
   1   5  10  269.37    8.60
  -1  -5  10  267.77    8.10
   2   5 -10  133.19    5.70
  -2   5  10  133.99    5.40
   2  -5  10  130.09    5.00
  -2   5  10  130.09    5.50
  -2  -5 -10  138.39    5.10
   2  -5  10  129.69    4.50
  -2  -5 -10  137.09    4.70
  -2  -5  10  130.89    5.70
   2   5  10  132.39    4.60
   2  -5 -10  126.89    4.50
  -2   5 -10  132.69    5.50
   2  -5 -10  131.59    5.30
  -2  -5  10  134.39    5.30
   2   5  10  131.19    5.40
  -3   5  10   94.39    4.60
   3   5 -10   92.29    4.90
  -3  -5 -10   92.49    4.40
   3  -5  10   87.09    3.80
   3  -5  10   84.19    4.10
  -3   5  10   87.09    4.40
   3  -5 -10   83.69    4.40
   3  -5 -10   88.69    3.70
   3   5  10   85.59    4.00
  -3  -5  10   94.29    5.00
  -3   5 -10   82.79    3.80
  -3  -5  10   89.39    4.40
  -3   5 -10   85.89    4.60
   3   5  10   90.29    4.40
   4  -5  10   99.69    4.60
   4  -5  10   94.79    4.70
  -4   5  10  102.09    5.10
   4   5 -10  102.69    5.50
  -4   5  10  104.79    5.10
  -4  -5 -10   99.59    5.10
  -4   5 -10  103.29    5.30
  -4   5 -10   99.49    4.60
   4   5  10   99.89    4.80
   4   5  10   99.29    4.70
  -4  -5  10  100.79    5.10
   4  -5 -10   99.09    5.30
   4  -5 -10   98.29    5.00
  -4  -5  10   98.39    5.50
  -5  -5 -10   20.60    3.00
   5  -5  10   13.60    2.10
   5  -5  10   23.30    2.80
   5   5 -10   17.40    2.80
  -5   5  10   19.90    2.70
   5  -5 -10   20.70    2.80
   5   5  10   16.80    2.50
  -5   5 -10   19.40    2.50
  -5   5 -10   17.70    2.80
  -6  -5 -10   24.80    3.30
   6  -5  10   22.60    2.90
   6   5 -10   20.30    3.00
   6  -5  10   22.80    3.00
  -6   5  10   20.30    2.80
  -6   5 -10   23.20    3.00
   6  -5 -10   22.40    3.00
  -6   5 -10   26.90    3.20
   6   5  10   25.60    3.20
   0  -6 -10  253.57    7.40
   0  -6  10  246.48    7.70
   0  -6  10  250.27    7.90
   0   6  10  247.48    8.30
   0  -6 -10  245.08    7.60
   0   6 -10  249.28    7.80
   0   6 -10  248.08    7.80
  -1  -6 -10   67.19    3.10
  -1  -6 -10   73.19    3.40
   1  -6  10   67.29    2.90
  -1   6  10   70.39    3.80
   1   6 -10   66.79    3.70
  -1   6  10   71.19    3.60
   1   6 -10   66.39    3.10
   1  -6  10   70.59    3.40
  -1   6 -10   70.89    3.70
   1  -6 -10   69.19    3.10
   1  -6 -10   69.99    3.50
  -1  -6  10   66.09    3.40
  -1  -6  10   62.59    3.60
   1   6  10   64.79    3.70
  -2   6  10  391.46   11.50
   2  -6  10  381.66   10.40
   2  -6  10  391.96   11.00
   2   6 -10  395.46   12.00
  -2  -6 -10  387.96   11.20
  -2   6  10  394.76   11.70
   2  -6 -10  381.06   11.30
   2  -6 -10  384.86   10.50
  -2   6 -10  395.16   11.70
  -2  -6  10  385.26   11.30
  -2  -6  10  404.56   12.10
   2   6  10  403.06   11.80
  -3   6  10   39.00    3.10
   3  -6  10   40.60    2.50
  -3   6  10   38.00    2.90
   3  -6  10   35.30    2.60
   3   6 -10   38.70    3.20
  -3  -6 -10   40.80    3.00
   3   6  10   38.90    3.00
  -3   6 -10   43.20    3.30
   3  -6 -10   37.60    2.40
   3   6  10   36.10    2.50
   3  -6 -10   39.10    3.00
  -3  -6  10   41.40    3.00
   4  -6  10   12.60    1.80
  -4   6  10   16.00    2.40
  -4  -6 -10   12.10    2.00
   4   6 -10   17.50    2.70
   4  -6  10   11.80    1.90
  -4  -6  10   14.00    2.20
   4  -6 -10   13.50    2.10
   4  -6 -10   16.60    2.10
  -4   6 -10   10.60    1.70
  -4   6 -10   19.40    2.80
   4   6  10   13.80    2.10
   5   6 -10   13.80    2.40
   5  -6  10   16.00    2.40
   5  -6  10   18.50    2.40
  -5  -6 -10   13.70    2.50
  -5   6  10   18.00    2.60
  -5   6 -10   14.40    2.20
   5   6  10   14.60    2.30
  -5   6 -10   16.30    2.60
   5  -6 -10   17.10    2.60
   0  -7  10 1572.74   35.70
   0   7  10 1591.14   36.70
   0   7 -10 1503.45   35.70
   0  -7 -10 1575.94   35.40
   0   7 -10 1565.94   35.70
   1   7 -10  129.09    5.50
  -1   7  10  137.99    5.80
   1  -7  10  133.79    4.70
  -1  -7 -10  127.59    5.10
  -1   7  10  122.69    5.20
   1  -7  10  131.49    5.10
  -1  -7 -10  127.09    4.70
  -1   7 -10  131.39    5.40
   1  -7 -10  126.69    4.90
   1  -7 -10  120.29    5.10
  -1  -7  10  131.39    5.30
   1   7  10  124.39    5.60
   2  -7  10   99.59    4.40
  -2  -7 -10   98.49    4.60
   2  -7  10   97.59    4.00
  -2   7  10   99.29    4.90
   2   7 -10   94.59    5.00
  -2   7  10   99.49    4.80
   2  -7 -10   98.89    4.70
  -2   7 -10   93.49    4.80
   2  -7 -10  104.99    4.30
  -2  -7  10   96.29    4.70
   2   7  10   98.69    5.00
   3  -7  10  129.39    5.40
  -3   7  10  128.49    5.90
  -3  -7 -10  132.39    5.90
   3   7 -10  146.99    6.60
   3  -7 -10  127.79    5.80
  -3   7 -10  134.79    6.20
  -3  -7  10  122.39    5.70
   3  -7 -10  127.69    5.20
   3   7  10  135.79    6.10
  -4  -7 -10   43.40    3.40
   4  -7  10   35.70    2.80
  -4   7  10   34.50    3.10
   4   7 -10   39.10    4.20
   4  -7  10   38.50    2.90
  -4  -7  10   41.70    3.40
   4   7  10   39.80    3.20
   4  -7 -10   41.80    2.80
  -4   7 -10   41.80    3.50
   4  -7 -10   41.80    3.30
  -5  -7 -10   42.40    3.70
   5   7 -10   51.69    4.20
   5  -7  10   42.00    3.20
  -5   7  10   52.99    4.00
   5  -7  10   48.90    3.40
   5   7  10   49.20    3.50
   5  -7 -10   50.09    3.80
  -5   7 -10   44.00    3.70
   5   7  10   52.09    4.70
   0  -8 -10  718.33   18.00
   0   8  10  722.23   19.10
   0  -8  10  730.63   18.30
   0  -8 -10  663.73   17.80
   0   8 -10  731.53   18.40
   0   8 -10  720.13   18.20
  -1   8  10    1.80    1.00
   1   8 -10    3.10    1.00
   1  -8  10    2.00    0.90
  -1   8  10    2.50    0.90
  -1  -8 -10    2.80    1.10
  -1  -8  10    2.80    1.00
   1   8  10    2.00    1.00
   1  -8 -10    1.50    0.80
  -1   8 -10    1.80    0.80
   1  -8 -10    2.60    0.90
   2  -8  10    2.60    0.80
   2  -8  10    2.80    1.00
  -2  -8 -10    1.30    1.00
  -2   8  10    2.00    0.90
   2   8 -10    1.90    1.00
  -2   8  10    1.50    0.80
   2  -8 -10    0.70    0.70
  -2  -8  10    2.20    0.80
  -2   8 -10    1.00    0.80
   2   8  10    2.10    1.00
   2  -8 -10    0.80    0.70
   3   8 -10    0.10    0.80
   3  -8  10   -0.70    0.50
  -3   8  10   -0.20    0.60
   3  -8  10   -0.20    0.40
  -3   8  10    0.60    1.00
  -3  -8 -10   -1.00    0.70
   3   8  10   -0.40    0.80
  -3   8 -10   -1.30    0.70
   3  -8 -10    0.20    0.70
  -3  -8  10    0.90    0.80
   3  -8 -10    0.00    0.80
   4   8 -10  132.99    6.80
  -4  -8 -10  131.09    6.40
  -4   8  10  123.29    6.30
   4  -8  10  117.39    5.40
   4  -8  10  127.09    5.60
   4   8  10  119.19    6.10
  -4   8 -10  110.69    6.10
   4  -8 -10  117.79    5.40
   4  -8 -10  120.29    6.10
  -4  -8  10  120.19    6.10
   5  -8  10   24.50    2.90
  -5  -8 -10   21.80    3.00
   5   8 -10   24.80    3.70
  -5   8  10   24.80    3.40
   5  -8  10   20.40    2.70
   5  -8 -10   24.20    3.20
  -5   8 -10   21.30    3.60
   5   8  10   22.20    3.00
   0  -9  10  342.37   10.40
   0  -9 -10  324.97   10.20
   0   9  10  355.36   11.40
   0  -9 -10  330.87   10.00
  -1  -9 -10  619.14   16.50
   1  -9  10  603.44   16.10
   1   9 -10  525.95   16.40
  -1   9  10  633.44   17.20
  -1   9  10  603.34   16.40
  -1  -9  10  607.64   16.50
   1  -9 -10  616.04   16.40
  -1   9 -10  616.94   16.70
   1  -9 -10  601.14   16.00
   1   9  10  629.34   17.40
  -2  -9 -10   89.49    4.70
   2   9 -10  101.09    5.30
   2  -9  10   93.59    4.40
  -2   9  10   95.99    5.00
  -2   9  10   81.19    4.60
   2  -9  10   87.29    4.20
   2   9  10   86.59    5.10
  -2  -9  10   90.99    4.80
  -2   9 -10   90.29    5.00
   2  -9 -10   86.89    4.60
   2  -9 -10   83.39    4.30
  -3  -9 -10   33.50    3.60
   3   9 -10   40.60    4.30
   3  -9  10   38.90    2.80
  -3   9  10   31.40    3.40
   3  -9  10   21.40    2.50
   3   9  10   33.60    3.70
  -3  -9  10   37.70    3.10
  -3   9 -10   36.40    3.90
   3  -9 -10   36.50    2.90
   3  -9 -10   40.50    3.20
  -4  -9 -10   30.90    3.60
   4  -9  10   27.70    2.90
   4  -9  10   29.90    2.60
   4   9 -10   36.20    4.10
  -4   9  10   31.20    3.60
  -4  -9  10   36.00    4.00
  -4   9 -10   28.80    3.60
   4  -9 -10   25.00    3.10
   4  -9 -10   27.10    3.00
   4   9  10   34.80    3.90
   0  10  10   27.70    3.40
   0 -10  10   21.50    2.50
   0 -10 -10   24.50    2.80
  -1  10  10  117.39    5.90
   1 -10  10  116.69    5.30
  -1  10  10  122.59    5.60
   1 -10 -10  113.79    5.30
  -1 -10  10  120.79    5.60
   1 -10 -10  120.99    5.40
  -1  10 -10  119.49    5.60
   1  10  10  121.19    6.20
   2  10 -10    9.80    1.90
   2 -10  10    9.10    1.60
  -2  10  10   12.20    2.00
  -2 -10 -10    8.20    1.80
   2 -10 -10    9.70    1.70
  -2 -10  10    9.90    1.90
   2  10  10    7.40    1.70
   3 -10  10   63.99    3.70
   3  10 -10   61.09    4.30
  -3 -10 -10   58.99    4.20
  -3  10  10   55.39    4.00
   3 -10  10   59.39    3.60
   3  10  10   57.79    4.40
   3 -10 -10   51.69    3.60
  -3  10 -10   62.19    4.40
   3 -10 -10   62.29    4.10
  -3 -10  10   53.69    3.90
   4 -10  10   20.00    2.60
  -4 -10 -10   20.60    3.00
   4 -10 -10   16.40    2.30
  -4 -10  10   21.30    4.00
   4  10  10   20.00    3.00
  -4  10 -10   26.60    4.20
   0 -11 -10    2.70    1.20
   0 -11  10    5.50    1.30
   0  11  10    4.40    1.40
   1 -11  10   11.40    1.90
  -1  11  10   10.70    1.90
  -1 -11 -10    8.80    1.90
  -1  11  10   11.90    2.10
   1 -11 -10    8.60    1.70
  -1 -11  10    9.80    1.90
   1  11  10   10.10    2.10
  -2  11  10   98.39    5.40
  -2 -11 -10  103.09    5.50
   2  11 -10  104.59    5.70
  -2  11  10   97.19    5.30
  -2 -11  10  102.59    5.50
  -2  11 -10   92.29    5.30
   2 -11 -10   97.79    5.20
   2 -11 -10  105.99    5.30
   2  11  10  101.89    5.90
  -3  11  10   15.80    2.70
   3  11 -10   10.50    1.90
  -3 -11 -10   13.20    2.40
   3 -11 -10    9.80    1.80
   3 -11 -10   16.50    2.60
   3  11  10   11.60    2.40
  -3  11 -10   13.30    2.20
  -3 -11  10   13.40    2.40
   0  12  10    2.90    1.20
   0 -12  10    3.40    1.00
   0 -12 -10    2.90    1.30
  -1  12  10  132.29    6.60
  -1 -12 -10  118.89    6.00
  -1 -12  10  112.69    5.80
   1  12  10  124.79    6.70
   1 -12 -10  127.59    6.00
   2  12 -10   64.49    4.40
  -2  12  10   66.69    4.30
  -2 -12 -10   67.29    4.50
   2 -12 -10   65.09    4.10
   2 -12 -10   72.09    4.40
  -2 -12  10   68.09    4.50
   0   0 -11    0.80    0.40
   0   0  11    0.40    0.30
   0   0  11    0.90    0.40
   1   0  11   19.00    1.40
   1   0 -11   17.40    1.50
  -1   0  11   16.30    1.20
   1   0  11   12.80    1.50
  -1   0  11   13.80    1.60
  -1   0 -11   19.10    1.60
  -1   0 -11   15.00    1.00
  -2   0 -11  841.12   20.20
   2   0  11  828.72   19.50
  -2   0 -11  853.11   19.40
  -2   0  11  810.92   20.70
   2   0  11  827.02   19.80
  -2   0  11  829.82   19.50
   2   0 -11  847.72   19.90
  -3   0 -11  294.17    9.00
  -3   0  11  284.37    8.60
  -3   0  11  299.07    9.70
  -3   0 -11  287.77    8.70
   3   0 -11  306.97    8.70
   3   0  11  294.77    8.90
   4   0 -11   78.39    3.70
  -4   0 -11   63.39    3.70
  -4   0 -11   70.09    3.80
  -4   0  11   74.99    4.40
   4   0 -11   74.49    4.30
   4   0  11   76.99    4.00
   5   0 -11   32.60    3.00
   5   0  11   35.80    2.90
  -5   0  11   37.30    4.00
  -5   0 -11   32.10    2.90
  -5   0 -11   34.40    2.80
   6   0  11    6.10    1.50
  -6   0 -11    9.00    1.80
   6   0 -11    9.20    2.60
   0   1  11    0.50    0.50
   0   1 -11    1.60    0.60
   0  -1  11    0.70    0.50
   0  -1 -11    0.40    0.40
   0   1  11    0.90    0.40
   0  -1  11    1.00    0.40
  -1  -1 -11  891.41   21.10
   1  -1  11  898.91   20.90
   1  -1  11  909.51   19.80
  -1   1  11  891.11   20.20
  -1   1  11  900.31   21.70
   1   1 -11  910.51   21.00
   1  -1  11  898.31   20.90
  -1  -1 -11  908.71   20.10
  -1   1 -11  917.41   19.80
   1  -1 -11  906.11   21.10
  -1  -1  11  914.61   21.70
  -1  -1  11  885.41   20.70
   1   1  11  900.41   21.20
  -1   1 -11  893.21   21.30
   1   1  11  834.62   20.50
   2  -1  11   28.20    2.00
  -2  -1 -11   19.40    1.50
  -2  -1 -11   22.90    1.80
  -2   1  11   22.10    2.00
   2  -1  11   26.00    1.60
   2   1 -11   24.10    1.80
  -2   1  11   23.10    1.50
   2   1  11   24.10    1.80
   2  -1 -11   28.30    2.00
  -2  -1  11   26.10    2.20
  -2   1 -11   25.10    2.00
   2   1  11   26.90    1.80
  -2   1 -11   22.90    1.50
  -3   1  11  777.22   19.90
  -3   1  11  758.52   18.30
  -3  -1 -11  660.53   18.60
   3  -1  11  776.72   19.00
   3   1 -11  773.12   18.50
  -3  -1 -11  778.52   18.90
   3  -1 -11  787.22   18.90
  -3   1 -11  756.82   18.60
  -3  -1  11  792.22   20.10
   3   1  11  742.83   18.80
  -3   1 -11  791.02   19.40
  -4  -1 -11  291.37    9.50
  -4  -1 -11  309.07    9.40
   4   1 -11  297.47   10.20
   4   1 -11  305.87    8.80
   4  -1  11  298.07    9.50
  -4   1 -11  295.87    9.40
   4   1  11  291.07    9.50
   4  -1 -11  297.87    9.20
  -4   1 -11  304.07    9.80
  -4  -1  11  307.37   10.40
   5   1 -11   17.00    2.60
  -5   1  11   17.10    2.50
   5  -1  11   16.40    2.40
  -5  -1 -11   16.00    2.30
  -5  -1  11   20.70    2.90
   5  -1 -11   16.70    2.10
  -5   1 -11   19.60    2.60
   5  -1 -11   17.30    2.60
  -5   1 -11   13.40    2.10
   5   1  11   20.60    2.80
   6  -1  11   29.50    3.50
  -6  -1 -11   31.80    3.60
   6   1 -11   31.10    3.60
  -6  -1  11   30.90    3.70
   6   1  11   29.00    3.60
  -6   1 -11   27.50    3.20
   0   2 -11 1350.76   30.50
   0  -2  11 1350.06   30.70
   0  -2 -11 1350.36   30.50
   0  -2 -11 1358.46   29.10
   0   2  11 1363.26   30.90
   0   2  11 1346.77   29.40
   0  -2  11 1308.27   30.10
  -1   2  11   41.70    2.60
   1   2 -11   38.40    2.20
  -1   2  11   39.40    1.80
   1  -2  11   37.50    2.10
   1  -2  11   37.00    2.20
  -1  -2 -11   38.50    1.90
  -1  -2 -11   38.10    2.20
  -1   2 -11   38.70    1.60
  -1  -2  11   38.20    2.50
   1   2  11   38.70    2.00
   1  -2 -11   37.00    2.30
  -1  -2  11   39.10    2.20
   1   2  11   37.90    2.40
  -1   2 -11   42.30    2.50
  -2   2  11  181.48    5.30
   2   2 -11  195.28    5.90
   2  -2  11  188.98    6.10
  -2  -2 -11  176.38    6.00
   2  -2  11  176.98    5.40
  -2  -2 -11  178.68    5.80
  -2   2  11  184.88    6.60
  -2   2 -11  193.58    6.50
  -2  -2  11  179.98    6.70
   2   2  11  184.68    6.10
  -2   2 -11  183.18    5.50
   2  -2 -11  178.98    6.10
  -2  -2  11  177.48    5.90
   3  -2  11  209.98    7.00
   3  -2  11  208.38    6.70
  -3  -2 -11  200.78    6.80
   3   2 -11  215.88    6.50
  -3   2  11  202.88    7.50
   3   2 -11  203.48    7.60
  -3  -2 -11  197.78    6.90
  -3  -2  11  200.08    7.70
   3   2  11  201.28    6.60
  -3  -2  11  206.68    6.90
  -3   2 -11  202.98    6.60
   3  -2 -11  219.28    7.10
  -3   2 -11  201.78    7.30
   3   2  11  210.48    6.90
   4   2 -11  133.39    6.20
  -4  -2 -11  126.59    5.60
  -4  -2 -11  136.79    5.40
  -4   2  11  130.29    5.60
   4  -2  11  131.99    5.60
  -4   2  11  135.09    6.10
   4  -2 -11  135.19    5.60
  -4  -2  11  137.09    6.40
   4   2  11  132.39    5.60
  -4   2 -11  132.49    5.80
  -4   2 -11  127.79    5.40
  -4  -2  11  135.59    5.70
   5  -2  11   79.39    4.60
   5  -2  11   91.49    4.80
  -5   2  11   99.99    4.90
   5   2 -11   96.59    5.40
  -5   2 -11   95.69    5.00
  -5  -2  11   92.59    5.40
   5   2  11   87.59    4.80
   5  -2 -11   92.09    4.70
  -5   2 -11   92.99    4.80
   5  -2 -11   90.59    4.90
   6   2 -11   28.60    3.50
  -6  -2 -11   25.80    3.40
   6  -2  11   30.00    3.60
   6  -2  11   22.50    3.10
  -6   2 -11   29.00    3.50
   6   2  11   27.30    3.20
  -6  -2  11   27.60    3.40
   0  -3 -11  498.25   12.70
   0   3  11  466.25   11.30
   0  -3 -11  494.15   11.60
   0   3 -11  499.55   12.70
   0   3  11  485.95   13.00
   0  -3  11  476.85   12.30
   0  -3  11  509.15   12.90
   1  -3  11  223.18    6.50
   1  -3  11  214.28    6.60
  -1  -3 -11  218.38    6.20
   1   3 -11  217.28    6.60
  -1  -3 -11  215.48    6.60
  -1   3  11  207.68    7.20
   1   3 -11  214.38    7.20
  -1   3 -11  220.28    7.10
   1   3  11  227.28    7.10
   1  -3 -11  210.28    5.60
  -1  -3  11  204.48    6.50
   1   3  11  216.78    6.10
   1  -3 -11  201.38    6.70
  -1  -3  11  220.98    7.30
  -2   3  11  204.18    7.10
   2  -3  11  205.58    6.00
   2   3 -11  205.38    6.30
  -2  -3 -11  205.18    6.50
   2  -3  11  199.38    6.60
   2   3 -11  200.98    7.30
   2  -3 -11  204.18    6.80
   2   3  11  208.38    6.80
  -2  -3  11  205.98    7.40
  -2   3 -11  200.28    5.90
   2   3  11  211.18    6.40
  -2   3 -11  206.68    7.10
  -2  -3  11  198.38    6.60
   3  -3  11   69.89    3.30
   3  -3  11   74.09    3.80
   3   3 -11   72.79    4.20
  -3  -3 -11   74.99    3.80
  -3  -3 -11   73.69    3.40
  -3   3  11   71.59    3.90
   3   3 -11   82.49    3.70
  -3   3  11   78.99    4.20
   3   3  11   77.49    3.70
  -3   3 -11   76.89    4.10
  -3  -3  11   73.39    3.80
   3   3  11   77.69    3.70
   3  -3 -11   72.19    3.80
  -3  -3  11   76.49    4.40
  -3   3 -11   77.49    3.50
   4  -3  11  229.98    8.20
   4   3 -11  243.78    9.10
  -4   3  11  247.68    8.80
  -4   3  11  246.78    8.50
  -4  -3 -11  234.48    8.40
  -4   3 -11  240.88    8.70
  -4   3 -11  232.68    7.90
   4  -3 -11  238.48    8.30
  -4  -3  11  253.47    9.40
   4   3  11  245.88    8.30
  -4  -3  11  239.38    8.40
   5   3 -11    2.10    1.10
  -5   3  11    5.10    1.20
   5  -3  11    5.90    1.40
  -5   3  11    4.40    1.30
   5  -3  11    4.50    1.40
  -5   3 -11    6.30    1.50
  -5   3 -11    3.40    1.10
   5  -3 -11    5.50    1.40
  -5  -3  11    6.70    1.80
   5   3  11    6.70    1.50
   6  -3  11   22.60    2.90
   6   3 -11   21.50    3.10
   6  -3  11   26.80    3.40
  -6  -3 -11   19.80    2.80
   6   3  11   20.80    2.80
  -6   3 -11   19.40    2.70
  -6   3 -11   23.00    3.00
   0  -4  11   18.10    2.00
   0   4 -11   14.20    1.60
   0  -4 -11   17.20    1.30
   0   4  11   17.90    2.00
   0  -4 -11   19.10    1.60
   0  -4  11   19.00    1.90
   0   4 -11   18.30    1.60
   1   4 -11  319.87    9.60
   1   4 -11  316.07    8.80
  -1  -4 -11  312.27    8.90
   1  -4  11  316.57    9.00
  -1   4  11  313.87    9.60
  -1  -4 -11  306.97    8.50
   1  -4  11  320.07    8.70
  -1  -4  11  319.07    9.60
  -1   4 -11  307.27    8.60
  -1  -4  11  320.47    9.00
   1   4  11  319.07    8.20
   1  -4 -11  315.47    9.20
   1  -4 -11  312.17    8.10
   1   4  11  311.07    9.40
  -1   4 -11  301.07    9.30
  -2   4  11   44.70    2.90
  -2  -4 -11   42.90    2.50
   2  -4  11   41.40    2.10
   2   4 -11   46.20    2.40
  -2  -4 -11   45.20    2.60
   2  -4  11   46.10    2.70
  -2   4  11   49.20    3.10
   2   4 -11   41.30    3.00
   2   4  11   42.10    2.80
   2  -4 -11   42.60    2.40
  -2   4 -11   40.60    2.10
   2  -4 -11   43.30    2.80
  -2   4 -11   40.40    2.80
   2   4  11   46.20    2.40
  -2  -4  11   39.40    3.00
  -2  -4  11   46.50    2.80
   3  -4  11  822.52   21.00
   3   4 -11  868.21   22.30
  -3  -4 -11  850.71   21.20
  -3   4  11  856.71   21.80
  -3   4  11  854.71   21.60
   3  -4  11  846.82   20.50
  -3   4 -11  816.42   20.30
   3   4  11  873.31   21.30
  -3   4 -11  855.01   21.80
   3  -4 -11  861.01   21.40
  -3  -4  11  859.41   21.40
  -3  -4  11  870.61   22.50
   4  -4  11   63.99    3.80
  -4   4  11   65.79    4.00
   4   4 -11   66.09    4.30
  -4  -4 -11   66.99    4.00
  -4   4  11   65.89    4.00
   4  -4 -11   68.69    4.00
  -4   4 -11   65.19    4.10
   4   4  11   62.29    3.70
  -4  -4  11   68.39    4.50
  -4   4 -11   66.39    3.60
   4   4  11   66.49    4.00
  -5   4  11    5.20    1.40
  -5  -4 -11    2.50    1.20
   5   4 -11    4.50    1.60
   5  -4  11    5.30    1.40
   5  -4  11    5.80    1.40
   5   4  11    5.70    1.40
  -5   4 -11    2.20    1.10
  -5  -4  11    6.00    1.80
   6  -4  11   -0.10    0.80
   6  -4  11   -1.20    0.70
  -6   4  11    1.50    0.90
   6   4 -11    2.00    1.10
  -6  -4 -11    0.00    1.00
   6  -4 -11    2.40    1.10
  -6   4 -11    1.50    1.10
   6   4  11    0.10    0.70
  -6   4 -11   -0.90    0.80
   0   5 -11   90.69    4.00
   0  -5  11   96.79    4.20
   0  -5  11   86.89    3.90
   0   5  11   92.99    4.40
   0  -5 -11   93.39    3.60
   0  -5 -11   94.59    4.00
   0   5 -11   94.39    4.10
   1  -5  11  226.68    7.20
   1   5 -11  225.08    7.70
  -1  -5 -11  229.08    6.90
   1   5 -11  222.58    6.90
  -1   5  11  236.58    7.90
  -1  -5  11  219.98    7.20
  -1  -5  11  230.08    7.80
   1  -5 -11  230.38    6.60
   1   5  11  223.18    7.70
   1  -5 -11  218.38    7.30
  -1   5 -11  222.18    7.50
   2  -5  11  352.66    9.60
  -2   5  11  373.46   11.20
  -2  -5 -11  359.26   10.40
  -2  -5 -11  359.46   10.00
   2   5 -11  356.16   11.20
  -2   5  11  371.06   11.00
   2  -5  11  365.76   10.40
   2  -5 -11  359.86    9.70
   2   5  11  368.36   10.30
  -2  -5  11  350.16   10.60
  -2   5 -11  364.36   11.10
  -2  -5  11  364.46   11.40
   2  -5 -11  389.96   11.00
   2   5  11  367.46   11.00
   3   5 -11   80.99    4.70
  -3  -5 -11   84.19    4.20
  -3   5  11   82.39    4.40
   3  -5  11   77.99    4.00
  -3   5  11   79.19    4.30
   3  -5  11   82.49    3.70
  -3  -5  11   83.99    4.30
   3   5  11   80.49    4.20
   3   5  11   80.49    3.80
  -3  -5  11   81.59    4.70
   3  -5 -11   79.69    4.20
  -3   5 -11   77.59    3.60
  -3   5 -11   80.09    4.50
  -4   5  11   33.80    3.00
  -4  -5 -11   36.50    3.00
   4  -5  11   33.60    2.70
   4   5 -11   31.70    3.60
  -4   5 -11   34.70    3.00
  -4  -5  11   34.10    3.90
   4   5  11   31.10    2.50
  -4  -5  11   36.70    3.70
   4   5  11   37.60    2.90
  -4   5 -11   30.00    2.50
   5  -5  11   17.30    2.40
  -5  -5 -11   20.50    3.00
  -5   5  11   16.30    2.50
   5   5 -11   15.80    2.80
   5  -5  11   20.10    2.70
  -5   5 -11   13.50    2.40
   5  -5 -11   17.20    2.50
   5   5  11   15.50    2.30
   6  -5  11   54.69    6.50
   6   5 -11   53.39    4.80
   6  -5  11   49.60    3.80
  -6   5  11   49.20    3.80
  -6   5 -11   58.29    4.00
   6  -5 -11   57.49    3.90
  -6   5 -11   48.40    4.00
   6   5  11   60.79    4.30
   0  -6  11  772.92   19.00
   0  -6  11  754.92   18.80
   0   6  11  761.62   19.60
   0  -6 -11  773.92   18.30
   0   6 -11  737.83   18.80
   0   6 -11  760.42   18.90
   0  -6 -11  752.92   18.70
   1   6 -11   86.19    3.80
  -1   6  11   84.89    4.40
   1  -6  11   80.99    3.80
   1   6 -11   75.79    4.10
  -1  -6 -11   80.49    3.60
  -1  -6 -11   86.99    3.80
  -1   6 -11   79.99    4.10
   1   6  11   80.59    4.20
   1  -6 -11   86.69    4.00
   1  -6 -11   80.49    3.40
  -1  -6  11   73.09    4.10
  -1  -6  11   80.59    3.90
   2  -6  11   97.69    4.10
  -2   6  11   91.19    4.60
  -2   6  11   86.79    4.50
   2   6 -11   93.29    4.80
   2  -6  11   94.29    4.20
  -2  -6 -11   90.09    4.20
  -2  -6  11   76.89    4.50
   2  -6 -11   86.39    3.70
  -2   6 -11   82.29    4.40
   2   6  11   84.19    4.40
  -2  -6  11   86.89    4.30
   2  -6 -11   85.89    4.40
   3   6 -11  152.88    6.80
  -3   6  11  143.79    6.20
   3  -6  11  144.29    5.80
  -3   6  11  150.68    6.40
  -3  -6 -11  152.28    6.20
   3  -6  11  140.99    5.30
   3  -6 -11  145.29    6.10
  -3   6 -11  142.79    6.40
   3   6  11  141.49    6.20
  -3  -6  11  141.99    6.70
  -3  -6  11  148.99    6.20
   4  -6  11   10.30    1.80
  -4   6  11   16.70    2.40
  -4   6  11   14.20    2.30
   4  -6  11    9.00    1.50
   4   6 -11    9.00    2.10
  -4   6 -11   14.70    2.30
  -4  -6  11   15.10    2.40
   4   6  11   14.40    2.20
   4   6  11   15.50    2.20
   4  -6 -11   15.30    2.40
  -5   6  11   13.00    2.20
   5  -6  11   13.20    2.00
   5  -6  11   10.80    1.90
   5   6 -11   12.10    2.50
  -5  -6 -11    8.40    1.90
   5   6  11   11.00    1.90
  -5   6 -11   12.50    2.10
  -5   6 -11   12.00    2.30
   5  -6 -11   12.70    2.20
   0  -7  11  299.37    9.30
   0  -7 -11  324.47    9.20
   0  -7 -11  313.17    9.40
   0   7 -11  306.17    9.50
   0   7 -11  307.67    9.50
   0   7  11  318.87   10.30
   1   7 -11  169.58    6.70
  -1   7  11  170.78    6.90
  -1   7  11  173.88    6.60
   1  -7  11  173.88    6.30
  -1  -7 -11  174.98    6.20
  -1  -7 -11  169.98    5.90
  -1  -7  11  182.78    6.60
   1  -7 -11  169.18    6.40
   1  -7 -11  174.88    5.90
  -1   7 -11  171.28    6.60
   1   7  11  179.98    7.10
  -2  -7 -11   53.49    3.30
   2   7 -11   51.99    3.60
  -2   7  11   51.79    3.40
  -2   7  11   54.99    3.60
   2  -7  11   46.50    3.10
  -2   7 -11   46.60    3.40
   2  -7 -11   48.20    2.90
  -2  -7  11   51.99    3.30
   2  -7 -11   50.19    3.30
   2   7  11   48.50    3.50
   3  -7  11   58.29    3.20
  -3  -7 -11   57.49    3.70
   3   7 -11   58.89    4.10
   3  -7  11   54.89    3.40
  -3   7  11   60.19    3.90
  -3   7  11   64.39    3.90
  -3  -7  11   53.99    3.70
   3  -7 -11   59.69    3.30
   3   7  11   57.19    3.90
   3  -7 -11   65.39    3.90
  -3   7 -11   53.49    3.80
   4  -7  11  106.79    4.90
  -4  -7 -11  120.09    5.90
   4   7 -11  105.79    6.00
  -4   7  11  115.99    5.90
   4  -7  11  107.39    5.20
   4   7  11  104.99    5.60
   4  -7 -11  109.99    5.70
  -4  -7  11  109.69    5.80
  -4   7 -11  119.39    6.10
   5   7 -11   14.70    2.60
   5  -7  11   16.30    2.40
  -5   7  11   19.70    2.90
   5  -7  11   19.00    2.40
  -5  -7 -11   19.20    2.80
  -5   7 -11   13.00    2.20
   5  -7 -11   17.50    2.70
   0   8 -11   34.70    2.60
   0   8  11   36.60    3.10
   0  -8 -11   38.60    2.60
   0  -8  11   40.10    2.90
  -1  -8 -11    9.30    1.70
   1  -8  11    9.30    1.60
   1   8 -11   10.90    1.80
  -1   8  11    6.40    1.60
  -1   8  11    8.40    1.70
  -1   8 -11   10.90    1.90
   1  -8 -11    8.50    1.40
   1   8  11    5.40    1.40
  -1  -8  11   11.80    1.90
   1  -8 -11    8.50    1.60
  -2  -8 -11  101.99    4.90
   2  -8  11  100.39    4.60
  -2   8  11   98.29    5.10
   2   8 -11  102.09    5.40
  -2   8  11  109.39    5.20
   2  -8 -11  100.59    4.90
  -2   8 -11   96.39    5.10
  -2  -8  11   95.69    4.90
   2  -8 -11   96.89    4.50
   2   8  11   97.89    5.20
   3  -8  11   41.70    4.80
  -3   8  11   41.80    3.30
   3  -8  11   42.20    3.00
   3   8 -11   46.50    3.70
  -3   8 -11   42.70    3.50
   3  -8 -11   41.20    3.20
   3   8  11   41.20    3.40
   3  -8 -11   45.10    2.90
  -3  -8  11   39.10    3.20
  -4  -8 -11  109.89    5.90
   4  -8  11  107.99    5.20
   4  -8  11  110.69    5.10
   4   8 -11  113.29    6.40
  -4   8  11  113.69    6.00
   4   8  11  110.59    5.90
   4  -8 -11  111.09    5.90
  -4   8 -11  106.09    6.00
   5  -8  11   -0.80    0.70
   5  -8  11   -0.30    0.70
   5   8  11    4.30    1.10
   0  -9  11   12.30    2.00
   0   9  11   13.20    2.20
   0  -9 -11   12.70    1.70
   0  -9 -11   13.30    2.00
  -1  -9 -11   76.39    4.10
   1  -9  11   81.49    4.20
  -1   9  11   74.79    4.20
  -1   9  11   80.49    4.70
   1  -9 -11   72.29    4.00
  -1  -9  11   77.09    4.20
   1  -9 -11   70.29    3.80
  -1   9 -11   78.29    4.40
   1   9  11   80.19    4.80
   2  -9  11    2.60    1.00
  -2  -9 -11    0.50    0.90
  -2   9  11    2.40    0.90
  -2   9  11    3.50    1.10
   2   9 -11    2.90    1.20
   2   9  11    1.60    0.90
  -2  -9  11    2.40    1.10
   2  -9 -11    3.80    1.10
   2  -9 -11    2.40    1.00
   3   9 -11  119.49    6.20
  -3  -9 -11   93.29    5.30
  -3   9  11   97.69    5.40
  -3   9 -11  103.49    5.70
   3  -9 -11  102.39    4.90
  -3  -9  11   97.19    5.30
   3   9  11  101.89    5.70
   3  -9 -11  107.99    5.50
   4  -9  11   29.60    4.70
   4   9 -11   31.50    3.80
   4  -9  11   21.30    2.70
  -4   9  11   23.70    3.10
  -4  -9 -11   33.30    3.70
  -4  -9  11   30.10    3.70
  -4   9 -11   30.70    3.70
   4  -9 -11   25.00    3.20
   4   9  11   31.70    3.70
   0  10  11   13.20    2.40
   0 -10  11   11.30    2.00
   0 -10 -11   11.40    1.90
  -1 -10 -11   55.69    3.70
  -1  10  11   63.09    3.90
   1 -10  11   52.99    3.50
  -1  10  11   67.39    4.40
   1 -10 -11   59.39    3.60
   1 -10 -11   60.49    3.60
   1  10  11   60.19    4.30
  -1 -10  11   59.69    3.90
  -1  10 -11   62.79    3.90
   2  10 -11   59.89    4.20
  -2  10  11   53.69    3.80
  -2  10  11   56.49    3.90
   2 -10  11   54.59    3.50
  -2 -10 -11   60.89    4.00
   2 -10 -11   59.69    3.90
  -2 -10  11   63.09    4.10
   2 -10 -11   57.59    3.70
   2  10  11   64.69    4.50
   3 -10  11    5.60    1.30
  -3 -10 -11    4.80    1.50
   3  10 -11    4.20    1.40
  -3  10  11    5.50    1.60
   3 -10 -11    4.30    1.40
  -3 -10  11    4.10    1.30
   3  10  11    5.10    1.70
  -3  10 -11    6.80    1.60
   0 -11  11    9.70    1.90
   0 -11 -11    9.10    1.80
   0  11  11    7.60    1.80
  -1  11  11   52.39    4.00
  -1  11  11   43.80    3.30
  -1 -11 -11   43.90    3.40
   1 -11  11   48.70    3.40
   1  11  11   54.09    4.20
   1 -11 -11   41.40    3.20
   1 -11 -11   47.50    3.40
  -1 -11  11   50.09    3.60
  -2  11  11    4.60    1.20
  -2  11  11    6.60    1.60
  -2 -11 -11    4.00    1.40
   2  11 -11    5.80    1.60
   2  11  11    2.90    1.50
  -2 -11  11    3.80    1.30
   2 -11 -11    6.60    1.60
  -2  11 -11    5.10    1.50
   2 -11 -11    3.80    1.30
  -3  11  11   49.90    4.00
  -3 -11 -11   41.90    3.70
   3  11 -11   38.80    4.30
   3 -11 -11   45.60    3.30
  -3 -11  11   43.20    5.10
   3 -11 -11   40.40    3.60
  -3  11 -11   47.20    3.90
   0 -12 -11   11.30    2.00
   0  12  11   14.70    2.60
   0 -12  11   11.00    2.00
  -1  12  11    3.50    1.20
  -1 -12 -11    2.50    1.20
  -1 -12  11    1.70    1.00
   1 -12 -11    5.00    1.30
   1  12  11    3.40    1.10
   0   0  12   11.70    1.30
   0   0 -12   14.30    1.60
   0   0  12   10.80    1.50
  -1   0  12    5.50    1.10
  -1   0  12    6.00    1.00
   1   0  12    7.40    1.20
   1   0 -12    6.60    1.10
  -1   0 -12    7.10    1.10
   1   0  12    7.20    1.10
  -2   0  12   41.70    2.20
  -2   0 -12   37.60    2.10
  -2   0 -12   41.60    2.60
   2   0 -12   39.40    2.40
   2   0  12   39.30    2.30
  -2   0  12   37.70    2.80
   2   0  12   39.50    2.40
  -3   0 -12  146.39    5.40
  -3   0  12  141.49    6.20
  -3   0 -12  149.09    5.80
   3   0  12  142.69    5.60
  -3   0  12  145.49    5.30
   3   0 -12  136.99    5.30
  -4   0  12  176.68    7.40
  -4   0 -12  173.38    6.70
  -4   0 -12  168.68    6.50
   4   0  12  170.18    6.60
   4   0 -12  171.68    7.20
   4   0 -12  173.08    6.20
   5   0 -12    4.00    1.30
  -5   0 -12    2.10    1.00
   5   0  12    3.10    1.20
  -5   0  12    3.30    1.20
  -5   0 -12    2.10    0.90
   6   0 -12    8.50    1.90
  -6   0  12    9.60    2.10
  -6   0 -12   11.60    2.10
   6   0  12   10.30    2.10
   0  -1 -12  138.19    5.00
   0   1  12  133.69    5.10
   0   1  12  133.29    4.30
   0  -1  12  133.99    4.60
   0   1 -12  144.19    5.10
   0  -1  12  146.39    5.20
  -1   1  12  736.03   16.90
  -1  -1 -12  704.53   17.80
   1   1 -12  736.63   17.70
   1  -1  12  716.13   17.40
   1  -1  12  744.63   17.70
  -1   1  12  740.73   18.40
  -1  -1  12  637.24   17.10
  -1  -1  12  751.42   18.40
   1   1  12  761.72   17.90
   1  -1 -12  751.12   17.90
   1   1  12  733.43   17.30
  -1   1 -12  730.33   18.00
  -2   1  12  136.79    5.70
  -2   1  12  141.89    4.70
  -2  -1 -12  142.39    5.40
  -2  -1 -12  146.99    4.90
   2  -1  12  147.69    4.90
   2  -1  12  148.89    5.30
   2   1 -12  144.49    5.20
   2   1  12  145.89    5.10
  -2   1 -12  142.69    5.50
  -2  -1  12  149.99    6.00
   2   1  12  139.69    5.10
   2  -1 -12  144.89    5.30
  -2   1 -12  148.29    4.70
   3  -1  12 1394.56   32.40
  -3  -1 -12 1388.96   32.40
  -3  -1 -12 1406.86   32.10
  -3   1  12 1417.56   31.80
   3   1 -12 1370.56   31.80
  -3   1  12 1383.56   33.40
  -3   1 -12 1382.46   31.80
  -3  -1  12 1420.56   33.70
   3  -1 -12 1389.66   32.30
   3   1  12 1400.36   32.30
  -3   1 -12 1404.76   32.80
   4   1 -12    1.60    0.60
  -4   1  12    2.30    0.90
  -4  -1 -12    4.10    1.10
  -4  -1 -12    1.70    1.00
   4  -1  12    2.60    1.00
   4   1 -12    1.40    1.00
   4  -1 -12    3.10    0.90
  -4  -1  12    2.40    1.00
  -4   1 -12    1.70    0.90
   4   1  12    4.80    1.30
  -4  -1  12   -0.10    0.40
  -4   1 -12    3.20    1.10
   5   1 -12   34.80    5.00
  -5  -1 -12   42.90    3.20
   5  -1  12   35.80    3.00
  -5   1  12   38.70    3.30
   5  -1 -12   35.90    3.20
  -5   1 -12   36.90    3.10
   5   1  12   39.10    3.10
   5  -1 -12   38.30    2.80
  -5  -1  12   38.70    3.40
  -5   1 -12   40.10    3.10
   6  -1  12   40.70    3.40
   6  -1  12   31.80    3.50
   6   1 -12   35.70    4.00
  -6  -1 -12   30.50    3.50
  -6  -1  12   35.10    4.00
   6   1  12   38.10    3.20
  -6   1 -12   34.50    3.70
   0   2  12    0.40    0.30
   0  -2  12    0.10    0.40
   0   2 -12    1.80    0.60
   0  -2  12    0.40    0.40
   0  -2 -12    1.00    0.50
   0   2  12    0.50    0.50
   1  -2  12  379.76   10.20
  -1   2  12  392.76   11.10
  -1  -2 -12  382.26    9.50
  -1  -2 -12  381.96   10.50
   1  -2  12  390.26   10.30
   1   2 -12  371.76   10.30
  -1   2  12  370.06    9.40
  -1  -2  12  387.36   10.20
   1  -2 -12  378.76   10.50
  -1  -2  12  380.36   11.00
   1   2  12  382.86   10.60
  -1   2 -12  373.96   10.60
  -2  -2 -12 1268.57   29.70
  -2   2  12 1266.87   30.60
   2  -2  12 1324.67   29.80
   2   2 -12 1261.27   29.40
  -2  -2 -12 1282.97   29.30
  -2   2 -12 1329.97   29.30
   2  -2 -12 1290.07   29.90
  -2  -2  12 1267.57   29.60
   2   2  12 1289.27   29.80
  -2  -2  12 1277.17   30.80
  -2   2 -12 1315.07   30.30
  -3  -2 -12  171.38    6.30
   3  -2  12  186.08    6.60
   3   2 -12  176.78    6.00
   3   2 -12  171.58    7.00
  -3   2  12  174.68    7.00
   3  -2  12  170.18    5.90
   3  -2 -12  181.48    6.50
  -3   2 -12  175.78    6.00
  -3   2 -12  190.68    7.00
   3   2  12  179.68    6.20
  -3  -2  12  186.88    6.50
   3   2  12  185.38    6.40
  -3  -2  12  179.28    7.30
   4   2 -12  241.78    9.10
   4  -2  12  229.78    8.00
   4  -2  12  235.58    8.30
  -4   2  12  244.98    9.00
  -4  -2 -12  242.68    8.40
  -4  -2 -12  254.87    8.30
  -4   2 -12  224.08    7.90
   4   2  12  244.98    8.30
   4  -2 -12  235.88    8.10
  -4   2 -12  236.78    8.60
  -4  -2  12  246.98    9.30
  -4  -2  12  239.78    8.30
  -5  -2 -12    8.20    1.70
   5   2 -12    7.30    1.70
   5  -2  12    6.90    1.70
   5  -2  12    8.40    1.70
  -5   2  12   10.60    2.00
  -5   2  12    8.70    1.60
   5  -2 -12    7.20    1.50
   5   2  12    6.80    1.60
  -5   2 -12    6.90    1.50
  -5  -2  12    7.40    1.80
  -5   2 -12    8.00    1.70
   5  -2 -12    8.60    1.80
   6  -2  12    4.40    1.30
  -6  -2 -12   10.50    2.10
   6   2 -12    9.50    2.10
   6  -2  12    8.60    1.80
  -6  -2  12    9.60    2.20
   6   2  12    8.30    1.80
  -6   2 -12   10.30    1.90
   0  -3  12   -0.10    0.40
   0   3  12    0.20    0.50
   0   3 -12    0.90    0.50
   0  -3  12    0.00    0.40
   0   3  12    0.60    0.30
   0  -3 -12   -0.30    0.40
  -1   3  12   24.50    2.10
  -1  -3 -12   20.40    1.40
   1  -3  12   19.40    1.60
  -1  -3 -12   21.40    1.70
   1   3 -12   20.40    1.70
   1  -3  12   23.00    1.80
  -1  -3  12   16.10    2.00
   1  -3 -12   21.30    1.90
  -1  -3  12   25.50    1.90
   1   3  12   22.70    1.50
  -1   3 -12   23.70    2.10
   1   3  12   18.80    2.10
   2   3 -12  390.76   10.70
   2   3 -12  409.06   12.00
   2  -3  12  404.86   11.10
  -2  -3 -12  396.66   10.80
  -2   3  12  404.26   11.80
  -2  -3  12  393.56   11.10
  -2   3 -12  403.96   11.60
   2   3  12  408.26   11.30
  -2  -3  12  391.46   12.00
   2  -3 -12  399.56   11.30
   2   3  12  394.66   10.60
   3  -3  12   54.19    3.30
   3  -3  12   50.89    2.80
   3   3 -12   56.29    3.80
  -3  -3 -12   55.89    3.20
  -3  -3 -12   63.39    3.20
   3   3 -12   56.49    3.30
  -3   3  12   51.49    3.50
  -3  -3  12   54.09    3.80
  -3   3 -12   50.69    2.80
  -3   3 -12   56.79    3.60
  -3  -3  12   58.89    3.40
   3   3  12   56.69    3.10
   3   3  12   52.89    3.10
   3  -3 -12   48.70    3.10
   4  -3  12    4.50    1.10
  -4   3  12    5.10    1.30
  -4   3  12    4.10    1.20
  -4  -3 -12    6.00    1.40
   4   3 -12    3.50    1.20
   4  -3  12    5.70    1.30
   4   3  12    4.60    1.20
   4  -3 -12    4.70    1.30
  -4   3 -12    5.20    1.40
  -4  -3  12    3.40    1.40
  -4   3 -12    3.00    1.00
  -4  -3  12    3.80    1.10
  -5   3  12   10.50    1.90
  -5  -3 -12    6.60    1.50
   5  -3  12    6.90    1.50
   5   3 -12    8.50    1.90
   5  -3  12    7.20    1.70
   5   3  12    5.10    1.20
  -5   3 -12    8.30    1.80
  -5   3 -12    8.20    1.70
  -5  -3  12    4.90    1.40
   6   3 -12   18.30    2.90
   6  -3  12   19.50    2.70
  -6  -3 -12   18.90    2.80
   6  -3  12   23.10    3.40
  -6  -3  12   18.30    2.70
   6   3  12   18.00    2.70
  -6   3 -12   16.70    2.60
  -6   3 -12   17.20    2.30
   0   4 -12   13.10    1.70
   0  -4  12   14.50    1.70
   0  -4  12   15.00    1.90
   0  -4 -12   11.40    1.50
   0   4 -12   11.90    1.60
   0  -4 -12   12.30    1.10
   0   4  12   11.60    1.70
  -1  -4 -12  507.25   12.50
  -1  -4 -12  487.55   13.00
   1   4 -12  485.45   13.60
   1  -4  12  506.35   13.00
  -1   4  12  483.25   13.70
   1  -4  12  496.85   12.80
   1   4 -12  508.35   13.00
  -1   4 -12  506.05   13.60
   1   4  12  478.45   13.50
   1  -4 -12  499.75   13.30
  -1   4 -12  478.85   12.60
  -1  -4  12  504.95   13.80
  -1  -4  12  486.25   13.00
   2  -4  12  394.86   11.20
  -2  -4 -12  396.66   11.00
   2   4 -12  416.86   10.90
   2   4 -12  396.06   12.10
  -2  -4 -12  408.46   11.10
  -2   4  12  407.16   12.10
  -2   4 -12  391.16   11.70
   2   4  12  392.06   10.60
  -2  -4  12  404.46   11.40
   2  -4 -12  402.96   11.60
  -2  -4  12  401.76   12.30
   2   4  12  400.96   11.60
  -3   4  12   20.50    2.50
   3  -4  12   18.40    2.20
  -3   4  12   16.70    2.20
   3  -4  12   23.70    1.80
  -3  -4 -12   27.90    3.00
  -3  -4 -12   17.90    2.20
   3   4 -12   18.20    2.50
   3   4  12   20.30    2.30
  -3   4 -12   15.50    2.30
  -3  -4  12   18.50    2.60
   3  -4 -12   17.10    2.10
  -3   4 -12   19.70    1.70
  -3  -4  12   23.30    2.60
   3   4  12   19.60    2.30
   4  -4  12  134.79    5.50
  -4   4  12  138.89    6.20
   4  -4  12  130.09    5.80
   4   4 -12  131.29    6.50
  -4  -4 -12  135.09    6.10
  -4   4  12  134.09    6.20
  -4  -4  12  135.49    6.70
  -4  -4  12  144.89    6.30
  -4   4 -12  132.09    5.40
   4   4  12  141.59    5.90
   4  -4 -12  142.29    6.10
  -4   4 -12  141.79    6.40
   5  -4  12   19.60    2.70
  -5   4  12   21.90    2.80
  -5  -4 -12   18.10    2.60
   5  -4  12   26.60    2.90
   5   4 -12   20.30    3.10
   5   4  12   20.90    2.70
  -5   4 -12   21.00    2.90
  -5  -4  12   21.00    2.90
  -5   4 -12   19.10    2.40
   5  -4 -12   22.90    2.80
  -6  -4 -12    7.80    1.80
   6  -4  12    8.20    1.90
   6   4 -12    6.00    1.70
  -6   4  12    6.30    1.50
  -6   4 -12    5.50    1.40
   6  -4 -12   10.90    2.00
  -6   4 -12    8.90    1.80
   6   4  12   10.50    2.10
   0  -5  12   19.70    2.20
   0  -5 -12   22.30    1.90
   0  -5 -12   20.70    1.60
   0   5 -12   19.30    2.00
   0  -5  12   19.90    2.10
   0   5  12   17.50    2.10
   0   5 -12   18.70    2.10
   1  -5  12  321.37    9.60
  -1   5  12  333.17   10.40
   1   5 -12  324.97   10.20
  -1  -5 -12  330.87    9.30
   1   5 -12  331.97    9.50
   1   5  12  334.47   10.30
  -1  -5  12  331.87    9.70
   1  -5 -12  343.37   10.00
  -1  -5  12  329.27   10.30
  -1   5 -12  318.17   10.00
   2  -5  12   79.19    3.90
  -2   5  12   83.79    4.40
  -2  -5 -12   88.39    4.00
   2   5 -12   82.99    4.60
  -2  -5 -12   83.19    3.70
   2  -5 -12   80.99    4.10
  -2  -5  12   81.69    4.10
   2   5  12   82.99    4.30
  -2   5 -12   78.09    4.30
  -2  -5  12   75.89    4.50
  -3   5  12  100.19    5.00
   3   5 -12   97.39    5.20
  -3  -5 -12   91.89    4.60
   3  -5  12   92.09    4.50
  -3   5  12  105.49    5.20
   3   5  12   94.99    4.80
  -3  -5  12   94.69    5.30
   3   5  12   93.89    4.20
  -3   5 -12   98.59    5.10
   3  -5 -12   98.49    4.90
  -3  -5  12  100.89    4.90
   4   5 -12   37.50    3.30
  -4   5  12   40.00    3.20
   4  -5  12   38.20    2.70
  -4  -5 -12   39.50    3.20
  -4   5  12   42.30    3.20
   4  -5  12   34.50    2.80
  -4  -5  12   38.60    3.20
  -4  -5  12   41.20    3.50
   4   5  12   24.30    2.70
   4  -5 -12   41.60    3.10
  -4   5 -12   39.10    3.40
  -4   5 -12   42.50    2.80
   4   5  12   38.90    3.00
   5   5 -12   12.40    2.30
  -5  -5 -12   15.10    2.50
  -5   5  12   14.60    2.20
   5  -5  12   12.90    2.20
   5  -5  12   13.30    2.00
   5  -5 -12   14.80    2.20
  -5   5 -12   15.00    2.60
  -5   5 -12   10.90    1.80
   5   5  12   10.50    1.90
   0   6  12    0.10    0.80
   0  -6  12    1.10    0.80
   0   6 -12   -0.50    0.50
   0  -6  12   -0.40    0.50
   0   6 -12    0.40    0.60
   0  -6 -12    0.40    0.70
   0  -6 -12   -0.50    0.40
   1  -6  12  119.09    5.00
  -1  -6 -12  129.89    4.90
  -1   6  12  123.69    5.60
  -1  -6 -12  130.99    5.00
   1   6 -12  124.29    5.00
   1   6 -12  132.99    5.70
  -1  -6  12  116.99    5.10
   1   6  12  121.59    5.60
  -1   6 -12  134.99    5.60
   1  -6 -12  131.69    4.60
   1  -6 -12  124.59    5.30
  -1  -6  12  123.89    5.50
  -2  -6 -12   95.99    4.50
   2  -6  12   99.89    4.60
  -2   6  12   98.19    4.80
  -2   6  12   99.49    5.10
   2   6 -12  107.29    5.30
  -2  -6  12  104.09    5.30
   2  -6 -12  101.09    4.80
  -2   6 -12  101.09    5.00
   2   6  12  102.79    5.00
  -2  -6  12   97.29    4.70
   3   6 -12    0.40    1.00
   3  -6  12    1.60    0.90
  -3   6  12    1.50    0.90
  -3  -6 -12    3.90    1.20
  -3   6  12    2.50    1.10
  -3   6 -12    1.30    0.90
   3   6  12    1.40    0.80
   3  -6 -12    1.50    1.10
  -3  -6  12    2.80    1.30
  -3  -6  12    2.80    1.10
  -4   6  12    0.70    0.50
  -4   6  12    0.70    0.90
   4  -6  12   -0.30    0.60
   4  -6  12   -0.60    0.60
   4   6 -12    2.40    1.10
  -4  -6 -12    0.20    0.80
   4   6  12    0.00    0.70
  -4   6 -12    2.40    1.00
  -4  -6  12    0.90    0.90
   4  -6 -12   -0.40    0.80
  -5  -6 -12   49.70    3.90
   5  -6  12   43.40    3.10
   5  -6  12   45.10    3.50
   5   6 -12   45.10    4.00
  -5   6  12   52.99    3.90
  -5   6 -12   45.20    3.20
   5  -6 -12   50.39    3.70
   5   6  12   44.80    3.30
  -5   6 -12   51.49    3.90
   0   7 -12   67.29    3.60
   0  -7  12   62.39    3.50
   0  -7 -12   62.69    3.40
   0   7  12   64.19    4.00
   0  -7 -12   62.69    3.20
   0   7 -12   61.99    3.50
  -1   7  12   57.89    3.80
  -1  -7 -12   61.49    3.30
   1   7 -12   61.49    3.80
   1  -7  12   61.69    3.50
  -1  -7 -12   64.09    3.30
   1  -7 -12   58.09    3.00
  -1  -7  12   59.09    3.50
   1  -7 -12   63.19    3.60
  -1   7 -12   59.79    3.60
   1   7  12   57.19    3.80
  -2   7  12  121.39    5.60
   2   7 -12  125.69    6.00
  -2   7  12  128.89    5.90
   2  -7  12  119.19    5.20
  -2  -7 -12  123.99    5.40
   2   7  12  126.49    5.90
  -2   7 -12  125.29    5.80
  -2  -7  12  128.99    5.60
   2  -7 -12  121.39    5.60
   3  -7  12   10.70    1.80
  -3   7  12   10.40    1.80
  -3  -7 -12   12.30    2.10
  -3   7  12   11.80    2.10
   3   7 -12   12.60    2.20
   3   7  12    9.50    1.80
  -3  -7  12   10.30    1.80
  -3   7 -12   15.30    2.50
   3  -7 -12   12.30    2.00
   4   7 -12    7.00    1.90
  -4  -7 -12    6.10    1.70
   4  -7  12    8.60    1.70
  -4   7  12    6.50    1.60
   4  -7 -12    6.60    1.60
  -4  -7  12    6.50    1.70
   4   7  12    8.00    1.80
  -4   7 -12    7.50    1.90
  -5   7  12   62.89    4.50
   5  -7  12   57.59    3.90
   5  -7  12   58.59    4.90
   5   7 -12   63.79    5.20
  -5  -7 -12   59.49    4.50
  -5   7 -12   64.69    4.80
   5  -7 -12   64.69    4.40
   0   8  12    4.00    1.30
   0  -8  12    5.90    1.30
   0   8 -12    3.90    1.10
   0  -8 -12    1.90    0.70
   0  -8 -12    5.30    1.20
   1   8 -12    0.90    1.00
  -1  -8 -12    1.50    0.80
  -1   8  12    1.30    0.80
   1  -8  12    1.30    0.70
   1  -8 -12    3.80    1.00
  -1  -8  12    2.40    1.00
   1   8  12    2.30    1.00
  -1   8 -12    1.40    0.90
   1  -8 -12    1.10    0.80
  -2   8  12   40.50    3.30
   2  -8  12   32.90    2.60
   2   8 -12   34.60    3.10
  -2   8  12   33.30    2.90
  -2  -8 -12   38.20    2.90
   2   8  12   34.20    3.10
   2  -8 -12   39.10    3.10
   2  -8 -12   34.60    2.80
  -2  -8  12   38.60    3.10
  -2   8 -12   34.60    3.60
  -3   8  12   55.49    3.90
   3   8 -12   61.79    4.50
   3  -8  12   61.99    3.70
  -3  -8 -12   60.59    3.90
  -3   8  12   59.49    4.00
   3  -8 -12   58.39    3.90
  -3   8 -12   52.79    4.00
  -3  -8  12   60.59    4.00
   3   8  12   56.59    4.10
   4  -8  12    0.70    0.70
  -4   8  12    0.70    0.90
   4   8 -12   -1.10    1.00
  -4  -8 -12    0.90    0.90
   4   8  12    0.10    0.80
  -4   8 -12   -0.10    1.00
  -4  -8  12    1.30    0.90
   4  -8 -12    0.90    0.90
   0  -9  12   10.10    1.80
   0  -9 -12    8.30    1.40
   0   9  12   17.40    2.60
   0  -9 -12   11.80    1.80
  -1  -9 -12   33.10    2.70
   1  -9  12   39.40    2.90
  -1   9  12   33.90    3.00
  -1  -9  12   38.30    3.00
   1  -9 -12   39.40    2.70
   1   9  12   38.70    3.30
  -1   9 -12   31.90    3.30
   1  -9 -12   34.60    2.80
  -2   9  12    6.60    1.70
   2   9 -12    4.30    1.30
  -2  -9 -12    7.30    1.60
   2  -9  12    4.90    1.30
  -2   9  12    5.80    1.60
  -2  -9  12    5.70    1.30
   2  -9 -12    6.20    1.30
   2  -9 -12    5.20    1.40
   2   9  12    4.60    1.40
   3  -9  12   37.60    3.00
  -3  -9 -12   42.50    3.50
  -3   9  12   40.40    3.40
   3   9 -12   45.00    3.80
  -3   9  12   39.90    3.30
   3  -9 -12   45.80    3.50
   3   9  12   45.00    3.70
  -3  -9  12   44.80    3.60
  -3   9 -12   40.00    3.50
  -4  -9 -12   13.60    2.30
  -4   9  12   16.70    2.80
   4  -9  12    9.60    1.90
   4   9 -12   12.20    2.20
  -4  -9  12   11.50    2.50
   4   9  12   12.80    2.30
  -4   9 -12   10.70    2.00
   4  -9 -12   13.00    2.50
   0 -10  12    1.20    0.80
   0  10  12    1.40    1.10
   0 -10 -12    0.70    0.80
   1 -10  12    6.20    1.50
  -1  10  12    3.30    1.10
  -1  10 -12    4.50    1.30
   1  10  12    8.40    2.00
  -1 -10  12    9.50    1.80
   1 -10 -12    6.00    1.20
   1 -10 -12    4.20    1.10
   2 -10  12   22.00    2.60
  -2  10  12   24.30    3.30
   2  10 -12   21.40    2.80
  -2  10  12   18.90    2.60
  -2 -10 -12   23.80    3.00
   2 -10 -12   24.50    3.00
   2 -10 -12   19.50    2.30
  -2  10 -12   25.00    3.20
  -2 -10  12   17.90    2.60
   2  10  12   18.10    2.70
   3 -10  12   35.30    2.90
  -3 -10 -12   31.50    3.50
   3  10 -12   34.80    3.90
  -3  10  12   35.90    3.90
  -3 -10  12   33.30    3.70
   3  10  12   34.10    4.10
   3 -10 -12   42.80    3.40
  -3  10 -12   35.70    4.10
   0  11  12   31.00    3.80
   0 -11 -12   31.80    2.80
   0 -11  12   28.00    3.20
  -1 -11 -12    9.80    2.00
  -1  11  12    8.20    1.90
   1 -11  12    9.20    1.70
   1  11  12    6.80    1.70
   1 -11 -12    8.30    1.70
  -1 -11  12    8.30    1.70
   1 -11 -12   10.80    1.90
  -2 -11 -12    5.10    1.30
  -2  11  12    7.70    1.80
   2  11 -12    4.70    1.50
   2 -11  12    6.90    1.50
  -2  11  12    7.20    1.70
  -2  11 -12    3.10    1.30
  -2 -11  12    8.20    1.70
   2 -11 -12    7.30    1.50
   2  11  12    5.60    1.60
   0 -12 -12    3.80    1.20
   0  12  12    3.20    1.30
   0 -12  12    5.00    1.30
  -1 -12 -12    1.00    0.90
  -1  12  12    1.70    0.90
   1 -12  12    0.50    0.70
   1 -12 -12    1.40    0.80
  -1 -12  12    1.00    0.90
   0   0  13    6.30    1.00
   0   0  13    0.40    0.40
   0   0 -13   -0.20    0.40
  -1   0  13   59.79    3.40
   1   0 -13   61.39    3.20
  -1   0 -13   60.79    3.20
   1   0  13   65.09    3.20
  -1   0  13   58.39    2.70
   1   0  13   57.79    2.80
   2   0  13   21.80    1.70
  -2   0  13   16.10    2.10
  -2   0 -13   23.00    2.00
   2   0  13   17.40    1.90
   2   0 -13   23.50    1.90
  -2   0  13   22.70    1.70
  -3   0  13   37.30    2.40
  -3   0 -13   31.40    2.20
   3   0 -13   31.80    2.40
  -3   0 -13   32.20    2.60
  -3   0  13   35.40    3.00
   3   0  13   35.50    2.60
  -4   0  13  105.79    5.60
  -4   0 -13   99.59    4.70
   4   0 -13   99.39    4.50
  -4   0 -13   94.69    4.80
   4   0  13   99.09    4.80
   5   0  13   33.80    3.50
  -5   0 -13   31.00    3.20
  -5   0  13   35.40    3.90
   5   0 -13   33.00    3.70
  -6   0 -13    2.80    1.40
  -6   0  13    1.80    1.10
   6   0 -13    2.40    1.20
   6   0  13    3.90    1.30
   0   1  13  392.76   10.90
   0  -1  13  384.66   10.80
   0  -1 -13  380.46   10.50
   0   1 -13  379.86   10.60
   0  -1  13  346.87    9.80
  -1  -1 -13  455.75   12.20
   1   1 -13  455.45   12.00
   1  -1  13  440.96   11.70
  -1   1  13  436.06   12.60
  -1   1  13  429.86   11.20
   1  -1  13  461.05   12.00
  -1  -1  13  443.06   12.60
   1   1  13  464.25   12.30
  -1   1 -13  476.55   12.40
   1   1  13  438.96   11.50
   1  -1 -13  445.26   12.10
   2  -1  13  135.19    5.50
   2   1 -13  145.69    5.30
  -2   1  13  136.09    4.80
  -2   1  13  147.49    6.10
  -2  -1 -13  152.08    5.60
   2  -1  13  148.79    5.40
   2   1  13  144.29    5.30
  -2   1 -13  143.39    5.70
   2  -1 -13  143.09    5.40
   2   1  13  146.29    5.30
  -2  -1  13  139.99    6.00
   3  -1  13  113.89    5.00
  -3   1  13  114.39    5.50
   3   1 -13  110.39    4.60
  -3  -1 -13  114.19    4.70
  -3  -1 -13  114.79    5.00
  -3  -1  13  123.99    5.80
  -3   1 -13  112.29    4.60
   3  -1 -13  116.99    4.90
   3   1  13  118.19    5.00
  -3   1 -13  113.79    5.20
  -4   1  13   45.30    3.50
  -4  -1 -13   44.60    3.10
   4   1 -13   54.09    3.90
   4  -1  13   52.29    3.40
   4   1 -13   52.29    3.20
   4  -1 -13   50.69    3.20
   4   1  13   53.69    3.40
  -4   1 -13   52.79    3.50
  -4  -1  13   51.59    3.80
  -4   1 -13   47.20    3.10
  -5  -1 -13  147.19    6.50
  -5   1  13  148.69    7.00
   5   1 -13  149.29    7.10
   5  -1  13  147.09    6.50
   5  -1 -13  135.89    6.70
   5  -1 -13  146.59    7.20
  -5  -1  13  134.89    7.00
  -5   1 -13  152.38    6.60
   5   1  13  134.49    6.30
  -5   1 -13  135.39    6.10
   6  -1  13   75.89    4.80
   6  -1  13   80.89    6.30
   6   1 -13   75.69    5.00
  -6  -1 -13   78.09    4.80
  -6  -1  13   74.19    5.00
  -6   1 -13   72.79    4.50
   6   1  13   70.89    5.20
   0  -2  13   11.00    1.50
   0   2  13    8.50    1.00
   0   2  13   10.10    1.60
   0   2 -13    9.50    1.40
   0  -2  13    7.40    1.30
   0  -2 -13    7.70    1.30
   1  -2  13  480.85   12.80
  -1  -2 -13  489.85   13.00
   1  -2  13  502.75   12.80
   1   2 -13  471.05   12.80
  -1   2  13  470.75   13.00
  -1   2  13  493.55   13.70
  -1  -2  13  496.55   13.70
   1   2  13  507.85   13.30
  -1  -2  13  485.45   12.70
   1   2  13  479.75   12.20
   1  -2 -13  491.65   13.10
  -1   2 -13  507.85   13.30
   2  -2  13  707.73   17.60
  -2  -2 -13  694.33   17.70
   2   2 -13  686.63   17.30
  -2  -2 -13  690.13   17.00
  -2   2  13  705.33   18.50
   2   2  13  729.23   17.80
  -2  -2  13  695.63   17.40
   2  -2 -13  696.43   17.70
  -2  -2  13  685.73   18.60
  -2   2 -13  714.13   18.20
   3   2 -13    4.70    1.00
   3   2 -13    5.90    1.60
  -3   2  13    6.10    1.50
   3  -2  13    6.00    1.40
  -3  -2 -13    6.40    1.20
  -3   2 -13    4.70    1.40
   3  -2 -13    6.30    1.40
  -3  -2  13    3.90    1.00
   3   2  13    5.90    1.30
   3   2  13    6.70    1.30
  -3  -2  13    4.70    1.50
  -4   2  13   45.50    3.50
   4   2 -13   43.30    3.60
   4  -2  13   46.30    2.90
   4  -2  13   39.90    3.00
  -4  -2 -13   43.50    3.10
  -4  -2 -13   45.30    3.00
  -4   2 -13   42.90    2.80
  -4   2 -13   41.90    3.20
  -4  -2  13   48.70    3.20
  -4  -2  13   43.30    3.60
   4   2  13   46.40    3.10
   4  -2 -13   41.80    3.00
  -5   2  13  109.09    5.80
   5   2 -13  100.09    5.80
  -5  -2 -13  100.79    5.40
   5  -2  13  109.29    5.20
   5  -2  13   96.49    5.20
   5   2  13  101.89    5.30
  -5   2 -13   99.29    5.00
   5  -2 -13  100.19    5.50
  -5  -2  13  101.19    5.90
   5  -2 -13  101.49    5.00
  -5   2 -13   99.99    5.40
  -6  -2 -13   96.19    5.50
   6   2 -13   97.69    5.90
   6  -2  13   93.59    5.30
   6   2  13  101.69    6.50
  -6  -2  13   92.69    5.80
  -6   2 -13   92.89    5.20
   0  -3  13  384.96   11.00
   0   3  13  383.66   11.20
   0  -3  13  368.66   10.30
   0  -3 -13  389.66   10.80
   0   3 -13  381.76   10.80
  -1   3  13   96.19    4.60
  -1  -3 -13   98.09    4.20
   1   3 -13   97.39    4.10
   1  -3  13   97.69    4.00
   1  -3  13   95.99    4.10
  -1   3 -13   92.79    4.30
  -1  -3  13   99.29    4.10
   1   3  13   95.59    4.40
   1  -3 -13   89.79    4.20
   1   3  13   95.49    3.60
  -1  -3  13   94.59    4.50
  -2  -3 -13  610.54   15.80
   2   3 -13  607.24   15.50
  -2   3  13  600.04   16.70
   2  -3  13  619.34   15.90
  -2  -3 -13  617.64   15.40
   2   3 -13  621.74   16.80
   2  -3 -13  621.54   16.20
  -2  -3  13  616.34   15.90
   2   3  13  607.44   16.10
  -2   3 -13  620.54   16.50
   2   3  13  604.64   15.30
  -2  -3  13  620.04   17.00
   3  -3  13   32.90    2.60
  -3   3  13   35.30    2.90
  -3  -3 -13   33.00    2.40
   3   3 -13   33.10    3.90
   3   3 -13   34.20    3.50
  -3  -3 -13   33.80    2.40
   3  -3 -13   31.60    2.60
  -3  -3  13   40.00    3.30
   3   3  13   24.90    2.10
  -3  -3  13   33.50    2.60
   3   3  13   33.00    2.50
  -3   3 -13   34.80    2.90
  -4   3  13    6.70    1.60
   4  -3  13    5.90    1.40
  -4  -3 -13    6.20    1.40
   4   3 -13    7.10    1.80
   4  -3  13    6.80    1.50
  -4   3 -13    5.30    1.10
  -4  -3  13    7.70    1.70
   4   3  13    5.00    1.20
   4  -3 -13    4.40    1.30
  -4   3 -13    7.20    1.60
  -4  -3  13    3.60    1.30
   5   3 -13   51.59    4.10
   5  -3  13   52.69    3.40
   5  -3  13   48.90    3.60
  -5   3  13   48.40    3.70
  -5   3 -13   46.10    3.60
  -5  -3  13   58.49    4.40
   5   3  13   53.79    3.70
  -5   3 -13   43.10    3.10
   6  -3  13   18.00    2.80
  -6  -3 -13   20.10    2.90
   6   3 -13   19.30    3.10
  -6  -3  13   13.80    2.70
  -6   3 -13   19.20    2.80
  -6   3 -13   20.10    2.70
   0   4 -13   52.29    3.00
   0  -4  13   50.59    2.90
   0   4 -13   52.79    3.10
   0   4  13   51.29    3.20
   0  -4 -13   49.80    2.90
   0  -4  13   53.39    3.10
   1  -4  13  920.21   21.90
   1   4 -13  909.41   21.80
  -1   4  13  887.51   22.70
  -1  -4 -13  892.41   21.80
   1   4 -13  897.61   22.50
   1  -4 -13  902.21   22.10
   1   4  13  925.91   22.60
  -1   4 -13  888.01   22.30
  -1  -4  13  887.31   21.80
  -1  -4  13  905.31   22.70
  -2  -4 -13   91.69    4.40
   2   4 -13  119.19    4.60
  -2   4  13  118.09    5.50
   2  -4  13  125.59    5.00
   2   4 -13  120.99    5.60
  -2  -4 -13  120.99    4.70
   2  -4 -13  108.69    5.00
  -2   4 -13  117.49    5.40
   2   4  13  122.59    5.20
  -2  -4  13  118.49    5.60
  -2  -4  13  119.39    5.00
   2   4  13  119.09    4.50
   3  -4  13   86.69    4.40
   3   4 -13   85.89    4.90
  -3  -4 -13   94.19    4.70
  -3  -4 -13   87.29    4.30
  -3   4  13   79.79    4.60
  -3  -4  13   80.59    4.90
   3   4  13   89.69    4.40
   3  -4 -13   87.29    4.50
   3   4  13   86.49    4.00
  -3  -4  13   87.59    4.50
  -3   4 -13   88.59    4.80
   4   4 -13   11.80    2.20
  -4   4  13   11.30    2.10
  -4   4  13   14.50    2.30
   4  -4  13   11.00    1.90
  -4  -4 -13   14.70    2.20
  -4  -4  13   19.90    2.80
  -4  -4  13   14.70    2.50
   4  -4 -13   15.30    2.30
  -4   4 -13   12.70    2.20
   4   4  13   12.50    1.80
  -5  -4 -13    4.20    1.30
  -5   4  13    7.30    1.70
   5   4 -13    5.70    1.60
   5  -4  13    6.20    1.60
   5  -4  13    7.00    1.70
  -5  -4  13    6.40    1.90
   5   4  13    4.10    1.30
   5  -4 -13    7.60    1.70
  -5   4 -13    8.00    1.40
  -5   4 -13    7.90    1.60
   0   5 -13   72.69    3.80
   0  -5 -13   81.99    3.90
   0  -5  13   78.89    3.80
   0   5 -13   79.59    3.90
   0   5  13   76.49    4.20
   0  -5  13   86.09    4.10
   1   5 -13  197.58    6.80
  -1   5  13  194.38    7.50
   1   5 -13  209.68    7.50
  -1  -5 -13  203.38    6.40
   1  -5  13  184.58    6.70
  -1  -5 -13  209.58    7.00
   1   5  13  198.98    7.40
  -1  -5  13  197.88    7.50
  -1   5 -13  194.08    7.20
   1  -5 -13  197.28    7.00
  -1  -5  13  196.98    6.90
  -2  -5 -13    4.50    1.00
   2   5 -13    1.90    1.10
   2  -5  13    2.50    1.00
  -2  -5 -13    2.30    0.80
  -2   5  13    3.00    1.20
  -2   5 -13    2.90    1.20
   2   5  13    3.10    1.00
  -2  -5  13   13.00    1.90
  -2  -5  13    3.40    1.20
   2  -5 -13    3.50    1.10
  -3   5  13  187.08    7.30
  -3  -5 -13  176.58    6.80
   3  -5  13  176.08    6.70
   3   5 -13  174.88    7.60
  -3   5  13  170.18    7.20
   3   5  13  177.38    7.00
  -3  -5  13  174.98    7.70
  -3  -5  13  171.08    6.90
   3  -5 -13  178.28    7.00
  -3   5 -13  182.38    7.50
  -4   5  13    7.50    1.60
  -4   5  13    5.50    1.40
   4  -5  13    4.70    1.40
  -4  -5 -13    4.90    1.40
   4   5 -13    6.20    1.60
   4  -5 -13    4.60    1.40
  -4  -5  13    6.30    1.70
  -4   5 -13    9.50    2.00
  -4  -5  13    6.40    1.60
  -5  -5 -13    8.90    2.00
   5   5 -13   11.40    2.20
   5  -5  13   13.70    2.20
  -5   5  13   13.00    2.20
  -5  -5  13   15.50    2.80
  -5   5 -13   12.80    2.30
   5  -5 -13   13.70    2.30
   5   5  13   15.40    2.40
   0  -6  13  133.99    5.50
   0   6 -13  130.59    5.40
   0   6  13  130.99    6.00
   0   6 -13  129.79    5.40
   0  -6 -13  129.99    5.30
   0  -6  13  133.29    5.40
   1   6 -13  178.88    6.90
  -1  -6 -13  171.88    6.00
   1  -6  13  169.78    6.30
  -1   6  13  179.58    7.10
   1   6 -13  179.28    6.30
  -1  -6  13  170.38    6.50
  -1  -6  13  170.18    6.90
  -1   6 -13  174.18    6.80
   1   6  13  166.88    6.90
   1  -6 -13  166.68    6.50
   2   6 -13   22.40    2.90
  -2   6  13   18.30    2.60
   2  -6  13   15.80    2.10
  -2  -6 -13   16.60    2.00
   2  -6 -13   20.00    2.50
  -2   6 -13   19.20    2.60
  -2  -6  13   23.30    3.10
   2   6  13   15.30    2.10
  -2  -6  13   19.70    2.40
  -3  -6 -13   63.09    3.80
  -3   6  13   66.29    4.20
  -3   6  13   60.09    4.00
   3   6 -13   65.49    4.40
   3  -6  13   61.49    3.70
  -3  -6  13   62.69    4.00
   3   6  13   68.89    4.10
  -3   6 -13   56.29    3.90
  -3  -6  13   62.59    4.40
   4   6 -13   15.80    2.60
  -4   6  13   15.40    2.40
  -4   6  13   15.30    2.30
   4  -6  13   14.40    2.20
   4   6  13   13.80    2.20
  -4   6 -13   15.40    2.40
  -4  -6  13   13.10    2.30
   4  -6 -13   14.60    2.30
  -4  -6  13   13.90    2.60
   5   6 -13   21.10    3.10
   5  -6  13   21.90    3.00
  -5  -6 -13   19.00    2.80
  -5   6  13   19.00    2.80
   5  -6 -13   24.20    3.20
  -5   6 -13   19.00    2.90
   0  -7  13  340.17   10.20
   0   7  13  318.07   10.90
   0  -7 -13  322.17   10.00
   0   7 -13  325.97   10.20
   0  -7 -13  334.67    9.60
  -1  -7 -13    4.80    1.20
  -1   7  13    2.30    1.10
  -1  -7 -13    1.90    0.80
   1  -7  13    3.50    1.10
   1   7 -13    5.70    1.40
  -1  -7  13    3.00    1.10
   1  -7 -13    4.10    1.20
   1   7  13    4.80    1.40
  -1  -7  13    4.30    1.20
  -1   7 -13    3.10    1.10
  -2  -7 -13   74.59    4.00
   2   7 -13   84.29    4.80
  -2   7  13   78.39    4.60
   2  -7  13   74.79    4.10
   2  -7 -13   77.19    4.30
   2   7  13   81.09    4.70
  -2  -7  13   78.59    4.40
  -2   7 -13   76.69    4.60
  -2  -7  13   77.19    4.70
   3   7 -13   78.69    5.00
  -3  -7 -13   72.29    4.30
  -3   7  13   76.89    4.60
   3  -7  13   72.09    4.10
  -3   7  13   72.49    4.50
  -3  -7  13   74.09    4.50
   3  -7 -13   74.99    4.50
   3   7  13   96.19    6.40
  -3   7 -13   80.69    4.90
   4  -7  13    2.80    1.10
   4   7 -13    4.50    1.60
  -4   7  13    3.70    1.20
  -4  -7 -13    3.30    1.40
   4  -7 -13    2.60    1.10
   4   7  13    6.00    1.50
  -4   7 -13    3.50    1.50
  -4  -7  13    3.60    1.20
   5  -7  13   13.90    3.10
  -5  -7 -13   17.70    2.70
   0  -8 -13   -1.10    0.50
   0  -8  13    0.00    0.60
   0  -8 -13    0.00    0.50
   0   8 -13    0.20    0.70
   0   8  13    0.10    0.70
  -1  -8 -13    3.60    1.00
   1   8 -13    1.50    0.80
   1  -8  13    3.20    1.00
  -1   8  13    3.60    1.40
  -1   8 -13    4.80    1.40
  -1  -8  13    2.90    1.00
   1   8  13    2.50    1.20
   1  -8 -13    3.20    1.10
  -2   8  13   67.19    4.40
   2   8 -13   62.39    4.20
  -2  -8 -13   63.59    3.90
  -2   8  13   64.99    4.10
   2  -8  13   67.19    3.90
   2   8  13   65.49    4.40
  -2   8 -13   62.39    4.20
  -2  -8  13   71.59    4.20
   2  -8 -13   71.79    4.20
   3   8 -13    4.30    1.60
  -3   8  13    7.10    1.70
   3  -8  13    6.10    1.40
  -3   8  13    7.00    1.70
  -3   8 -13    8.40    1.90
   3  -8 -13    8.20    1.70
  -3  -8  13    7.40    1.70
   3   8  13    6.30    1.70
  -4   8  13    9.70    2.00
   4   8 -13    9.90    1.90
   4  -8  13   11.00    1.90
  -4  -8 -13    8.30    1.80
  -4  -8  13   12.40    2.20
   4   8  13   10.60    2.20
   4  -8 -13    9.00    1.80
  -4   8 -13    8.80    2.00
   0   9  13   60.09    4.20
   0  -9  13   55.59    3.70
   0  -9 -13   62.19    3.50
   1  -9  13   56.99    3.70
  -1   9  13   54.09    4.00
  -1  -9 -13   56.59    3.50
  -1   9 -13   64.99    4.10
  -1  -9  13   58.69    3.80
   1  -9 -13   59.39    3.70
   1   9  13   53.19    4.00
  -2  -9 -13    5.30    1.30
  -2   9  13    4.10    1.40
   2   9 -13    6.60    1.60
  -2   9  13    5.40    1.50
   2  -9  13    4.20    1.30
  -2  -9  13    5.60    1.40
   2   9  13    6.60    1.70
   2  -9 -13    7.40    1.40
  -2   9 -13    4.30    1.40
  -3  -9 -13   22.00    3.00
  -3   9  13   23.80    3.00
   3  -9  13   19.80    2.70
   3   9 -13   24.70    3.40
  -3   9  13   20.10    3.00
   3   9  13   22.70    3.30
   3  -9 -13   19.90    2.80
  -3  -9  13   22.00    3.10
  -3   9 -13   18.10    2.60
   4  -9  13   21.70    2.80
  -4  -9 -13   18.80    2.70
   4   9  13   22.50    3.20
   0 -10 -13    2.20    0.90
   0 -10  13    3.10    1.10
   0  10  13    4.20    1.60
  -1 -10 -13   14.30    2.20
   1 -10  13   16.70    2.40
  -1  10  13   17.40    2.80
  -1  10 -13   12.90    2.10
  -1 -10  13   14.80    2.50
   1 -10 -13   13.90    2.20
   1  10  13   16.50    2.70
  -2  10  13   20.30    2.80
  -2 -10 -13   15.70    2.30
   2 -10  13   13.30    2.20
   2  10 -13   19.00    2.80
  -2  10  13   16.10    2.60
  -2  10 -13   17.60    2.80
  -2 -10  13   17.00    2.60
   2  10  13   19.70    2.90
   2 -10 -13   20.90    2.70
   3 -10  13   10.60    1.80
  -3 -10 -13   10.90    2.00
   3  10 -13   10.70    2.10
  -3  10  13   10.00    1.90
  -3 -10  13   14.40    2.80
   3  10  13    9.20    2.00
   3 -10 -13    9.80    1.70
  -3  10 -13   11.00    2.30
   0 -11  13    6.70    1.50
   0 -11 -13    4.50    1.30
   0  11  13    3.40    1.30
  -1 -11 -13    8.60    1.70
  -1  11  13    5.70    1.50
   1 -11  13    7.50    1.70
   1  11  13    9.70    2.00
  -1 -11  13    7.30    1.50
   1 -11 -13    8.00    2.00
   2  11 -13   25.20    3.10
   2 -11  13   30.70    3.30
  -2 -11 -13   24.30    3.10
  -2  11  13   27.10    3.30
   2 -11 -13   28.60    3.20
  -2  11 -13   28.60    3.50
  -2 -11  13   31.30    3.60
   0   0 -14  372.76   10.80
   0   0  14  382.46   11.10
   0   0  14  392.16   10.20
  -1   0  14  152.38    6.10
  -1   0 -14  156.88    5.80
  -1   0  14  150.68    5.10
   1   0 -14  150.18    5.60
   1   0  14  161.28    5.80
   1   0  14  152.88    5.30
  -2   0  14   -0.50    0.30
  -2   0  14    1.00    0.80
   2   0  14    0.00    0.40
   2   0  14    0.10    0.60
  -2   0 -14   -0.40    0.60
   2   0 -14    0.10    0.60
  -3   0  14  855.31   22.60
   3   0 -14  844.62   21.10
  -3   0  14  872.21   20.90
   3   0  14  849.41   21.40
   4   0  14   44.50    3.30
  -4   0  14   48.70    3.80
  -4   0 -14   50.89    3.50
   4   0 -14   52.79    3.20
   5   0 -14  161.68    7.50
  -5   0  14  152.78    7.50
   5   0  14  151.68    6.80
  -5   0 -14  148.39    6.50
  -6   0  14    0.30    1.00
   6   0 -14    1.60    1.10
  -6   0 -14   -1.30    0.90
   0  -1  14    1.40    0.60
   0   1  14    2.90    1.00
   0  -1  14    1.20    0.70
   0   1  14    3.20    0.70
   0   1 -14    2.60    0.80
   0  -1 -14    6.50    1.30
   1  -1  14   29.80    2.10
  -1   1  14   24.20    2.20
   1  -1  14   25.50    2.00
  -1   1  14   28.00    1.80
   1   1 -14   25.90    2.10
  -1  -1 -14   28.30    2.20
  -1   1 -14   28.10    2.30
   1   1  14   26.20    2.10
  -1  -1  14   26.30    2.30
   1  -1 -14   27.20    2.20
   1   1  14   25.60    1.80
   2  -1  14   66.09    3.40
  -2   1  14   59.29    3.80
   2   1 -14   58.79    3.30
  -2  -1 -14   61.19    3.50
  -2  -1  14   60.19    3.80
   2   1  14   64.19    3.30
  -2   1 -14   62.89    3.60
   2   1  14   62.89    3.20
   2  -1 -14   59.29    3.40
  -3   1  14   40.90    3.30
  -3  -1 -14   46.40    3.10
   3   1 -14   42.80    2.70
   3  -1  14   41.20    3.00
  -3   1 -14   42.10    3.10
  -3  -1  14   43.80    3.50
  -3  -1  14   49.60    3.00
   3  -1 -14   40.00    2.80
  -4  -1 -14   70.79    3.90
   4   1 -14   70.09    4.60
   4  -1  14   72.19    4.10
  -4   1  14   76.49    4.70
   4   1 -14   78.49    5.30
   4  -1 -14   71.79    4.00
  -4   1 -14   71.49    4.30
   4   1  14   74.19    4.10
  -4  -1  14   79.99    4.90
  -4  -1  14   70.09    3.90
  -5  -1 -14  119.59    5.80
  -5   1  14  128.39    6.60
   5  -1  14  124.39    6.00
   5   1 -14  115.79    6.40
   5   1  14  120.09    5.90
   5  -1 -14  119.39    6.30
  -5  -1  14  126.59    6.80
  -5   1 -14  124.99    6.70
  -5   1 -14  126.89    6.10
   0  -2  14   77.79    3.60
   0   2 -14   82.29    3.90
   0   2  14   80.49    3.20
   0  -2  14   82.49    4.00
   0  -2 -14   89.99    4.10
   0   2  14   87.29    4.20
  -1  -2 -14   46.50    2.90
   1  -2  14   47.40    2.80
  -1   2  14   48.00    3.20
   1  -2  14   46.00    2.70
   1   2 -14   48.80    2.90
   1   2  14   49.00    3.00
  -1  -2  14   49.50    2.80
   1   2  14   41.90    2.30
  -1  -2  14   45.30    3.10
   1  -2 -14   46.50    2.90
  -1   2 -14   42.80    2.80
   2   2 -14 1107.59   26.30
  -2  -2 -14 1129.39   26.70
  -2   2  14 1106.09   27.60
   2  -2  14 1147.19   26.60
   2   2  14 1062.49   26.00
   2   2  14 1123.99   26.60
  -2   2 -14 1166.38   27.30
   2  -2 -14 1087.69   26.70
  -2  -2  14 1106.59   26.30
  -2  -2  14 1122.09   27.70
   3   2 -14   11.10    1.60
   3   2 -14    9.40    1.90
   3  -2  14   11.20    1.80
  -3  -2 -14   14.80    2.10
  -3   2  14   12.10    2.10
  -3  -2  14   11.10    1.70
   3   2  14   12.20    1.80
  -3  -2  14    9.90    2.10
  -3   2 -14   17.00    2.50
   3  -2 -14   14.10    2.00
  -4  -2 -14  104.19    4.90
   4   2 -14   97.29    5.60
  -4   2  14  105.89    5.70
   4  -2  14   99.59    5.00
  -4  -2 -14  115.39    5.20
  -4   2 -14   99.79    5.30
   4   2  14   99.49    4.90
  -4  -2  14  111.79    6.00
   4  -2 -14  100.39    5.00
  -4  -2  14   97.89    5.00
  -5  -2 -14    5.20    1.40
  -5   2  14    9.20    2.10
   5   2 -14    6.40    1.70
   5  -2  14    3.90    1.20
   5   2  14    8.30    1.70
  -5  -2  14    2.00    1.20
  -5   2 -14    9.40    1.80
   5  -2 -14    7.40    1.60
   0  -3  14  569.74   14.60
   0  -3  14  563.74   15.20
   0   3  14  570.14   15.50
   0   3 -14  574.84   15.10
   0  -3 -14  567.34   15.00
   1  -3  14  426.66   11.60
   1   3 -14  415.46   11.70
   1  -3  14  436.16   11.70
  -1   3  14  421.16   12.50
  -1  -3 -14  429.36   11.90
   1   3  14  431.26   12.20
  -1  -3  14  406.06   11.50
   1  -3 -14  428.66   12.00
  -1   3 -14  401.76   12.00
  -1  -3  14  424.16   12.50
   1   3  14  417.36   11.00
   2   3 -14  411.76   12.60
  -2   3  14  416.96   12.70
   2  -3  14  410.86   11.70
   2   3 -14  404.56   11.50
  -2  -3 -14  405.16   11.70
   2   3  14  425.46   11.30
  -2   3 -14  410.36   12.40
   2   3  14  428.06   12.10
   2  -3 -14  418.96   12.10
  -2  -3  14  406.16   11.70
  -2  -3  14  437.66   13.00
  -3  -3 -14   90.89    4.30
  -3  -3 -14   82.39    4.20
   3  -3  14   86.29    4.40
   3   3 -14   81.49    4.80
  -3   3  14   81.89    4.70
  -3  -3  14   85.09    5.00
  -3  -3  14   88.19    4.40
  -3   3 -14   89.49    4.80
   3   3  14   88.09    4.30
   3  -3 -14   83.49    4.40
  -4  -3 -14   40.60    3.00
  -4   3  14   41.30    3.40
   4  -3  14   36.20    3.00
   4   3 -14   41.80    3.60
   4  -3 -14   38.40    3.10
   4   3  14   37.80    2.90
  -4   3 -14   42.20    3.40
  -4  -3  14   42.20    3.70
  -4  -3  14   37.60    3.10
  -5  -3 -14   19.60    2.60
   5  -3  14   22.20    2.80
  -5   3  14   28.90    3.50
   5   3 -14   26.10    3.60
   5  -3 -14   22.80    2.70
   5   3  14   21.30    2.70
  -5  -3  14   29.50    3.90
  -5   3 -14   30.20    3.60
   0   4  14   63.09    3.80
   0  -4 -14   68.09    3.60
   0   4 -14   69.09    3.70
   0  -4  14   69.89    3.60
   0  -4  14   63.59    3.60
   0   4 -14   64.59    3.60
  -1   4  14   58.99    3.80
   1  -4  14   57.99    3.30
  -1  -4 -14   58.79    3.30
   1   4 -14   56.79    3.60
   1   4 -14   55.39    3.20
  -1   4 -14   58.29    3.50
   1  -4 -14   50.29    3.20
  -1  -4  14   57.29    3.30
   1   4  14   62.49    3.70
  -1  -4  14   57.79    3.60
   2   4 -14   21.70    1.90
   2  -4  14   24.90    2.50
  -2   4  14   30.70    3.30
   2   4 -14   24.30    2.80
  -2  -4  14   20.40    2.70
   2   4  14   20.20    2.50
   2  -4 -14   18.40    2.20
  -2   4 -14   21.90    2.70
  -2  -4  14   17.10    2.20
  -3  -4 -14   79.19    4.30
  -3   4  14   65.79    4.20
   3   4 -14   65.69    4.40
   3  -4  14   63.19    3.80
  -3  -4 -14   72.99    3.80
  -3  -4  14   65.19    3.90
   3   4  14   70.39    3.60
  -3   4 -14   69.19    4.20
  -3  -4  14   66.39    4.50
   3  -4 -14   69.89    4.10
   3   4  14   66.59    3.90
   4   4 -14   25.90    3.40
  -4   4  14   23.60    3.00
   4  -4  14   23.60    2.80
  -4  -4 -14   20.50    2.60
   4  -4 -14   23.80    2.90
  -4   4 -14   23.10    3.00
   4   4  14   20.20    2.40
  -4  -4  14   23.20    3.20
  -4  -4  14   25.00    3.00
   5   4 -14    7.60    1.90
  -5  -4 -14   12.30    2.30
  -5   4  14   11.70    2.10
   5  -4  14   13.60    2.20
   5   4  14   17.80    2.60
   5  -4 -14    9.20    1.90
  -5  -4  14   10.40    2.10
  -5   4 -14   10.70    2.00
   0  -5 -14   38.60    2.70
   0   5 -14   33.90    2.60
   0  -5  14   32.00    2.50
   0   5  14   33.70    2.90
   0  -5  14   35.50    2.60
   0   5 -14   35.70    2.60
  -1  -5 -14 1199.78   27.90
   1   5 -14 1178.28   27.80
   1   5 -14 1159.18   28.60
   1  -5  14 1171.08   27.80
  -1   5  14 1162.98   28.90
  -1   5 -14 1154.68   28.30
  -1  -5  14 1152.58   27.90
   1   5  14 1172.28   28.70
  -1  -5  14 1154.68   28.70
   1  -5 -14 1183.28   28.10
  -2  -5 -14   84.49    5.60
  -2  -5 -14   96.89    4.30
   2   5 -14   87.89    4.90
  -2   5  14   88.59    4.90
   2  -5  14   94.59    4.50
   2  -5 -14   92.59    4.70
  -2   5 -14   84.69    4.70
   2   5  14   86.79    4.60
  -2  -5  14   90.19    4.50
  -2  -5  14   94.79    5.20
  -3   5  14    9.60    1.90
  -3  -5 -14    4.60    1.20
   3  -5  14    7.00    1.40
   3   5 -14    6.80    1.60
  -3   5 -14    7.30    1.70
  -3  -5  14    4.70    1.50
   3   5  14    8.30    1.70
  -3  -5  14    5.30    1.40
   3  -5 -14    6.30    1.50
   4  -5  14   20.30    2.50
   4   5 -14   17.20    2.70
  -4   5  14   24.00    3.20
  -4  -5 -14   18.70    2.50
  -4  -5  14   17.40    2.90
  -4   5 -14   20.50    2.80
   4  -5 -14   19.70    2.60
  -4  -5  14   22.70    2.90
   5  -5  14   -0.20    0.90
  -5   5  14    1.90    1.10
   5   5 -14    0.00    1.00
  -5  -5 -14   -1.10    0.90
  -5  -5  14    0.40    1.00
   5   5  14   -0.40    0.80
   5  -5 -14    0.40    0.90
  -5   5 -14    0.20    0.90
   0   6  14    0.30    0.70
   0   6 -14    1.90    0.90
   0  -6  14   -0.60    0.60
   0  -6  14    0.60    0.60
   0   6 -14   -0.40    0.60
   1   6 -14  281.17    8.80
  -1   6  14  282.27    9.80
   1   6 -14  282.57    9.50
   1  -6  14  263.67    8.80
   1  -6 -14  271.17    9.00
  -1  -6  14  273.77    9.50
   1   6  14  264.57    9.50
  -1   6 -14  267.47    9.30
  -1  -6  14  276.07    9.00
  -2  -6 -14    2.60    0.80
   2  -6  14    1.80    0.90
  -2   6  14   -0.10    0.80
   2   6 -14    0.00    0.80
  -2   6 -14    1.10    0.90
  -2  -6  14    0.20    0.70
  -2  -6  14    0.80    0.80
   2   6  14    0.70    0.70
   2  -6 -14    0.00    0.80
  -3  -6 -14   21.80    2.60
  -3   6  14   24.10    3.10
   3  -6  14   18.60    2.40
   3   6 -14   23.60    3.20
   3   6  14   19.10    2.60
  -3  -6  14   17.00    2.50
   3  -6 -14   21.20    2.80
  -3  -6  14   16.90    2.80
  -3   6 -14   21.40    2.90
  -4   6  14    2.20    1.20
   4  -6  14    1.90    1.10
   4   6 -14    1.00    1.10
  -4   6  14    0.20    1.00
  -4  -6 -14    1.60    1.10
  -4  -6  14    1.60    1.20
   4  -6 -14    1.70    1.10
  -4   6 -14    4.40    1.70
  -4  -6  14    3.70    1.20
   4   6  14    2.00    0.90
  -5  -6 -14   16.70    2.50
  -5   6  14   12.90    3.30
   0  -7  14   95.79    4.70
   0   7 -14   98.19    4.80
   0  -7 -14   98.79    4.70
   0   7  14  101.69    5.40
  -1   7  14    2.10    1.00
   1   7 -14    2.50    1.10
   1  -7  14    0.80    0.70
  -1  -7 -14    2.30    1.00
   1   7  14    4.00    1.30
  -1  -7  14    1.90    1.00
   1  -7 -14    1.40    0.90
  -1   7 -14    2.00    1.00
  -2  -7 -14   69.79    3.90
   2   7 -14   71.99    4.60
  -2   7  14   74.29    4.60
   2  -7  14   73.79    4.10
  -2   7 -14   60.79    4.20
  -2  -7  14   75.49    4.70
  -2  -7  14   76.39    4.40
   2  -7 -14   73.79    4.30
   2   7  14   71.29    4.50
   3  -7  14   51.89    3.50
  -3   7  14   52.49    3.90
  -3   7  14   57.49    4.00
   3   7 -14   57.89    4.30
  -3  -7 -14   56.79    3.70
  -3  -7  14   53.19    3.90
   3  -7 -14   53.19    3.80
   3   7  14   60.39    4.10
  -3   7 -14   56.99    4.10
   4   7 -14   21.40    3.20
  -4   7  14   21.50    2.90
   4  -7  14   20.20    2.60
  -4  -7 -14   23.10    3.20
  -4   7  14   17.80    2.70
   4  -7 -14   22.40    3.00
  -4   7 -14   25.90    3.40
   4   7  14   19.80    2.70
  -4  -7  14   18.50    2.70
   0   8 -14    0.30    0.80
   0   8  14    0.00    0.80
   0  -8 -14    2.00    0.80
   0  -8  14   -0.10    0.60
  -1   8  14   37.00    3.20
   1  -8  14   42.30    3.10
   1  -8 -14   37.80    2.90
  -1   8 -14   35.80    3.10
   1   8  14   35.30    3.20
  -1  -8  14   33.40    3.40
   2  -8  14   46.70    3.30
   2   8 -14   48.00    3.80
  -2   8  14   51.49    3.90
  -2  -8 -14   51.59    3.40
  -2  -8  14   51.39    3.70
   2  -8 -14   53.89    3.70
  -2   8 -14   45.50    3.50
   2   8  14   48.10    3.70
   3  -8  14   12.50    2.20
   3   8 -14   14.80    2.40
  -3   8  14   14.90    2.50
  -3  -8 -14   13.20    2.20
  -3   8  14   14.30    2.50
  -3   8 -14   12.00    2.30
   3   8  14   16.10    2.60
   3  -8 -14   13.60    2.30
  -3  -8  14   10.10    1.90
  -4   8  14   17.20    3.50
   4   8 -14   15.10    2.90
   4  -8  14   18.80    2.60
  -4  -8 -14   25.10    3.30
  -4  -8  14   18.30    3.90
   4   8  14   17.70    2.70
   4  -8 -14   17.40    3.00
  -4   8 -14   17.30    3.30
   0  -9  14   22.20    2.80
   0  -9 -14   18.90    2.40
   0   9  14   31.30    3.70
   1   9 -14    1.30    0.90
   1  -9  14    2.30    1.10
  -1   9  14    1.50    1.00
  -1  -9 -14    1.50    0.70
   1  -9 -14    2.00    0.90
  -1  -9  14    1.00    0.90
  -1   9 -14    0.90    0.80
   1   9  14    1.90    1.10
  -2  -9 -14    1.40    0.80
   2   9 -14    0.00    0.90
  -2   9  14    1.30    1.00
   2  -9  14    1.40    0.90
  -2   9 -14    1.50    1.00
  -2  -9  14    0.70    0.90
   2  -9 -14    0.30    0.80
   2   9  14    1.60    1.00
   3   9 -14   -0.90    1.00
  -3   9  14   -0.60    0.80
  -3  -9 -14    0.90    0.90
  -3   9  14    1.10    0.90
   3  -9  14   -0.60    0.60
   3   9  14   -0.70    0.80
  -3  -9  14    0.10    0.80
   3  -9 -14    0.30    0.90
  -3   9 -14    0.40    1.10
   0 -10  14    9.90    1.90
   0  10  14   10.10    2.00
  -1 -10 -14    3.80    1.00
   1 -10  14    4.30    1.40
  -1  10  14    6.30    1.60
   1 -10 -14    3.40    1.00
  -1 -10  14    4.50    1.30
  -1  10 -14    5.60    1.70
   1  10  14    4.40    1.20
  -2 -10 -14  106.99    5.50
   2 -10  14   98.69    5.10
  -2  10  14   97.49    5.70
   2  10 -14  100.49    5.70
  -2  10 -14  101.59    5.70
  -2 -10  14  108.49    5.70
   2  10  14  105.39    6.00
   2 -10 -14  100.79    5.40
   0 -11  14    3.40    1.30
   0  11  14    5.50    1.40
  -1 -11 -14   21.90    2.80
   1 -11  14   27.80    3.20
  -1  11  14   23.20    3.10
  -1 -11  14   26.70    3.20
   0   0  15    0.20    0.40
   0   0 -15    0.30    0.60
   0   0  15    0.80    0.60
  -1   0 -15   43.00    2.80
  -1   0  15   42.20    2.40
  -1   0  15   42.10    3.00
   1   0 -15   44.30    2.80
   1   0  15   40.70    2.50
   1   0  15   38.50    2.60
  -2   0  15   27.50    2.00
   2   0  15   22.40    2.00
   2   0  15   22.30    2.30
  -2   0 -15   27.40    2.80
  -2   0  15   25.80    3.10
   2   0 -15   25.60    2.60
   3   0  15  895.41   22.30
   3   0 -15  862.41   22.10
  -3   0  15  884.71   23.60
  -3   0 -15  919.81   22.90
   4   0 -15   47.40    3.10
   4   0  15   49.30    3.40
  -4   0  15   49.40    3.90
  -4   0 -15   50.59    3.50
   5   0 -15    4.20    1.40
   5   0  15    5.10    1.50
  -5   0 -15    2.30    1.20
  -5   0  15    2.10    1.30
   0   1 -15  317.97    9.60
   0   1  15  300.17    8.40
   0  -1 -15  300.77    9.40
   0  -1  15  314.67    8.80
   0  -1  15  296.77    9.50
   0   1  15  305.97    9.60
   1  -1  15  114.89    4.60
  -1   1  15  112.99    4.20
   1  -1  15  119.99    4.90
  -1  -1 -15  118.39    5.10
  -1   1  15  114.49    5.30
   1   1 -15  117.29    4.90
   1   1  15  114.99    4.90
  -1   1 -15  115.79    5.10
   1  -1 -15  112.39    4.90
   1   1  15  112.79    4.40
  -1  -1  15  116.19    5.30
   2   1 -15  712.73   18.20
  -2   1  15  717.83   19.40
   2  -1  15  711.53   18.10
  -2  -1 -15  718.73   18.60
  -2   1 -15  732.23   18.80
  -2  -1  15  718.93   19.50
   2  -1 -15  697.53   18.30
  -2  -1  15  695.63   17.80
   2   1  15  715.13   18.20
   2   1  15  719.43   17.90
  -3  -1 -15   28.40    2.50
  -3   1  15   21.60    2.90
   3  -1  15   29.70    2.90
   3   1 -15   27.60    2.30
   3  -1 -15   27.30    2.40
  -3  -1  15   22.90    2.40
  -3   1 -15   25.50    2.90
   3   1  15   25.50    2.70
  -3  -1  15   27.60    3.40
  -4   1  15   55.79    4.10
   4   1 -15   54.59    4.10
   4  -1  15   49.40    3.50
  -4  -1 -15   48.50    3.50
   4   1  15   46.40    3.30
  -4   1 -15   49.50    3.60
  -4  -1  15   53.69    6.30
   4  -1 -15   51.39    3.30
  -4  -1  15   54.99    4.10
  -5   1  15   23.00    3.20
   5  -1  15   20.00    2.70
   5   1 -15   19.70    3.00
   5   1  15   24.60    3.00
  -5   1 -15   20.50    2.80
  -5  -1  15   19.80    3.00
   5  -1 -15   20.30    3.00
   0   2  15   73.59    4.00
   0  -2  15   73.29    3.50
   0   2 -15   76.99    3.90
   0  -2 -15   71.89    3.70
   0  -2  15   74.99    3.90
  -1   2  15  268.37    9.00
   1  -2  15  266.57    8.30
   1  -2  15  257.77    8.10
  -1  -2 -15  270.07    8.60
   1   2 -15  252.87    8.30
  -1  -2  15  259.57    8.10
   1  -2 -15  241.68    8.30
   1   2  15  254.57    7.60
   1   2  15  272.17    8.70
  -1  -2  15  261.67    9.00
  -1   2 -15  264.67    8.70
  -2  -2 -15  303.57    9.30
  -2   2  15  267.97    9.70
   2  -2  15  285.37    8.90
   2   2 -15  274.57    8.80
  -2   2 -15  278.07    9.40
  -2  -2  15  285.07    8.80
   2   2  15  281.57    8.50
   2  -2 -15  289.37    9.20
   2   2  15  279.97    9.00
  -2  -2  15  283.37    9.90
   3  -2  15   82.49    4.30
  -3   2  15   79.59    4.70
   3   2 -15   76.69    4.70
   3   2 -15   76.69    3.90
  -3  -2 -15   83.39    4.30
   3   2  15   84.89    4.20
  -3  -2  15   79.79    4.20
  -3  -2  15   77.19    4.90
   3  -2 -15   78.19    4.20
  -3   2 -15   78.09    4.50
   4  -2  15    4.10    1.30
  -4  -2 -15    6.90    1.30
   4   2 -15    5.20    1.60
  -4   2  15    6.30    1.60
  -4  -2  15    3.20    1.00
  -4   2 -15    9.30    1.80
  -4  -2  15    3.00    1.30
   4   2  15    5.90    1.40
   4  -2 -15    4.90    1.30
  -5   2  15   59.29    4.30
   5   2 -15   53.29    4.30
   5  -2  15   47.40    3.60
  -5   2 -15   54.19    3.90
   5   2  15   51.39    3.70
   5  -2 -15   51.79    3.60
  -5  -2  15   57.69    4.50
   0  -3  15   86.19    4.30
   0  -3  15   90.39    4.00
   0   3  15   88.59    4.60
   0   3 -15   84.89    4.20
   0  -3 -15   86.29    4.30
  -1  -3 -15   72.79    3.80
   1   3 -15   66.09    3.50
   1  -3  15   69.49    3.60
  -1   3  15   61.59    3.90
   1  -3  15   64.09    3.50
  -1  -3  15   65.69    3.90
  -1   3 -15   67.69    3.80
   1   3  15   60.29    3.70
   1  -3 -15   66.39    3.70
  -1  -3  15   63.69    3.50
   2  -3  15   33.40    2.70
   2   3 -15   35.10    2.50
  -2   3  15   35.40    3.00
  -2  -3 -15   34.80    2.60
   2   3 -15   36.10    3.00
   2  -3 -15   34.40    2.70
   2   3  15   39.40    2.50
   2   3  15   39.70    2.80
  -2   3 -15   33.20    2.90
  -2  -3  15   38.40    3.20
  -2  -3  15   35.90    2.60
  -3  -3 -15    0.00    0.50
   3  -3  15    2.20    0.90
  -3   3  15    3.20    1.10
   3   3 -15    2.00    1.10
  -3  -3  15    1.80    1.00
   3  -3 -15    3.80    1.20
  -3   3 -15    2.30    1.00
  -3  -3  15    2.00    0.90
   3   3  15    3.30    0.90
  -4   3  15  200.48    8.40
   4  -3  15  200.78    7.70
   4   3 -15  185.68    8.40
  -4  -3  15  191.68    7.70
  -4   3 -15  187.48    8.00
   4  -3 -15  177.58    7.40
  -4  -3  15  192.58    8.60
   4   3  15  193.48    7.40
  -5   3  15   12.20    2.20
   5  -3  15   10.10    2.00
   5   3 -15    9.90    2.10
  -5   3 -15   11.80    2.10
   5   3  15    9.60    1.80
   5  -3 -15    7.00    1.60
  -5  -3  15    9.00    2.10
   0   4  15    4.80    1.30
   0  -4  15    3.20    0.90
   0  -4 -15    3.00    1.00
   0   4 -15    2.40    0.80
   0   4 -15    3.50    1.00
   0  -4  15    3.60    1.10
  -1  -4 -15  311.87    9.60
   1   4 -15  300.67   10.10
   1   4 -15  297.37    9.40
   1  -4  15  307.17    9.50
  -1   4  15  293.37   10.20
  -1   4 -15  312.87   10.00
   1   4  15  310.87   10.10
  -1  -4  15  308.57    9.50
  -1  -4  15  304.07   10.20
   1  -4 -15  310.37    9.80
  -2  -4 -15  434.56   12.30
  -2   4  15  408.46   13.00
   2  -4  15  435.36   12.30
   2   4 -15  428.66   13.20
   2   4 -15  425.16   11.90
  -2  -4  15  408.76   13.20
  -2   4 -15  416.86   12.80
   2   4  15  424.26   12.70
   2  -4 -15  403.76   12.40
  -2  -4  15  417.06   12.20
  -3   4  15    1.70    0.90
   3   4 -15    0.20    0.90
  -3  -4 -15    0.90    0.80
   3  -4  15   -0.40    0.70
  -3  -4  15    0.70    0.70
   3  -4 -15    0.10    0.80
  -3  -4  15    0.70    0.80
   3   4  15    0.50    0.70
  -3   4 -15    1.30    0.80
  -4   4  15    2.70    1.10
   4  -4  15    0.70    0.80
   4   4 -15    0.80    1.00
   4  -4 -15    3.70    1.20
  -4  -4  15    1.00    0.80
  -4  -4  15    1.10    1.00
   4   4  15    1.50    0.60
  -4   4 -15    0.30    0.80
   5   4 -15  104.09    6.30
  -5   4  15  105.19    6.00
   5  -4  15   98.19    5.40
   5   4  15  101.29    5.30
  -5  -4  15  108.39    6.40
  -5   4 -15   98.79    5.70
   5  -4 -15  101.29    5.50
   0  -5  15   87.69    4.40
   0  -5  15   79.09    4.10
   0   5  15   77.79    4.50
   0  -5 -15   82.59    4.20
   0   5 -15   80.59    4.20
   0   5 -15   71.49    4.00
   1   5 -15  171.78    6.50
  -1  -5 -15  177.38    6.60
   1  -5  15  177.18    6.60
  -1   5  15  180.28    7.40
   1   5 -15  173.08    7.10
   1  -5 -15  180.28    6.90
  -1   5 -15  171.78    7.00
   1   5  15  173.78    7.20
  -1  -5  15  178.58    6.70
  -1  -5  15  170.68    7.10
   2  -5  15    1.00    0.80
   2   5 -15   -0.80    0.90
  -2  -5 -15    1.00    0.60
  -2   5  15    0.10    0.70
   2   5  15    1.20    0.90
  -2  -5  15    1.80    1.00
   2  -5 -15    1.70    0.80
  -2   5 -15    0.60    0.80
  -2  -5  15    1.00    1.00
   3  -5  15   52.99    3.50
   3   5 -15   59.59    4.30
  -3   5  15   57.79    4.00
   3  -5 -15   64.29    4.00
  -3   5 -15   59.69    4.20
   3   5  15   55.79    3.70
  -3  -5  15   57.09    3.80
  -3  -5  15   57.49    4.30
   4   5 -15    7.00    1.90
  -4   5  15    5.40    1.50
   4  -5  15    7.80    1.70
  -4  -5  15    4.60    1.40
  -4   5 -15    5.60    1.50
  -4  -5  15    6.00    1.90
   4  -5 -15    3.30    1.30
  -5  -5 -15    9.60    1.80
  -5   5 -15    6.40    2.20
   5  -5 -15   10.10    1.90
   0  -6 -15  118.39    5.30
   0  -6  15  118.69    5.30
   0   6 -15  112.99    5.30
   0  -6  15  116.69    6.10
   0   6  15  123.59    5.90
   1   6 -15   65.99    3.70
   1  -6  15   59.89    3.60
  -1  -6 -15   65.99    3.70
   1   6 -15   56.79    3.90
  -1   6  15   61.09    4.10
  -1   6 -15   68.29    4.10
  -1  -6  15   61.99    4.00
  -1  -6  15   66.29    3.80
   1   6  15   62.79    4.10
   1  -6 -15   64.39    3.80
   2  -6  15   64.69    3.90
   2   6 -15   73.79    4.50
  -2   6  15   66.99    4.40
  -2   6 -15   75.79    4.60
   2   6  15   70.09    4.30
   2  -6 -15   69.09    4.10
  -2  -6  15   70.69    4.20
  -2  -6  15   71.39    4.60
   3  -6  15   18.10    2.50
  -3   6  15   15.50    2.40
   3   6 -15   16.70    2.70
  -3  -6  15   13.40    2.20
  -3  -6  15   17.90    3.00
   3  -6 -15   18.90    2.70
   3   6  15   16.90    2.50
  -3   6 -15   16.50    2.70
  -4   6  15   14.30    2.40
  -4  -6 -15   11.10    2.20
   4   6 -15   11.40    2.30
   4  -6  15   11.10    2.00
  -4  -6  15   12.90    2.20
   4  -6 -15   10.80    1.90
  -4   6 -15   10.30    2.10
  -4  -6  15    8.90    2.20
   0  -7  15   38.30    3.00
   0   7 -15   39.80    3.00
   0  -7 -15   41.60    3.00
   0   7  15   34.90    3.20
  -1   7  15    0.40    0.80
   1   7 -15   -2.20    0.70
   1  -7  15    0.90    0.80
  -1  -7 -15    0.40    0.50
   1   7  15   -0.10    0.70
  -1   7 -15    0.00    0.70
  -1  -7  15    0.90    0.70
   1  -7 -15   -0.10    0.80
  -1  -7  15   -0.20    0.70
  -2   7  15   37.60    3.30
   2   7 -15   36.80    3.90
   2  -7  15   36.20    2.90
  -2   7 -15   28.00    3.20
   2  -7 -15   33.00    2.90
  -2  -7  15   40.70    6.00
  -2  -7  15   35.90    3.00
   2   7  15   35.10    3.20
   3  -7  15   52.99    3.60
  -3   7  15   55.59    4.00
   3   7 -15   50.99    4.10
  -3   7 -15   50.39    4.00
  -3  -7  15   49.50    3.80
  -3  -7  15   52.89    4.30
   3   7  15   53.09    3.90
   3  -7 -15   53.19    3.80
   4  -7  15    2.00    0.80
   4   7 -15    4.40    1.30
  -4   7  15    4.40    1.10
   4   7  15    3.40    1.20
   4  -7 -15    3.40    1.30
  -4   7 -15    3.00    1.30
  -4  -7  15    1.50    1.00
   0   8 -15   75.99    4.30
   0   8  15   70.89    4.70
   0  -8  15   78.19    4.40
   0  -8 -15   76.29    4.20
  -1   8  15   17.40    2.60
   1  -8  15   15.80    2.30
  -1   8 -15   18.20    2.60
   1  -8 -15   17.80    2.50
   1   8  15   16.20    2.60
  -1  -8  15   17.70    2.60
   2  -8  15   12.70    2.10
  -2   8  15   12.40    2.30
   2   8 -15   16.60    2.60
  -2   8 -15   11.80    2.20
   2   8  15    8.90    1.90
  -2  -8  15   12.30    2.10
   2  -8 -15   11.70    1.90
  -3   8  15   67.19    4.60
   3   8 -15   66.09    4.70
   3  -8  15   64.79    4.10
  -3   8 -15   64.59    4.60
   3  -8 -15   63.19    4.20
  -3  -8  15   60.69    4.20
   3   8  15   61.89    4.40
   0  -9  15    4.10    1.30
   0   9  15    1.70    1.00
   0  -9 -15    3.90    1.00
  -1   9  15   14.10    2.40
   1  -9  15   13.60    2.30
  -1   9 -15    9.90    2.00
   1   9  15   11.70    2.30
  -1  -9  15    9.90    1.90
   1  -9 -15   11.30    2.00
  -2   9  15    1.90    1.00
   2   9 -15   -0.20    1.00
   2  -9  15    1.20    0.80
   2  -9 -15    0.00    0.80
  -2  -9  15    0.30    0.90
   2   9  15    1.10    1.00
  -2   9 -15    1.00    1.10
   3   9 -15    6.20    1.50
   3  -9  15    9.00    1.80
  -3   9  15   11.50    2.20
   3   9  15   10.10    2.00
   3  -9 -15   10.50    2.20
  -3   9 -15   11.10    2.10
   0  10  15    1.10    0.80
   0 -10  15    2.10    1.10
  -1  10  15    3.30    1.00
   1 -10  15    0.30    0.70
   1  10  15    1.60    0.90
  -1 -10  15    2.10    1.00
   1 -10 -15    0.40    0.80
   2 -10  15   20.00    2.60
  -2  10  15   16.10    2.50
   2  10 -15   17.90    2.50
   2 -10 -15   23.40    2.80
  -2  10 -15   19.70    2.80
   0   0  16   70.79    3.90
   0   0  16   62.99    3.10
   0   0 -16   62.49    3.60
   1   0 -16  120.39    5.20
  -1   0  16  119.49    5.60
  -1   0 -16  121.79    5.30
  -1   0  16  122.49    4.70
   1   0  16  117.29    5.10
   1   0  16  118.99    4.70
  -2   0  16  169.08    7.20
   2   0 -16  164.68    6.50
  -2   0  16  179.88    6.10
   2   0  16  170.18    6.30
  -2   0 -16  165.88    6.70
  -3   0  16  260.67   10.00
   3   0  16  265.77    8.90
   3   0 -16  274.37    9.00
  -3   0 -16  267.57    9.40
  -4   0  16   42.90    3.70
   4   0 -16   41.20    3.00
  -4   0 -16   44.30    3.40
   4   0  16   44.00    3.30
  -5   0  16   40.40    3.60
   5   0  16   35.30    3.70
   5   0 -16   31.80    3.90
   0   1  16   43.90    3.10
   0  -1  16   49.00    3.20
   0   1  16   47.40    2.50
   0  -1  16   46.90    2.70
   0  -1 -16   44.00    3.00
   0   1 -16   43.70    3.00
   1   1 -16  133.89    5.50
   1  -1  16  134.09    5.40
   1  -1  16  134.09    5.20
  -1   1  16  126.69    5.90
  -1  -1 -16  130.19    5.60
   1   1  16  133.69    5.00
   1   1  16  134.69    5.60
  -1   1 -16  143.49    5.90
  -1  -1  16  132.49    5.90
   1  -1 -16  135.89    5.60
   2   1 -16  390.56   11.30
  -2  -1 -16  379.46   11.60
  -2   1  16  375.66   12.20
   2  -1  16  366.46   11.00
  -2  -1  16  377.36   12.30
  -2   1 -16  397.56   11.90
   2  -1 -16  378.76   11.40
   2   1  16  388.76   11.30
   2   1  16  378.86   10.90
  -2  -1  16  382.66   10.90
  -3   1  16   41.20    3.50
  -3  -1 -16   37.60    2.90
   3   1 -16   34.30    2.70
   3  -1  16   39.30    3.00
   3   1  16   40.90    2.90
  -3  -1  16   38.90    2.80
   3  -1 -16   39.10    2.90
  -3   1 -16   40.30    3.20
  -3  -1  16   33.20    3.70
  -4  -1 -16   48.20    3.50
   4   1 -16   49.90    4.00
  -4   1  16   52.19    4.10
   4  -1  16   48.60    3.50
  -4   1 -16   49.70    3.80
   4   1  16   56.89    3.70
  -4  -1  16   50.69    4.10
   5  -1  16   21.10    2.80
  -5   1  16   29.20    4.00
   5   1 -16   23.00    3.40
  -5  -1  16   20.30    3.20
   5  -1 -16   22.70    3.30
  -5   1 -16   21.90    2.90
   5   1  16   21.00    2.80
   0  -2  16    1.20    0.60
   0   2  16    0.10    0.60
   0  -2  16    0.20    0.60
   0   2 -16    1.70    0.80
   0  -2 -16   -0.30    0.60
  -1  -2 -16  178.38    6.70
   1  -2  16  171.18    6.20
   1   2 -16  170.28    6.50
  -1   2  16  171.98    7.00
   1  -2  16  171.98    6.40
  -1  -2  16  167.08    6.10
   1   2  16  167.38    6.70
   1  -2 -16  177.08    6.70
   1   2  16  173.98    5.80
  -1   2 -16  172.38    6.70
  -1  -2  16  174.38    7.00
   2  -2  16   28.70    2.40
  -2   2  16   28.40    3.10
   2   2 -16   22.90    2.50
  -2  -2  16   24.60    3.00
   2   2  16   27.80    2.20
   2  -2 -16   26.60    2.80
  -2   2 -16   24.90    2.80
   2   2  16   28.20    2.40
  -2  -2  16   27.80    2.30
   3  -2  16   80.59    4.30
   3   2 -16   76.69    4.00
  -3   2  16   78.49    4.80
   3   2 -16   80.79    4.90
  -3  -2 -16   80.69    4.30
  -3  -2  16   84.69    5.10
  -3  -2  16   80.89    4.30
   3   2  16   75.89    4.10
   3  -2 -16   77.79    4.30
  -3   2 -16   74.99    4.50
  -4   2  16   60.19    4.40
   4  -2  16   58.69    3.90
   4   2 -16   54.99    4.30
  -4   2 -16   64.49    4.20
   4  -2 -16   55.99    3.70
  -4  -2  16   61.09    4.60
  -4  -2  16   55.29    3.70
   4   2  16   63.89    3.90
  -5   2  16   66.19    4.70
   5   2 -16   62.19    4.60
   5  -2  16   60.79    4.20
  -5  -2  16   64.59    4.80
  -5   2 -16   68.29    4.50
   5   2  16   61.99    4.10
   5  -2 -16   59.79    3.90
   0  -3  16  176.78    6.40
   0   3  16  178.08    7.20
   0  -3 -16  186.18    6.90
   0  -3  16  186.18    7.00
   0   3 -16  182.78    6.90
  -1   3  16  209.38    8.20
   1  -3  16  221.18    7.40
  -1  -3 -16  211.48    7.60
   1   3 -16  207.48    7.40
  -1  -3  16  213.18    8.10
  -1   3 -16  222.98    7.90
   1   3  16  213.78    7.90
  -1  -3  16  217.98    7.40
   1  -3 -16  212.68    7.70
   2   3 -16   29.00    3.30
   2  -3  16   25.10    2.70
  -2  -3 -16   29.40    2.40
  -2   3  16   24.90    2.90
   2   3 -16   24.40    2.50
   2  -3 -16   27.60    2.80
   2   3  16   29.10    2.50
  -2  -3  16   27.70    2.40
  -2   3 -16   25.40    3.00
  -2  -3  16   28.30    3.30
   3   3 -16   25.20    3.20
  -3  -3 -16   14.70    2.10
   3  -3  16   23.70    2.80
  -3   3  16   21.30    2.90
  -3  -3  16   20.80    3.00
  -3  -3  16   23.10    2.70
   3  -3 -16   21.30    2.60
   3   3  16   18.80    2.30
  -3   3 -16   27.70    3.20
  -4   3  16   18.50    2.90
   4   3 -16   16.30    2.80
   4  -3  16   13.20    2.20
  -4  -3  16   13.30    2.40
   4   3  16   14.80    2.10
  -4  -3  16   17.10    2.50
  -4   3 -16   15.30    2.60
   4  -3 -16   17.80    2.60
   5  -3  16  147.19    7.80
   5   3 -16  147.29    7.80
  -5   3  16  163.68    7.80
   5  -3 -16  155.38    6.90
  -5   3 -16  142.59    7.00
   5   3  16  154.88    6.80
  -5  -3  16  158.88    8.20
   0   4 -16  451.45   13.10
   0   4 -16  449.16   13.00
   0  -4  16  441.56   12.60
   0   4  16  459.35   13.70
   0  -4 -16  444.06   13.00
   0  -4  16  448.96   13.20
   1   4 -16   18.10    2.40
   1   4 -16   17.90    2.20
  -1   4  16   21.00    2.80
   1  -4  16   21.70    2.50
  -1  -4 -16   20.20    2.40
  -1  -4  16   21.90    2.60
   1  -4 -16   21.30    2.60
  -1  -4  16   22.70    2.80
  -1   4 -16   16.30    2.30
   1   4  16   14.20    2.10
  -2  -4 -16   97.59    4.70
   2   4 -16  102.09    5.50
   2   4 -16  107.69    4.70
  -2   4  16   97.89    5.40
   2  -4  16  107.09    4.90
  -2  -4  16  103.19    4.90
  -2  -4  16   97.09    5.40
   2  -4 -16   94.59    4.90
  -2   4 -16   98.69    5.20
   2   4  16  108.39    5.30
  -3  -4 -16    1.40    0.80
   3  -4  16    2.00    1.10
   3   4 -16    2.20    1.10
  -3   4  16    4.00    1.40
  -3  -4  16    2.30    1.00
  -3   4 -16    1.00    0.90
   3   4  16    2.00    0.90
   3  -4 -16    2.70    1.00
  -3  -4  16    2.40    1.00
  -4   4  16   95.99    5.60
   4  -4  16   89.19    4.90
   4   4 -16   86.89    5.70
  -4  -4  16   96.49    5.30
  -4   4 -16   94.59    5.50
  -4  -4  16   90.79    5.80
   4  -4 -16   93.99    5.20
  -5   4  16   53.49    4.30
   5   4  16   57.69    3.90
   5  -4 -16   55.49    4.00
  -5   4 -16   55.99    6.50
   0  -5  16   16.50    2.30
   0   5 -16   12.80    2.00
   0  -5 -16   17.10    2.30
   0   5 -16   13.50    1.90
   0  -5  16   18.70    2.40
   0   5  16   12.90    2.10
   1   5 -16  184.48    7.10
   1  -5  16  205.68    7.30
  -1   5  16  199.38    8.10
  -1  -5 -16  197.58    7.30
   1   5 -16  191.48    7.70
  -1  -5  16  189.18    7.80
  -1  -5  16  194.88    7.30
   1  -5 -16  196.08    7.50
  -1   5 -16  210.08    7.90
   1   5  16  194.48    7.80
   2   5 -16   19.20    2.70
   2  -5  16   22.80    2.70
  -2   5  16   18.70    2.70
  -2  -5  16   22.20    2.80
   2   5  16   18.20    2.50
   2  -5 -16   16.40    2.30
  -2   5 -16   16.90    2.50
  -2  -5  16   18.30    2.70
   3   5 -16   45.70    3.80
  -3   5  16   43.20    3.70
   3  -5  16   43.60    3.20
   3   5  16   43.90    3.40
  -3  -5  16   46.70    3.90
  -3   5 -16   43.60    3.60
  -3  -5  16   43.50    3.30
   3  -5 -16   41.60    3.30
   4   5 -16   14.90    2.50
  -4   5  16   11.80    2.20
   4  -5  16   11.20    2.00
  -4   5 -16   16.20    2.50
   4  -5 -16   13.30    2.40
  -4  -5  16    9.50    2.10
  -4  -5  16   19.70    2.90
   0   6  16  195.78    8.10
   0  -6  16  201.08    7.50
   0   6 -16  206.78    7.80
   0  -6 -16  208.58    7.70
   1   6 -16   97.49    4.80
   1  -6  16  113.89    5.10
   1   6 -16  100.99    5.30
  -1   6  16   98.39    5.50
  -1  -6 -16  102.39    4.90
  -1   6 -16  101.09    5.20
   1   6  16  105.99    5.60
  -1  -6  16   94.79    4.90
  -1  -6  16   97.29    5.30
   1  -6 -16   95.49    5.00
   2  -6  16   28.80    3.10
  -2   6  16   37.00    4.00
   2   6 -16   27.20    3.40
  -2   6 -16   23.80    3.00
   2  -6 -16   29.80    3.20
  -2  -6  16   26.10    3.00
  -2  -6  16   29.00    3.50
   2   6  16   29.90    3.50
   3  -6  16   31.60    3.30
  -3   6  16   39.80    3.40
   3   6 -16   35.90    4.10
  -3  -6  16   34.70    3.70
   3  -6 -16   32.10    3.50
   3   6  16   35.40    3.80
  -3   6 -16   28.30    3.50
  -3  -6  16   29.80    3.80
   4  -6  16    4.80    1.20
   4   6 -16    3.10    1.30
  -4   6  16    7.20    1.60
  -4  -6  16    5.50    1.50
   4  -6 -16    7.70    1.70
  -4  -6  16    3.50    1.50
  -4   6 -16    5.00    1.70
   0   7  16   15.50    2.50
   0  -7 -16   20.10    2.60
   0  -7  16   20.00    2.70
   0   7 -16   18.30    2.50
  -1   7  16  139.29    6.70
   1   7 -16  107.79    5.70
   1  -7  16  131.79    5.90
   1   7  16  148.59    6.90
  -1  -7  16  137.29    6.40
  -1  -7  16  138.39    6.20
   1  -7 -16  134.39    6.10
  -2   7  16   84.89    5.20
   2  -7  16   88.59    4.70
   2   7 -16   93.19    5.30
  -2  -7  16   84.69    5.20
   2   7  16   81.39    5.00
  -2   7 -16   92.69    5.30
   2  -7 -16   90.19    4.90
  -2  -7  16   85.89    4.90
  -3   7  16   20.10    2.90
   3   7 -16   19.10    2.80
   3  -7  16   16.40    2.40
   3   7  16   15.40    2.50
   3  -7 -16   16.00    2.30
  -3  -7  16   19.00    2.80
  -3   7 -16   16.40    2.60
  -3  -7  16   20.70    3.20
  -4   7  16    1.90    1.10
   0  -8  16   11.20    2.10
   0  -8 -16    8.70    1.70
   0   8 -16    8.40    1.70
   0   8  16    7.40    1.70
   1  -8  16    6.70    1.70
  -1   8  16    6.40    1.70
   1   8  16    7.30    1.90
   1  -8 -16    4.80    1.40
  -1  -8  16    3.70    1.30
   2   8 -16   32.70    3.80
  -2   8  16   35.40    4.10
   2  -8  16   34.30    3.00
   2  -8 -16   38.90    3.10
   2   8  16   36.30    4.20
  -2  -8  16   37.70    3.20
  -2   8 -16   31.30    3.50
   3   8 -16   27.90    3.50
  -3   8  16   30.30    3.60
   3  -8  16   28.60    3.20
   3   8  16   27.40    3.40
  -3  -8  16   30.20    3.70
  -3   8 -16   23.40    3.20
   3  -8 -16   36.10    3.80
   0   9  16   43.00    3.80
   0  -9  16   40.20    3.30
   0  -9 -16   40.20    3.10
  -1   9  16   14.10    2.50
   1  -9  16   11.60    2.10
  -1   9 -16   11.00    2.10
  -1  -9  16   12.60    2.10
   1   9  16   10.00    2.20
   1  -9 -16   12.10    1.90
   2  -9  16   36.10    3.10
   2   9 -16   35.20    3.80
  -2   9  16   41.20    3.70
   2   9  16   39.50    3.60
  -2   9 -16   39.90    3.50
  -2  -9  16   34.90    3.80
   2  -9 -16   46.50    3.40
   0 -10  16    4.40    1.20
   0  10  16    5.60    1.60
   1 -10  16   14.40    2.50
  -1  10  16   20.60    3.30
   1 -10 -16   16.80    2.30
  -1 -10  16   27.50    5.00
   0   0  17    1.60    0.60
   0   0 -17    1.30    0.80
   0   0  17    1.60    0.80
   1   0  17   88.59    4.10
  -1   0  17  100.99    4.20
  -1   0  17   94.49    5.10
  -1   0 -17   97.09    4.80
   1   0 -17   99.69    4.80
   1   0  17  101.09    4.80
  -2   0 -17   26.10    2.90
   2   0 -17   19.00    2.30
   2   0  17   26.70    2.70
  -2   0  17   25.20    3.10
  -3   0 -17  386.06   12.10
   3   0 -17  363.56   11.40
   3   0  17  370.96   11.40
  -3   0  17  363.76   12.70
   4   0  17  116.29    5.70
  -4   0  17  122.19    6.60
  -4   0 -17  120.39    6.00
   4   0 -17  111.59    5.40
   5   0  17    0.90    0.80
   5   0 -17    4.50    1.40
  -5   0  17    1.80    1.00
   0   1 -17  660.43   17.60
   0  -1  17  683.43   18.00
   0   1  17  652.63   16.40
   0  -1 -17  652.43   17.60
   0  -1  17  652.73   16.70
   0   1  17  673.03   18.00
   1  -1  17   13.90    1.90
  -1   1  17   13.10    2.20
   1   1 -17   13.80    2.00
   1  -1  17   14.40    2.00
  -1  -1 -17   15.50    2.20
   1  -1 -17   12.50    2.00
   1   1  17   14.40    2.20
  -1   1 -17   17.00    2.30
  -1  -1  17   12.70    2.10
   1   1  17   13.70    1.70
   2   1 -17   56.29    3.50
   2  -1  17   62.79    3.60
  -2  -1 -17   61.89    3.80
  -2   1  17   61.29    4.10
   2   1  17   58.59    3.30
  -2  -1  17   64.29    3.50
  -2   1 -17   61.59    3.90
   2  -1 -17   61.09    3.70
   2   1  17   60.89    3.60
  -2  -1  17   57.89    4.10
   3  -1  17   56.69    3.60
  -3   1  17   60.59    4.30
  -3  -1 -17   62.79    3.90
   3   1 -17   61.39    3.60
   3   1  17   54.99    3.50
  -3   1 -17   56.19    3.90
  -3  -1  17   56.89    4.20
   3  -1 -17   51.89    3.50
  -4   1  17   15.50    2.60
   4  -1  17   11.50    2.10
  -4  -1 -17   14.70    2.20
   4   1 -17   18.00    3.10
   4   1  17   11.70    2.10
  -4   1 -17   15.80    2.60
  -4  -1  17   17.30    2.90
   5  -1  17   13.50    3.70
  -5   1  17   14.80    2.60
   5   1 -17   14.90    2.70
   5   1  17   13.00    2.10
   5  -1 -17   19.00    3.00
  -5  -1  17   10.40    2.30
  -5   1 -17   16.10    2.50
   0   2 -17  117.69    5.40
   0  -2 -17  121.49    5.50
   0   2  17  130.79    5.90
   0  -2  17  122.19    5.10
   0  -2  17  129.89    5.80
   1  -2  17  307.07    9.80
  -1   2  17  305.17   10.50
  -1  -2 -17  308.77   10.00
   1   2 -17  302.77    9.80
   1  -2  17  309.47    9.50
  -1  -2  17  315.67    9.50
   1   2  17  299.17   10.00
  -1   2 -17  294.17   10.00
   1  -2 -17  322.17   10.20
  -1  -2  17  310.17   10.50
  -2  -2 -17   70.69    4.00
   2   2 -17   69.39    3.90
  -2   2  17   71.09    4.50
   2  -2  17   70.59    3.90
  -2  -2  17   71.69    3.80
  -2  -2  17   68.89    4.50
   2   2  17   69.19    4.00
  -2   2 -17   73.79    4.30
   2   2  17   65.19    3.50
   2  -2 -17   70.89    4.10
  -3  -2 -17   99.29    5.00
   3  -2  17   98.39    5.00
   3   2 -17   95.69    4.60
   3   2 -17  105.19    5.80
  -3   2  17  102.79    5.80
   3   2  17   95.19    4.70
  -3   2 -17  102.39    5.40
  -3  -2  17  101.79    5.80
   3  -2 -17   99.19    5.00
  -3  -2  17   91.99    4.70
  -4   2  17   46.70    4.00
   4  -2  17   43.60    3.40
   4   2 -17   45.20    4.00
  -4   2 -17   53.69    3.90
   4  -2 -17   42.20    3.30
   4   2  17   46.60    3.40
  -4  -2  17   42.90    4.70
  -5   2  17    2.50    1.10
   5  -2 -17    1.30    0.80
  -5   2 -17    2.10    0.90
   5   2  17    3.50    1.00
   0  -3  17   10.90    1.90
   0   3  17    9.40    1.80
   0  -3 -17   10.80    1.90
   0  -3  17    7.90    1.50
   0   3 -17    8.70    1.60
  -1   3  17  160.88    7.10
   1   3 -17  164.08    6.50
  -1  -3 -17  165.48    6.70
   1  -3  17  174.68    6.50
  -1  -3  17  165.38    6.40
  -1  -3  17  172.88    7.20
   1   3  17  173.98    7.10
  -1   3 -17  171.28    6.90
   1  -3 -17  176.68    6.90
   2  -3  17   14.80    2.20
   2   3 -17    7.60    1.80
  -2  -3 -17   11.70    1.80
   2   3 -17   10.10    1.70
  -2   3  17    9.80    2.10
   2   3  17    8.80    1.70
  -2   3 -17    8.90    2.00
  -2  -3  17    8.00    1.70
  -2  -3  17    9.10    1.60
   2  -3 -17    8.60    1.70
   3  -3  17   95.39    4.90
  -3   3  17   87.89    5.40
   3   3 -17   99.09    5.70
  -3  -3 -17   91.09    4.80
   3  -3 -17   90.89    5.00
  -3  -3  17  101.39    5.80
  -3  -3  17   91.89    4.80
   3   3  17  102.79    5.50
  -3   3 -17   98.19    5.40
   4   3 -17  239.98   10.00
  -4   3  17  228.98    9.70
   4  -3  17  226.98    8.70
  -4  -3  17  235.18   10.10
  -4  -3  17  232.88    8.90
  -4   3 -17  235.18    9.40
   4  -3 -17  221.38    8.70
   4   3  17  222.38    8.40
   0   4 -17  339.87   11.10
   0  -4 -17  355.96   11.20
   0  -4  17  365.16   11.40
   0   4 -17  355.96   11.10
   0   4  17  352.56   11.80
   0  -4  17  353.76   10.70
   1  -4  17    7.30    1.50
  -1   4  17    5.00    1.40
   1   4 -17    5.10    1.30
   1   4 -17    7.30    1.70
  -1  -4 -17    9.20    1.60
  -1  -4  17    7.80    1.60
   1   4  17    8.70    1.80
  -1  -4  17    8.90    1.80
  -1   4 -17    7.00    1.50
   1  -4 -17    5.90    1.50
  -2   4  17   13.10    2.30
   2  -4  17   12.40    1.90
  -2  -4 -17   14.10    2.00
   2   4 -17   13.50    1.90
   2   4 -17   10.40    2.00
  -2  -4  17   18.90    2.50
   2   4  17   14.70    2.20
   2  -4 -17    9.80    1.80
  -2  -4  17   12.50    2.20
  -2   4 -17   13.20    2.20
   3   4 -17   12.10    2.30
  -3   4  17   13.10    2.50
  -3  -4 -17   10.40    2.20
   3  -4  17   13.60    2.10
  -3  -4  17   11.90    2.30
   3  -4 -17   12.80    2.10
  -3  -4  17   12.10    2.00
  -3   4 -17   18.90    2.90
   4   4 -17   85.49    5.60
   4  -4  17   81.69    4.70
  -4   4  17   80.69    5.30
  -4   4 -17   81.39    5.20
   4  -4 -17   82.19    4.90
  -4  -4  17   78.09    4.80
  -4  -4  17   77.19    5.40
   0  -5  17  102.29    4.90
   0  -5  17  112.19    7.10
   0   5 -17  100.39    5.10
   0   5  17  101.89    5.50
   0  -5 -17  101.29    5.10
   1  -5  17   88.29    4.50
   1   5 -17   91.69    4.70
  -1  -5 -17   92.89    4.70
  -1   5  17   87.99    5.20
   1   5 -17   88.19    5.00
  -1  -5  17   90.59    4.70
   1  -5 -17   89.99    4.80
   1   5  17   90.49    5.10
  -1   5 -17   82.29    4.80
  -1  -5  17   82.49    4.90
  -2  -5 -17   18.00    2.30
   2   5 -17   21.40    3.00
  -2   5  17   16.90    2.80
   2  -5  17   16.30    2.40
  -2   5 -17   17.40    2.60
  -2  -5  17   18.30    2.50
   2   5  17   14.20    2.30
   2  -5 -17   15.50    2.20
  -2  -5  17   16.00    2.80
   3  -5  17   21.10    2.60
  -3   5  17   23.90    3.30
   3   5 -17   22.70    3.30
  -3  -5  17   21.10    2.70
  -3  -5  17   23.70    3.50
  -3   5 -17   22.60    3.10
   3  -5 -17   22.10    3.00
   3   5  17   22.60    2.90
   4   5 -17   24.10    3.30
  -4   5  17   26.60    3.60
   4  -5  17   21.80    2.90
  -4  -5  17   19.90    3.10
  -4   5 -17   24.20    3.20
  -4  -5  17   21.10    2.90
   4  -5 -17   27.00    3.10
   0  -6  17  106.69    5.20
   0   6  17  108.79    5.90
   0  -6 -17  108.49    5.30
   0   6 -17  108.29    5.40
   1  -6  17  205.28    7.70
  -1   6  17  225.28    9.00
   1   6 -17  212.58    7.80
  -1  -6 -17  213.08    7.80
   1   6 -17  200.98    8.20
  -1  -6  17  210.48    8.50
   1  -6 -17  218.18    8.20
  -1   6 -17  202.08    8.20
  -1  -6  17  199.58    7.90
   1   6  17  206.78    8.50
  -2   6  17   31.30    3.80
   2   6 -17   32.30    3.70
   2  -6  17   34.30    2.90
  -2  -6  17   35.10    3.00
   2  -6 -17   36.50    3.10
  -2   6 -17   35.70    3.90
  -2  -6  17   30.50    3.60
   2   6  17   28.00    3.30
  -3   6  17   39.30    4.40
   3  -6  17   35.70    3.00
   3   6 -17   34.80    4.00
  -3   6 -17   41.70    4.50
  -3  -6  17   36.50    4.30
  -3  -6  17   37.80    3.20
   3   6  17   34.30    3.10
   3  -6 -17   30.70    3.50
  -4   6  17   51.39    4.20
  -4  -6  17   60.89    6.60
   0   7  17  636.44   19.00
   0  -7 -17  651.93   17.90
   0   7 -17  635.34   18.10
   0  -7  17  664.73   18.10
  -1  -7 -17   21.80    2.50
   1   7 -17   13.80    2.10
  -1   7  17   25.10    3.40
   1  -7  17   17.30    2.60
  -1  -7  17   19.70    2.80
  -1   7 -17   14.10    2.40
   1   7  17   22.10    3.10
  -1  -7  17   20.60    2.80
   1  -7 -17   24.40    2.90
   2   7 -17    9.20    1.80
  -2   7  17   11.00    2.10
   2  -7  17    9.10    1.90
  -2  -7  17    6.90    1.80
   2   7  17   12.00    2.40
   2  -7 -17   13.60    2.20
  -2   7 -17    8.90    1.90
  -2  -7  17   12.20    2.20
   3   7 -17    5.40    1.60
  -3   7  17    7.90    1.80
   3  -7  17    6.90    1.60
   3  -7 -17    8.00    1.70
   3   7  17    4.40    1.30
  -3  -7  17    5.70    1.60
  -3   7 -17    5.40    1.50
  -3  -7  17    6.90    1.80
   0  -8 -17  298.57   10.30
   0   8 -17  309.27   11.50
   0   8  17  316.27   11.60
   0  -8  17  296.67   10.50
  -1   8  17    6.50    1.60
   1  -8  17    5.60    1.60
   1   8  17    6.30    1.80
  -1   8 -17    8.20    1.90
  -1  -8  17    6.40    1.60
   1  -8 -17    8.10    1.60
  -2   8  17   23.00    3.30
   2  -8  17   30.50    3.40
   2   8 -17   24.00    3.30
   2  -8 -17   26.90    3.20
  -2   8 -17   22.00    3.00
   2   8  17   28.70    3.60
  -2  -8  17   26.20    3.40
   3   8 -17   57.39    7.40
  -3   8  17   57.69    4.50
   3   8  17   68.39    4.80
   0  -9 -17  173.58    7.20
   0  -9  17  172.28    7.50
   0   9  17  177.38    8.30
   1  -9  17   58.69    4.00
  -1   9  17   60.89    4.50
   1  -9 -17   64.19    4.10
  -1   9 -17   58.19    4.20
  -1  -9  17   55.09    4.00
   1   9  17   65.99    4.70
  -2   9  17    4.50    1.60
   2   9 -17    1.90    1.20
  -2   9 -17    4.80    1.60
   2  -9 -17    1.80    1.70
   0   0  18  588.84   15.30
   0   0  18  596.74   16.80
   0   0 -18  606.74   16.60
  -1   0  18   52.89    3.80
   1   0 -18   49.60    3.40
   1   0  18   56.89    3.60
  -1   0 -18   54.89    3.60
   2   0 -18   14.60    2.10
  -2   0 -18   16.60    2.40
  -2   0  18   19.00    2.70
   2   0  18   17.80    2.20
  -3   0  18    3.30    1.30
  -3   0 -18    2.70    1.10
   3   0  18    5.30    1.30
   3   0 -18    2.40    1.10
   4   0  18   36.20    3.10
   4   0 -18   39.30    3.10
  -4   0  18   34.40    4.10
  -4   0 -18   39.40    3.20
   0  -1  18   40.30    2.70
   0   1  18   40.50    3.10
   0   1 -18   41.20    3.10
   0  -1  18   42.50    3.20
   0  -1 -18   39.80    3.10
  -1  -1 -18   10.40    1.80
   1   1 -18    8.00    1.50
   1  -1  18   11.00    1.70
   1  -1  18    7.20    1.50
   1   1  18    9.90    1.80
   1  -1 -18    7.70    1.60
  -1   1 -18    9.20    1.80
  -1  -1  18    8.30    1.80
  -1  -1  18    7.00    1.30
   1   1  18    9.70    1.40
   2  -1  18   33.00    2.60
  -2  -1 -18   33.80    2.90
  -2   1  18   32.90    3.80
   2   1 -18   34.20    2.80
  -2   1 -18   32.50    2.90
  -2  -1  18   39.10    4.10
   2  -1 -18   34.60    3.50
  -2  -1  18   34.60    2.50
   3  -1  18   96.09    4.90
  -3   1  18  101.29    5.90
   3   1 -18   98.49    4.90
  -3  -1 -18   95.89    5.10
  -3  -1  18   94.29    5.70
   3   1  18   90.59    4.70
  -3   1 -18   94.89    5.30
   4  -1  18   32.40    3.40
  -4  -1 -18   39.10    4.00
   4   1 -18   41.70    4.60
  -4   1  18   33.90    4.10
   4   1  18   37.20    3.10
   4  -1 -18   34.30    3.00
  -4   1 -18   38.60    3.40
  -4  -1  18   40.80    4.60
   0   2 -18   62.49    3.80
   0  -2 -18   62.19    3.80
   0   2  18   65.49    4.10
   0  -2  18   69.89    4.10
   0  -2  18   69.39    3.60
   1  -2  18   39.60    2.80
  -1  -2 -18   40.30    3.10
   1   2 -18   36.70    2.90
  -1   2  18   38.00    3.20
   1   2  18   39.40    3.10
  -1  -2  18   40.00    2.80
  -1   2 -18   45.40    3.30
  -1  -2  18   42.00    3.30
   2   2 -18   33.10    2.80
  -2  -2 -18   34.70    2.80
   2  -2  18   30.60    2.60
  -2   2  18   38.50    4.10
  -2   2 -18   29.30    3.20
  -2  -2  18   29.60    3.50
  -2  -2  18   30.00    2.50
   2   2  18   35.50    2.80
   2  -2 -18   29.90    3.20
  -3   2  18    4.60    1.70
  -3  -2 -18    3.20    1.10
   3   2 -18    4.60    1.40
   3   2 -18    2.20    0.90
   3  -2  18    5.40    1.50
  -3  -2  18    1.30    0.60
   3   2  18    2.90    1.00
   3  -2 -18    3.50    1.10
  -3  -2  18    3.50    1.40
  -3   2 -18    2.30    1.30
  -4  -2 -18   43.40    6.20
   4  -2  18   42.50    3.30
  -4   2  18   46.30    3.90
   4   2 -18   46.00    3.90
   4  -2 -18   40.10    3.30
   4   2  18   43.70    3.30
  -4  -2  18   39.20    4.40
  -4   2 -18   46.60    3.60
   0  -3 -18   37.40    3.00
   0  -3  18   34.50    2.90
   0   3  18   32.40    3.00
   0  -3  18   40.00    2.80
   0   3 -18   34.90    2.80
   1   3 -18   29.70    2.60
   1  -3  18   29.90    2.50
  -1  -3 -18   32.80    2.80
  -1   3  18   25.70    3.30
  -1  -3  18   24.50    3.00
   1   3  18   32.70    2.80
   1  -3 -18   31.50    3.20
  -1   3 -18   25.20    2.90
  -1  -3  18   31.20    2.50
   2   3 -18   14.00    2.40
  -2   3  18   11.10    2.10
   2  -3  18   13.40    2.10
  -2  -3 -18   11.00    1.80
   2   3 -18   14.30    2.00
   2  -3 -18   10.40    1.80
  -2  -3  18   13.70    2.30
   2   3  18   13.80    2.30
  -2   3 -18   13.20    2.30
  -2  -3  18   13.20    2.00
  -3  -3 -18   78.19    4.50
   3   3 -18   83.49    5.20
   3  -3  18   80.09    4.60
  -3   3  18   78.39    5.10
  -3  -3  18   77.29    5.20
  -3  -3  18   74.69    4.40
  -3   3 -18   83.39    5.00
   3  -3 -18   80.49    4.70
   4  -3  18    7.80    1.60
   4   3 -18    6.50    1.70
  -4   3  18    5.70    1.50
  -4   3 -18    9.40    1.80
   4  -3 -18    3.60    1.30
  -4  -3  18    2.40    1.30
  -4  -3  18    7.10    1.50
   4   3  18    3.80    1.70
   0   4 -18  109.79    5.30
   0  -4  18  115.99    5.50
   0  -4  18  100.89    4.90
   0  -4 -18  116.39    5.50
   0   4  18  106.39    5.70
   0   4 -18  106.89    5.30
  -1  -4 -18   19.60    2.60
   1  -4  18   16.00    2.20
   1   4 -18   22.90    2.90
   1   4 -18   18.30    2.50
  -1   4  18   17.90    2.90
  -1   4 -18   19.00    2.60
   1  -4 -18   20.70    2.70
   1   4  18   15.00    2.30
  -1  -4  18   23.50    2.80
  -1  -4  18   20.90    2.90
  -2  -4 -18    3.80    1.10
   2   4 -18    1.30    1.10
  -2   4  18    4.40    1.40
   2  -4  18    3.10    1.10
   2   4 -18    2.90    0.90
   2  -4 -18    0.90    0.80
   2   4  18    2.00    1.00
  -2   4 -18    1.60    1.10
  -2  -4  18    2.60    1.20
  -2  -4  18    1.60    0.80
  -3   4  18   19.10    3.10
   3  -4  18   19.70    2.60
   3   4 -18   19.90    2.90
  -3  -4  18   20.10    2.60
  -3  -4  18   15.30    2.80
   3  -4 -18   21.00    3.00
  -3   4 -18   23.00    3.30
   4   4 -18   95.59    6.00
  -4   4  18   94.99    5.80
   4  -4  18   88.89    5.20
   4  -4 -18   97.69    5.40
  -4  -4  18   87.19    5.20
  -4   4 -18   95.69    5.60
  -4  -4  18   91.99    6.10
   0   5  18    1.50    1.00
   0  -5 -18    1.90    1.00
   0  -5  18    0.80    0.70
   1   5 -18   71.89    4.20
   1  -5  18   67.29    4.00
   1   5 -18   74.49    4.60
  -1   5  18   75.39    4.90
  -1  -5 -18   69.19    4.10
   1  -5 -18   71.69    4.40
  -1  -5  18   71.29    4.60
  -1  -5  18   81.29    4.40
  -1   5 -18   70.09    4.40
   1   5  18   68.19    4.50
  -2   5  18    3.60    1.40
  -2  -5 -18    2.00    0.80
   2  -5  18    4.00    1.20
   2   5 -18    0.20    0.90
   2  -5 -18   -0.30    0.80
  -2   5 -18    2.90    1.20
  -2  -5  18    1.20    1.00
  -2  -5  18    3.70    1.20
   2   5  18    1.60    1.00
   3   5 -18  113.49    6.30
  -3   5  18  119.29    6.50
   3  -5  18  109.69    5.50
   3   5  18  110.39    5.80
  -3   5 -18  114.89    6.30
  -3  -5  18  108.19    5.70
   3  -5 -18  111.79    5.80
  -3  -5  18  109.89    6.50
  -4   5  18   51.29    4.20
  -4  -5  18   52.89    4.00
   0   6  18  109.19    6.00
   0  -6  18  107.69    5.40
   0  -6 -18  117.59    5.60
   1  -6  18  100.79    5.10
  -1   6  18  104.09    6.00
   1   6 -18  108.79    5.60
  -1  -6 -18  104.99    5.20
   1   6 -18   94.49    4.90
   1   6  18  103.59    5.70
  -1  -6  18  101.49    5.20
  -1   6 -18  100.99    5.50
   1  -6 -18  103.59    5.40
  -1  -6  18  100.19    5.60
   2   6 -18  150.68    7.30
   2  -6  18  143.39    6.40
  -2   6  18  142.29    7.20
  -2   6 -18  143.79    7.00
  -2  -6  18  136.49    6.40
   2  -6 -18  146.99    6.70
   2   6  18  151.08    7.10
  -2  -6  18  146.59    7.30
   3   6 -18   46.30    3.90
  -3   6  18   43.30    3.80
   3  -6  18   36.80    3.10
   3  -6 -18   38.00    3.20
   3   6  18   42.90    3.60
  -3  -6  18   38.50    3.20
  -3   6 -18   42.30    4.50
  -3  -6  18   42.20    4.80
   0  -7  18  106.49    5.50
   0   7  18  105.19    6.00
   0  -7 -18  104.99    5.40
   0   7 -18  100.59    5.40
  -1   7  18   23.30    3.40
  -1  -7 -18   20.90    2.50
   1  -7  18   22.70    2.90
   1   7 -18   12.60    2.60
  -1   7 -18   21.50    2.90
   1  -7 -18   21.20    2.70
   1   7  18   23.30    3.20
  -1  -7  18   17.70    2.60
  -1  -7  18   15.60    2.50
  -2   7  18   26.30    3.60
   2  -7  18   32.10    3.50
   2   7 -18   37.10    3.30
   2   7  18   31.00    3.60
  -2  -7  18   25.00    3.00
   2  -7 -18   34.20    3.70
  -2   7 -18   26.80    3.40
  -2  -7  18   27.90    3.60
   3   7 -18    7.10    1.80
  -3   7  18   10.20    1.90
   3   7  18   10.50    2.10
  -3  -7  18    7.60    2.30
   0  -8  18    4.70    1.40
   0  -8 -18    5.40    1.30
   0   8  18    5.60    1.50
   1  -8  18   53.89    3.80
  -1   8  18   55.19    4.30
   1  -8 -18   59.19    3.90
  -1   8 -18   53.69    4.10
  -1  -8  18   54.49    3.90
   1   8  18   53.09    4.20
   2   8 -18   66.99    4.60
  -2   8  18   72.29    5.10
   2   8  18   65.79    4.80
  -2   8 -18   75.29    5.00
   0  -9 -18  241.08    9.00
  -1   9 -18  151.68    7.20
   1  -9 -18  154.08    6.90
   0   0  19    3.50    1.00
   0   0 -19    2.50    1.10
   0   0  19    3.50    0.90
   1   0  19    1.20    0.60
  -1   0 -19   -0.10    0.60
   1   0 -19    0.10    0.70
  -1   0  19    0.70    0.80
   1   0  19    0.10    0.40
  -2   0 -19    9.60    1.80
  -2   0  19    8.60    2.10
   2   0  19    8.90    1.60
   2   0 -19    7.40    1.60
   3   0  19   67.89    4.00
   3   0 -19   68.89    4.20
  -3   0 -19   62.99    4.20
  -3   0  19   63.79    4.70
  -4   0 -19    9.80    2.00
   4   0 -19    4.80    1.40
   4   0  19    8.20    1.60
  -4   0  19    6.00    1.70
   0  -1 -19   22.30    2.70
   0   1 -19   19.10    2.50
   0  -1  19   21.60    2.80
   0  -1  19   19.20    2.20
   0   1  19   17.60    2.50
   1  -1  19   10.30    1.90
   1  -1  19    9.30    1.60
  -1  -1 -19   10.40    1.90
  -1   1  19    8.70    1.90
   1   1 -19    6.60    1.50
  -1  -1  19   10.50    2.10
   1   1  19    9.10    1.80
   1  -1 -19    5.90    1.40
  -1  -1  19    7.40    1.40
  -1   1 -19    9.10    1.90
  -2  -1 -19   14.90    2.20
   2  -1  19   20.30    2.50
  -2   1  19   22.00    3.00
  -2  -1  19   16.70    2.80
  -2   1 -19   19.80    2.80
   2  -1 -19   21.90    2.80
   3  -1  19   13.00    2.20
   3   1 -19   11.90    2.00
  -3  -1 -19   16.70    2.40
  -3   1  19   13.20    2.50
   3  -1 -19   12.10    2.20
  -3   1 -19   12.90    2.40
  -3  -1  19   14.90    2.70
   3   1  19   14.60    2.10
  -4   1  19    2.70    1.30
   4   1 -19    2.40    1.10
   4  -1  19    2.90    1.00
  -4  -1 -19    0.10    0.80
   4   1  19    1.50    0.80
  -4   1 -19   -0.60    0.80
   4  -1 -19    2.70    1.20
  -4  -1  19    0.60    0.90
   0   2 -19    0.70    0.80
   0  -2 -19    1.40    0.70
   0   2  19   -1.70    0.60
   0  -2  19    0.10    0.70
   0  -2  19   -0.20    0.50
  -1  -2 -19   87.69    4.80
   1   2 -19   82.89    4.50
   1  -2  19   86.09    4.30
  -1   2  19   78.79    4.90
  -1  -2  19   82.49    4.20
   1   2  19   85.79    4.80
   1  -2 -19   79.59    4.60
  -1  -2  19   90.29    5.10
  -1   2 -19   80.39    4.70
  -2   2  19   37.90    3.40
   2  -2  19   35.60    2.80
   2   2 -19   33.50    2.80
  -2  -2 -19   36.60    3.00
  -2  -2  19   34.00    2.70
  -2  -2  19   39.70    3.50
  -2   2 -19   36.20    3.10
   2  -2 -19   37.60    3.10
   2   2  19   42.90    5.40
   3   2 -19   90.99    4.70
  -3  -2 -19   93.79    5.20
   3  -2  19   92.89    4.90
  -3   2  19   96.49    5.80
   3   2 -19   98.19    5.80
   3  -2 -19   92.79    5.10
  -3   2 -19  100.89    5.50
  -3  -2  19   76.99    5.40
   4   2 -19   17.70    3.00
   4  -2  19   18.20    2.60
   4   2  19   12.90    2.10
   4  -2 -19   19.70    2.70
  -4  -2  19   16.80    3.10
  -4   2 -19   12.80    2.10
   0  -3 -19   16.30    2.30
   0   3 -19   18.50    2.40
   0  -3  19   22.20    2.70
   0   3  19   17.00    2.50
   0  -3  19   15.30    2.40
   1  -3  19   20.70    2.50
  -1  -3 -19   27.10    3.00
  -1   3  19   25.70    3.40
   1  -3 -19   21.50    2.60
   1   3  19   21.80    2.80
  -1  -3  19   20.40    2.90
  -1  -3  19   23.00    2.70
  -1   3 -19   24.20    3.00
   2  -3  19    4.80    1.20
  -2  -3 -19    4.20    1.20
   2   3 -19    4.30    1.10
   2   3 -19    5.80    1.60
  -2   3  19    3.80    1.50
  -2  -3  19    3.60    1.10
  -2  -3  19    4.80    1.40
   2  -3 -19    5.50    1.50
   2   3  19    4.90    1.40
  -2   3 -19    4.50    1.40
   3   3 -19   47.60    4.00
  -3   3  19   45.30    4.80
  -3  -3 -19   39.20    3.20
   3  -3  19   47.20    3.40
  -3  -3  19   45.70    3.40
  -3   3 -19   45.30    3.70
  -3  -3  19   41.00    4.50
   3  -3 -19   47.00    3.60
  -4   3  19  183.18    9.60
  -4   3 -19  170.88    9.40
   4  -3 -19  197.58    8.10
   0  -4  19    1.20    0.90
   0   4 -19    0.70    0.80
   0  -4 -19    0.70    0.70
   0   4  19    1.40    0.80
   1   4 -19    4.80    1.30
   1   4 -19    4.20    1.30
  -1  -4 -19    4.10    1.20
   1  -4  19    4.60    1.20
  -1   4  19    4.30    1.30
  -1  -4  19    3.30    1.00
   1  -4 -19    3.70    1.20
  -1  -4  19    3.50    1.10
  -1   4 -19    3.60    1.20
   1   4  19    3.40    1.30
   2  -4  19   57.29    3.80
   2   4 -19   57.49    4.20
  -2   4  19   51.09    4.20
   2   4 -19   54.59    3.60
  -2  -4 -19   54.79    3.60
  -2  -4  19   58.09    4.30
   2   4  19   56.29    4.00
   2  -4 -19   54.99    3.90
  -2  -4  19   52.99    3.60
  -2   4 -19   56.29    4.10
   3  -4  19   20.00    2.70
   3   4 -19   20.40    3.00
  -3   4  19   23.40    3.40
  -3  -4  19   18.90    2.60
  -3  -4  19   17.80    3.00
  -3   4 -19   19.30    2.80
   3  -4 -19   18.50    2.60
   0   5 -19   50.69    3.70
   0  -5 -19   52.59    3.70
   0   5  19   48.70    3.90
   0  -5  19   51.79    3.50
   1  -5  19   27.00    2.90
   1   5 -19   23.50    2.80
   1   5 -19   26.70    3.20
  -1  -5 -19   30.00    3.20
  -1   5  19   24.60    3.40
  -1  -5  19   32.90    3.90
  -1   5 -19   34.90    3.70
  -1  -5  19   31.10    3.40
   1   5  19   27.60    3.40
   1  -5 -19   24.90    3.00
  -2   5  19   20.90    3.20
   2   5 -19   22.30    3.00
   2  -5  19   18.70    2.70
  -2  -5 -19   21.80    2.70
   2  -5 -19   15.00    2.40
  -2  -5  19   16.20    2.70
  -2  -5  19   17.40    2.50
  -2   5 -19   15.10    2.40
   2   5  19   18.60    2.80
   3   5 -19    4.70    1.50
   3  -5  19    6.60    1.50
  -3   5  19    5.00    1.40
  -3  -5  19    7.20    1.50
   3  -5 -19    5.30    1.40
  -3   5 -19    6.60    1.80
  -3  -5  19    7.40    1.70
   0   6  19   17.70    2.90
   0  -6  19   17.40    2.60
   0  -6 -19   14.10    2.30
   0   6 -19   12.90    2.20
  -1  -6 -19   41.60    3.20
  -1   6  19   40.40    4.50
   1  -6  19   38.60    3.10
   1   6 -19   44.10    3.40
   1   6 -19   38.30    3.10
   1  -6 -19   45.60    3.40
  -1  -6  19   37.40    3.30
  -1   6 -19   40.00    3.50
  -1  -6  19   40.50    3.20
   1   6  19   43.20    3.70
  -2   6  19   10.70    2.10
   2   6 -19    9.80    2.00
   2  -6  19   10.70    2.00
  -2  -6  19   10.10    2.00
  -2  -6  19    9.00    2.00
   2  -6 -19    7.80    1.60
   2   6  19    8.80    1.90
  -2   6 -19    6.40    1.60
   3   6 -19    7.20    1.90
   3   6  19    9.30    1.70
  -3  -6  19    7.90    2.10
  -3  -6  19    9.70    2.70
   0   7  19    7.50    1.80
   0   7 -19    7.00    1.70
   0  -7  19    7.60    1.70
   0  -7 -19    6.90    1.40
  -1   7  19   52.99    4.20
  -1  -7 -19   49.60    3.50
   1  -7  19   44.80    3.40
  -1   7 -19   42.10    3.60
  -1  -7  19   40.10    3.30
   1  -7 -19   50.89    3.70
   1   7  19   49.00    4.00
  -2   7  19   52.99    4.50
   2   7 -19   49.99    4.10
   2  -7  19   43.30    5.60
   2  -7 -19   50.19    3.80
   2   7  19   55.19    4.20
  -2  -7  19   54.69    4.30
  -2  -7  19   50.59    3.80
  -2   7 -19   50.59    4.10
   0  -8 -19   45.80    3.30
   0  -8  19   43.60    5.90
   1  -8 -19    9.70    1.70
  -1   8 -19   11.40    2.20
   0   0  20   61.79    4.10
   0   0 -20   62.79    4.10
  -1   0 -20    1.80    0.90
   1   0  20   -0.50    0.40
  -1   0  20   -0.10    0.80
   1   0  20    0.20    0.60
   1   0 -20    0.60    0.90
   2   0 -20    7.80    1.70
  -2   0 -20    5.30    1.50
  -2   0  20   10.80    2.20
   2   0  20   13.70    2.00
   3   0  20   16.30    2.40
  -3   0 -20   16.20    2.60
  -3   0  20   10.10    2.10
   3   0 -20   13.30    2.20
  -4   0 -20  117.79    6.20
   4   0  20  113.89    5.90
   4   0 -20  115.79    5.70
   0  -1  20    0.30    0.50
   0   1  20   -0.60    0.70
   0  -1  20   -0.40    0.80
   0   1 -20    1.00    0.80
   0  -1 -20    1.30    0.90
   1  -1  20    8.80    1.60
   1   1 -20    9.80    1.90
  -1  -1 -20   10.70    1.90
  -1   1  20   10.20    2.00
   1  -1 -20    7.70    1.70
   1   1  20    8.60    1.70
  -1  -1  20   10.50    2.10
  -1   1 -20   10.00    2.00
   2   1 -20   14.50    2.30
  -2  -1 -20   13.40    2.20
  -2   1  20   14.40    2.60
   2  -1  20   13.40    2.00
  -2   1 -20   15.20    2.40
   2  -1 -20   12.50    2.20
  -2  -1  20   16.20    2.80
   3  -1  20   28.80    3.10
   3   1 -20   26.20    2.90
  -3  -1 -20   39.20    3.20
  -3   1  20   36.60    4.40
   3   1  20   32.80    2.80
   3  -1 -20   28.20    3.20
  -3  -1  20   32.30    4.10
  -3   1 -20   32.90    3.80
  -4  -1 -20   -1.00    0.80
  -4   1 -20   -1.00    0.90
   4  -1 -20    1.30    0.90
   4   1  20    1.70    0.90
   0  -2  20    0.60    0.70
   0  -2 -20    0.00    0.80
   0   2 -20   -0.30    0.80
   0   2  20    1.90    0.90
   0  -2  20    0.60    0.60
   1   2 -20   63.89    4.10
  -1  -2 -20   73.69    4.40
  -1   2  20   71.89    4.70
   1  -2  20   69.19    3.90
  -1  -2  20   74.29    4.70
   1  -2 -20   72.49    4.40
  -1   2 -20   69.89    4.50
  -1  -2  20   71.69    4.00
   1   2  20   74.29    4.50
   2  -2  20   39.90    3.00
  -2   2  20   42.20    3.80
  -2  -2 -20   38.50    3.20
   2   2 -20   39.20    3.10
  -2   2 -20   44.90    3.50
   2  -2 -20   41.00    3.40
  -2  -2  20   43.10    3.80
  -3   2  20   34.30    4.20
   3   2 -20   27.80    3.10
  -3  -2 -20   28.50    3.30
   3  -2  20   35.40    2.90
   3   2 -20   26.60    3.40
  -3   2 -20   29.20    3.60
  -3  -2  20   21.60    3.20
   3  -2 -20   22.80    2.90
   0  -3 -20  115.99    5.80
   0  -3  20  111.29    5.70
   0   3 -20  123.19    6.00
   0  -3  20  121.39    5.50
   0   3  20  124.79    6.30
  -1  -3 -20   20.20    2.60
   1  -3  20   21.10    2.50
  -1   3  20   26.50    3.30
   1   3 -20   22.00    2.70
   1   3  20   25.10    3.30
  -1  -3  20   21.20    2.90
  -1   3 -20   25.30    3.30
   1  -3 -20   24.60    3.00
  -1  -3  20   20.80    2.50
   2  -3  20    7.40    1.60
  -2   3  20    4.10    1.40
  -2  -3 -20    6.50    1.60
   2   3 -20    6.50    1.70
   2   3 -20    6.00    1.30
  -2  -3  20    6.30    1.90
   2   3  20    6.80    1.40
  -2   3 -20    4.10    1.50
   2  -3 -20    4.80    1.50
  -2  -3  20    4.90    1.20
   3  -3  20   46.90    3.40
   3   3 -20   44.70    3.90
  -3  -3 -20   52.49    3.60
  -3   3  20   47.60    4.10
   3  -3 -20   44.70    3.50
  -3  -3  20   46.00    3.40
  -3  -3  20   53.09    4.30
  -3   3 -20   49.10    3.90
   0  -4 -20    1.30    0.80
   0  -4  20    1.00    0.70
   0   4  20    0.20    0.80
   0   4 -20    1.10    0.90
  -1  -4 -20   17.80    2.60
   1  -4  20   19.10    2.60
   1   4 -20   16.00    2.40
   1   4 -20   20.80    2.90
  -1   4  20   18.50    3.00
   1   4  20   16.00    2.70
  -1  -4  20   13.90    2.50
   1  -4 -20   17.20    2.50
  -1  -4  20   21.40    2.70
  -1   4 -20   20.20    3.00
  -2   4  20   11.80    2.20
   2   4 -20    7.60    1.50
  -2  -4 -20   11.60    2.00
   2   4 -20    9.90    2.10
   2  -4  20   11.50    2.00
  -2  -4  20    8.90    2.00
   2  -4 -20   11.80    2.20
   2   4  20    7.70    1.80
  -2   4 -20   12.80    2.30
  -2  -4  20   12.40    2.10
  -3   4  20   19.40    3.10
   3  -4  20   13.50    2.30
  -3  -4  20   17.90    2.90
   3  -4 -20   17.10    2.70
  -3   4 -20   19.60    2.90
  -3  -4  20   20.40    2.90
   0   5 -20   14.50    2.40
   0  -5  20   15.40    2.20
   0  -5 -20   10.40    2.00
   0   5  20   14.80    2.60
  -1  -5 -20   17.80    2.60
   1   5 -20   19.40    2.50
  -1   5  20   18.30    2.90
   1   5 -20   25.60    3.20
   1  -5  20   21.60    2.80
   1   5  20   20.70    3.00
  -1   5 -20   19.70    2.90
  -1  -5  20   20.10    3.10
  -1  -5  20   20.90    2.70
   1  -5 -20   25.20    3.20
  -2   5  20   31.10    3.90
   2   5 -20   24.30    3.10
   2  -5  20   24.20    3.00
  -2  -5 -20   31.20    3.30
  -2  -5  20   26.00    3.50
  -2   5 -20   21.50    3.00
  -2  -5  20   32.20    3.70
   2  -5 -20   29.40    3.50
   2   5  20   27.00    3.30
  -3  -5  20    0.40    0.80
   0  -6  20   18.00    2.60
   0  -6 -20   19.90    2.70
   0   6  20   19.80    3.00
   0   6 -20   16.90    2.60
   1  -6  20    1.10    0.80
  -1  -6 -20    2.10    1.10
  -1   6  20    1.70    1.00
   1   6  20    2.50    1.10
  -1   6 -20   -0.20    0.90
  -1  -6  20    2.20    1.00
   1  -6 -20    1.50    1.10
   2   6 -20    9.50    1.80
   2  -6  20    8.50    2.40
  -2   6  20    5.70    2.00
  -2   6 -20    6.80    1.80
   2  -6 -20    6.80    1.80
   2   6  20    6.70    1.70
  -2  -6  20    5.20    1.60
  -2  -6  20    7.90    1.70
   0  -7  20  151.58    7.70
   0   7  20  159.28    8.50
   0  -7 -20  142.89    6.70
   0   7 -20  144.19    7.00
  -1  -7 -20    5.70    1.30
   1  -7 -20    6.50    1.60
  -1   7 -20    4.40    1.40
   1   7  20    5.30    1.40
   0   0  21    0.70    0.80
   0   0 -21    0.50    0.90
   1   0 -21   38.10    3.20
  -1   0 -21   30.10    3.30
  -1   0  21   32.70    3.70
  -2   0  21    0.40    0.90
   2   0 -21   -0.60    0.80
   2   0  21    0.50    0.60
  -2   0 -21    1.20    0.90
  -3   0 -21    0.20    0.90
   3   0  21   -0.70    0.60
   3   0 -21   -0.80    0.70
  -3   0  21   -1.80    0.70
   0   1  21   35.60    3.20
   0  -1 -21   37.30    3.80
   0  -1  21   32.20    3.70
   0   1 -21   41.80    3.40
  -1   1  21   24.00    3.30
   1  -1  21   23.70    2.70
   1   1 -21   25.30    3.10
  -1  -1 -21   18.60    2.60
   1   1  21   25.30    3.20
  -1   1 -21   24.60    3.20
  -1  -1  21   26.10    3.40
   1  -1 -21   17.00    2.40
  -2   1  21   24.90    3.50
  -2  -1 -21   17.90    2.50
   2   1 -21   21.30    2.90
   2  -1  21   26.10    2.90
  -2   1 -21   19.00    2.80
  -2  -1  21   20.40    3.20
   2  -1 -21   19.50    2.80
   3  -1  21   40.60    3.10
  -3   1  21   49.20    4.40
   3   1 -21   41.10    3.30
  -3  -1 -21   47.70    3.60
   3  -1 -21   43.00    3.40
  -3  -1  21   42.80    3.90
  -3   1 -21   44.50    3.60
   0  -2 -21    0.30    0.80
   0  -2  21    0.30    0.80
   0   2 -21    1.90    1.10
   0   2  21    0.50    0.80
   0  -2  21    0.40    0.80
  -1  -2 -21   86.89    4.90
  -1   2  21   78.39    5.10
   1  -2  21   78.99    4.30
   1   2 -21   81.19    4.70
  -1  -2  21   82.39    4.40
  -1  -2  21   80.69    5.10
   1  -2 -21   77.59    4.70
   1   2  21   76.09    4.70
  -1   2 -21   79.29    4.90
   2  -2  21    9.60    1.80
  -2  -2 -21    8.80    1.70
   2   2 -21    8.90    1.70
  -2   2  21    9.40    2.10
  -2  -2  21   10.40    2.20
   2  -2 -21    8.90    1.90
  -2   2 -21   10.40    2.10
   3  -2  21   33.10    3.50
   3   2 -21   22.30    3.00
  -3  -2 -21   27.40    3.30
   3   2 -21   24.80    3.80
  -3   2  21   24.20    5.60
  -3   2 -21   27.50    4.00
   3  -2 -21   24.50    3.20
  -3  -2  21   19.40    4.00
   0  -3 -21    6.40    1.60
   0  -3  21    7.60    1.60
   0   3  21    4.50    1.50
   0   3 -21    3.90    1.30
   1  -3  21   40.10    3.10
  -1  -3 -21   42.10    3.40
  -1   3  21   44.80    3.90
   1   3 -21   36.30    3.20
  -1  -3  21   43.20    3.70
  -1   3 -21   45.70    3.80
  -1  -3  21   48.90    3.30
   1   3  21   45.10    3.70
   1  -3 -21   43.30    3.40
   2   3 -21   39.10    3.20
  -2  -3 -21   45.10    3.50
   2  -3  21   47.70    3.40
  -2   3  21   49.40    4.10
   2   3 -21   41.90    3.60
   2  -3 -21   48.20    3.70
  -2   3 -21   43.40    3.60
  -2  -3  21   44.70    3.30
  -2  -3  21   45.60    3.90
  -3  -3 -21   27.00    3.10
   0  -4  21   10.00    1.80
   0   4  21    9.80    2.20
   0   4 -21    9.90    1.90
   0  -4 -21   12.90    2.20
  -1   4  21   13.20    2.50
   1   4 -21   11.00    2.00
   1   4 -21   16.40    2.60
  -1  -4 -21   13.10    2.20
   1  -4  21   14.60    2.30
   1  -4 -21   10.50    2.00
  -1  -4  21   14.00    2.20
  -1  -4  21   13.30    2.50
   1   4  21   13.60    2.30
  -1   4 -21   11.70    2.10
  -2   4  21   16.00    2.80
   2  -4  21   12.40    2.10
  -2  -4 -21   15.80    2.40
   2   4 -21   15.90    2.50
  -2   4 -21    8.90    2.00
   2   4  21   14.50    2.30
   2  -4 -21   13.60    2.30
  -2  -4  21   18.00    2.70
  -2  -4  21   13.20    2.30
   0  -5  21   26.10    3.10
   0  -5 -21   28.50    3.30
   0   5 -21   19.60    2.70
   0   5  21   28.40    3.70
   1  -5  21    9.50    1.90
   1   5 -21   11.30    1.80
  -1  -5 -21   10.10    1.90
   1   5 -21   11.00    1.90
  -1   5  21   11.20    2.30
  -1  -5  21   10.60    2.10
  -1  -5  21    9.70    1.70
  -1   5 -21    8.50    1.90
   1   5  21   13.30    2.50
   1  -5 -21   12.80    2.30
   2   5 -21  131.49    6.90
  -2  -5 -21  125.69    6.10
  -2  -5  21  131.99    7.10
   2   5  21  123.39    6.60
  -2  -5  21  122.99    6.10
   0  -6  21  138.89    6.80
   0   6  21  148.29    8.00
   0   6 -21  139.19    6.70
   0  -6 -21  129.59    6.40
  -1  -6 -21   21.00    2.70
  -1   6 -21   20.30    2.80
   1   6  21   20.80    3.30
  -1  -6  21   20.40    3.40
   0   0  22    0.60    0.80
   0   0 -22    0.20    0.80
  -1   0 -22   36.10    3.10
  -1   0  22   37.30    4.40
   1   0 -22   29.40    3.50
  -2   0 -22   16.50    2.50
  -2   0  22   13.20    2.50
   2   0 -22   12.40    2.20
   0   1  22   61.39    4.40
   0  -1  22   54.89    4.00
   0   1 -22   53.09    3.90
   0  -1 -22   53.29    3.90
   1  -1  22   30.70    2.50
  -1  -1 -22   29.10    3.30
  -1   1  22   34.50    4.10
   1   1 -22   32.30    3.60
   1   1  22   23.40    3.10
  -1   1 -22   24.10    3.00
  -1  -1  22   28.40    3.60
   1  -1 -22   30.90    3.50
  -2   1  22   20.10    3.10
   2  -1  22   22.10    2.70
  -2  -1 -22   21.30    3.00
   2   1 -22   16.00    2.30
  -2  -1  22   19.20    3.00
  -2   1 -22   23.10    3.20
   2  -1 -22   24.20    3.10
   0  -2  22    4.60    1.10
   0   2  22    2.30    1.00
   0  -2  22    2.20    0.90
   0  -2 -22    2.30    0.90
   0   2 -22    3.80    1.30
   1   2 -22   13.10    2.20
   1  -2  22    8.70    1.60
  -1  -2 -22   10.60    1.80
  -1   2  22    9.40    2.00
   1  -2 -22    8.50    1.80
  -1   2 -22   12.60    2.20
   1   2  22   11.20    2.10
  -1  -2  22   11.60    2.40
   2   2 -22  138.19    6.50
  -2  -2 -22  136.49    6.70
   2  -2  22  146.09    6.40
  -2   2  22  144.59    7.60
   2  -2 -22  145.59    6.90
  -2   2 -22  137.19    7.00
  -2  -2  22  148.89    7.60
   0  -3 -22    1.10    0.90
   0   3  22    0.60    0.90
   0  -3  22    1.20    0.80
   0   3 -22    0.80    1.00
   1   3 -22   69.59    4.50
   1   3 -22   66.99    4.30
   1  -3  22   62.29    3.90
  -1   3  22   67.19    4.80
  -1  -3 -22   60.29    4.20
  -1  -3  22   62.19    4.00
   1  -3 -22   61.79    4.20
   1   3  22   63.19    4.50
  -1   3 -22   65.09    4.50
  -1  -3  22   61.39    4.50
   2   3 -22   22.50    3.20
  -2  -3 -22   12.60    2.10
   2  -3  22   15.90    2.20
   2   3 -22   15.10    2.30
  -2  -3  22   15.60    2.80
   0  -4  22   38.70    3.00
   0   4  22   41.00    4.50
   0  -4 -22   40.30    3.30
   0   4 -22   38.90    4.10
   1   4 -22   59.99    4.10
  -1   4  22   56.29    4.50
  -1  -4 -22   62.09    4.20
   1  -4  22   56.89    3.80
   1   4 -22   61.09    4.40
[truncated: 2,972,571 more chars]
