# Supplementary material for: Crystal structures and Hirshfeld surface analysis of a series of 4-O-aryl­perfluoro­pyridines
Source: Acta Crystallogr E Crystallogr Commun. 2019 Jul 4;75(Pt 8):1102–7. doi: 10.1107/S2056989019009344 (PMC6690456; doi:10.1107/S2056989019009344)
Supplement: Supplementary file 2 [file e-75-01102-Isup2.hkl]

data_I                                                                          
_shelx_title ' I_OPh_a.res in P2(1)2(1)2(1)'                                    
_shelx_refln_list_code          4                                               
_shelx_F_calc_maximum      102.91                                               
_exptl_crystal_F_000       488.00                                               
_reflns_d_resolution_high  0.7304                                               
                                                                                
loop_                                                                           
 _space_group_symop_operation_xyz                                               
 'x, y, z'                                                                      
 '-x+1/2, -y, z+1/2'                                                            
 '-x, y+1/2, -z+1/2'                                                            
 'x+1/2, -y+1/2, -z'                                                            
                                                                                
_cell_length_a     5.4199                                                       
_cell_length_b    10.3293                                                       
_cell_length_c    17.4076                                                       
_cell_angle_alpha  90.000                                                       
_cell_angle_beta   90.000                                                       
_cell_angle_gamma  90.000                                                       
                                                                                
_shelx_F_squared_multiplier     1.000                                           
                                                                                
loop_                                                                           
 _refln_index_h                                                                 
 _refln_index_k                                                                 
 _refln_index_l                                                                 
 _refln_F_squared_calc                                                          
 _refln_F_squared_meas                                                          
 _refln_F_squared_sigma                                                         
 _refln_observed_status                                                         
   2   0   0       1450.98       1487.67        14.42 o                         
   4   0   0        937.89        938.77        11.15 o                         
   6   0   0        178.05        184.13         5.40 o                         
   1   1   0       5403.26       5361.19        45.84 o                         
   2   1   0        419.90        395.45         4.76 o                         
   3   1   0          0.76          0.53         0.13 o                         
   4   1   0          2.59          3.98         0.32 o                         
   5   1   0        781.75        829.33         9.48 o                         
   6   1   0         56.70         57.82         1.79 o                         
   7   1   0          4.45          4.38         0.61 o                         
   0   2   0       4283.48       4089.98        89.83 o                         
   1   2   0       5914.96       6139.80        56.73 o                         
   2   2   0       1661.81       1781.33        18.45 o                         
   3   2   0       1349.30       1386.16        10.87 o                         
   4   2   0        161.56        175.14         2.35 o                         
   5   2   0        195.46        200.03         3.03 o                         
   6   2   0        158.11        164.03         3.21 o                         
   7   2   0          7.33          6.37         0.96 o                         
   1   3   0      10590.81      10313.35        82.04 o                         
   2   3   0        838.48        805.37         6.95 o                         
   3   3   0        947.72        947.08         8.31 o                         
   4   3   0        521.47        545.42         5.49 o                         
   5   3   0          8.72          6.96         0.57 o                         
   6   3   0         33.42         34.37         1.57 o                         
   7   3   0        437.81        505.99         8.11 o                         
   0   4   0         23.91         28.61         0.77 o                         
   1   4   0        238.57        242.13         2.22 o                         
   2   4   0         84.98         97.18         1.50 o                         
   3   4   0         78.54         87.48         1.68 o                         
   4   4   0         45.16         42.23         1.08 o                         
   5   4   0          0.09         -0.30         0.30 o                         
   6   4   0         29.30         30.75         1.41 o                         
   7   4   0         10.50         13.27         3.58 o                         
   1   5   0          1.45          1.28         0.15 o                         
   2   5   0          1.39          0.33         0.39 o                         
   3   5   0        630.77        579.97         6.51 o                         
   4   5   0       2584.22       2727.10        24.67 o                         
   5   5   0         83.05         83.03         1.89 o                         
   6   5   0        163.79        177.78         3.26 o                         
   0   6   0        103.09         98.31         4.51 o                         
   1   6   0        555.70        575.65         4.91 o                         
   2   6   0          0.01          0.11         0.13 o                         
   3   6   0        663.26        668.19         7.61 o                         
   4   6   0         10.02          9.83         1.13 o                         
   5   6   0         17.19         16.04         1.07 o                         
   6   6   0         40.80         47.16         1.54 o                         
   1   7   0        354.92        376.25         3.82 o                         
   2   7   0          9.57          7.45         0.67 o                         
   3   7   0        415.85        426.28         6.25 o                         
   4   7   0         17.83         17.69         2.67 o                         
   5   7   0          8.27          7.85         0.79 o                         
   6   7   0         39.10         47.52         2.13 o                         
   0   8   0       1470.66       1484.69        48.89 o                         
   1   8   0        375.37        389.95         4.93 o                         
   2   8   0        205.25        203.20         3.64 o                         
   3   8   0        299.35        317.83         5.17 o                         
   4   8   0          2.01          2.78         0.77 o                         
   5   8   0         56.85         58.13         1.88 o                         
   6   8   0          1.97          0.36         0.53 o                         
   1   9   0          6.14          4.38         0.48 o                         
   2   9   0         13.53         14.78         1.30 o                         
   3   9   0          7.77          6.37         0.79 o                         
   4   9   0         13.70         15.29         1.22 o                         
   5   9   0          0.40          0.54         0.59 o                         
   0  10   0        493.88        465.52        68.93 o                         
   1  10   0        219.21        233.91         3.71 o                         
   2  10   0         91.11         89.36         2.43 o                         
   3  10   0          5.28          7.14         0.85 o                         
   4  10   0          1.24          0.83         0.53 o                         
   5  10   0          0.00          0.29         0.41 o                         
   1  11   0         51.37         55.23         2.18 o                         
   2  11   0         23.11         27.01         1.59 o                         
   3  11   0          9.27          8.37         0.91 o                         
   4  11   0          8.64          8.06         0.99 o                         
   1  12   0         43.35         44.67         2.07 o                         
   2  12   0          9.02          8.21         0.90 o                         
   3  12   0          8.73          6.67         0.82 o                         
   1  13   0         20.25         19.80         1.69 o                         
   2  13   0         20.03         14.43         1.46 o                         
   1  14   0         14.56         14.43         2.46 o                         
   1   0   1       1463.50       1540.91        14.60 o                         
   2   0   1       4534.28       4641.51        34.54 o                         
   3   0   1        627.64        613.52         4.92 o                         
   4   0   1          0.66          0.29         0.15 o                         
   5   0   1         14.88         13.02         0.99 o                         
   6   0   1        295.67        309.42         5.37 o                         
   7   0   1         16.51         16.54         1.32 o                         
  -7   1   1          2.70          1.32         0.67 o                         
  -6   1   1         71.28         75.56         2.27 o                         
  -5   1   1        169.31        175.35         3.03 o                         
  -4   1   1         48.61         47.95         0.94 o                         
  -3   1   1        341.87        377.45         3.66 o                         
  -2   1   1        756.58        774.49         6.56 o                         
  -1   1   1        843.15        848.46         6.94 o                         
   0   1   1         68.86         70.33         1.19 o                         
   1   1   1        841.10        842.14         6.51 o                         
   2   1   1        758.95        775.96        10.32 o                         
   3   1   1        342.18        378.61         3.70 o                         
   4   1   1         48.75         46.80         0.93 o                         
   5   1   1        168.92        173.50         3.22 o                         
   6   1   1         70.91         72.42         2.01 o                         
   7   1   1          2.70          2.16         0.52 o                         
  -7   2   1          0.81          0.37         0.41 o                         
  -6   2   1         64.05         64.79         1.90 o                         
  -5   2   1        569.24        577.51         8.78 o                         
  -4   2   1        284.21        287.40         3.33 o                         
  -3   2   1        148.93        154.25         1.61 o                         
  -2   2   1        561.60        559.11         4.33 o                         
  -1   2   1       3479.31       3663.85        32.28 o                         
   0   2   1        235.77        214.42         3.17 o                         
   1   2   1       3475.82       3608.22        44.34 o                         
   2   2   1        561.23        561.33         4.58 o                         
   3   2   1        149.16        156.58         1.66 o                         
   4   2   1        285.01        286.20         3.31 o                         
   5   2   1        570.09        590.93         7.20 o                         
   6   2   1         63.90         64.87         2.45 o                         
   7   2   1          0.79          0.53         0.68 o                         
  -7   3   1         17.88         18.71         1.44 o                         
  -6   3   1         15.93         14.58         1.04 o                         
  -5   3   1        107.26         99.93         1.85 o                         
  -4   3   1        691.56        675.00         7.02 o                         
  -3   3   1         50.01         48.01         1.06 o                         
  -2   3   1        430.71        427.91         4.00 o                         
  -1   3   1       4921.77       5101.59        40.25 o                         
   0   3   1       6233.24       6150.28        49.05 o                         
   1   3   1       4920.72       5034.61        45.62 o                         
   2   3   1        430.80        426.14         3.93 o                         
   3   3   1         49.62         47.87         0.98 o                         
   4   3   1        691.16        666.12         6.47 o                         
   5   3   1        107.56        101.29         1.85 o                         
   6   3   1         15.91         15.09         0.95 o                         
   7   3   1         17.86         19.15         1.43 o                         
  -7   4   1         44.77         51.66         4.08 o                         
  -6   4   1         12.04         11.28         0.83 o                         
  -5   4   1         43.34         40.79         1.26 o                         
  -4   4   1        172.12        161.20         2.50 o                         
  -3   4   1        183.83        165.54         2.10 o                         
  -2   4   1        117.35        125.22         1.71 o                         
  -1   4   1        164.86        149.88         1.41 o                         
   0   4   1       1200.73       1185.37         9.78 o                         
   1   4   1        166.24        152.24         1.52 o                         
   2   4   1        117.78        126.03         1.46 o                         
   3   4   1        183.55        165.63         2.30 o                         
   4   4   1        172.51        162.80         2.32 o                         
   5   4   1         43.47         44.68         1.30 o                         
   6   4   1         11.97         11.73         1.00 o                         
   7   4   1         44.91         51.21         3.26 o                         
  -6   5   1        100.19        108.23         2.60 o                         
  -5   5   1          1.42          1.18         0.32 o                         
  -4   5   1        152.32        157.06         2.53 o                         
  -3   5   1         27.61         27.09         0.93 o                         
  -2   5   1       1180.67       1288.31        11.84 o                         
  -1   5   1        294.78        300.93         2.77 o                         
   0   5   1        141.51        136.18         1.57 o                         
   1   5   1        295.50        303.40         2.75 o                         
   2   5   1       1180.93       1283.47        10.91 o                         
   3   5   1         27.45         26.50         1.20 o                         
   4   5   1        152.46        162.11         2.34 o                         
   5   5   1          1.41          1.46         0.37 o                         
   6   5   1        100.60        113.27         2.66 o                         
  -6   6   1         36.27         40.54         1.50 o                         
  -5   6   1          3.05          3.37         0.53 o                         
  -4   6   1        298.64        297.70         4.34 o                         
  -3   6   1        536.39        544.74         6.42 o                         
  -2   6   1        151.82        148.31         2.13 o                         
  -1   6   1         89.57         92.76         1.21 o                         
   0   6   1        673.24        713.63         6.32 o                         
   1   6   1         89.43         92.31         1.33 o                         
   2   6   1        151.83        150.25         1.89 o                         
   3   6   1        536.29        533.18         7.28 o                         
   4   6   1        298.63        302.02         4.43 o                         
   5   6   1          3.06          2.39         0.48 o                         
   6   6   1         36.63         42.51         1.45 o                         
  -6   7   1          0.75          0.39         0.40 o                         
  -5   7   1         10.20         11.06         1.05 o                         
  -4   7   1         40.84         39.05         1.57 o                         
  -3   7   1        436.37        429.22         6.23 o                         
  -2   7   1        187.76        181.83         2.47 o                         
  -1   7   1        873.18        907.43         8.06 o                         
   0   7   1        710.01        765.33         9.30 o                         
   1   7   1        874.12        905.01         8.65 o                         
   2   7   1        187.84        175.87         2.81 o                         
   3   7   1        435.99        410.97         6.12 o                         
   4   7   1         41.14         39.22         1.55 o                         
   5   7   1         10.22          8.11         0.80 o                         
   6   7   1          0.74          0.84         0.40 o                         
  -6   8   1          0.14          0.33         0.66 o                         
  -5   8   1         82.72         87.79         3.66 o                         
  -4   8   1         34.26         33.53         1.53 o                         
  -3   8   1         74.90         73.84         2.13 o                         
  -2   8   1        345.39        343.20         5.24 o                         
  -1   8   1         17.37         18.49         0.69 o                         
   0   8   1        140.83        134.92         2.01 o                         
   1   8   1         17.59         18.94         1.49 o                         
   2   8   1        345.61        341.60         4.63 o                         
   3   8   1         75.07         78.84         2.17 o                         
   4   8   1         34.22         34.57         2.15 o                         
   5   8   1         82.95         87.05         2.32 o                         
   6   8   1          0.15          0.61         0.56 o                         
  -5   9   1         17.88         21.48         1.56 o                         
  -4   9   1         17.37         16.09         1.24 o                         
  -3   9   1         66.96         66.24         2.08 o                         
  -2   9   1         87.21         85.44         2.25 o                         
  -1   9   1        140.74        141.59         2.54 o                         
   0   9   1         25.98         26.61         1.01 o                         
   1   9   1        140.97        144.45         2.30 o                         
   2   9   1         87.74         85.34         1.97 o                         
   3   9   1         67.31         66.52         2.09 o                         
   4   9   1         17.14         16.18         1.82 o                         
   5   9   1         17.94         18.59         1.26 o                         
  -5  10   1         19.94         20.61         1.70 o                         
  -4  10   1          9.38          7.79         0.98 o                         
  -3  10   1          8.85          7.49         0.86 o                         
  -2  10   1         17.53         17.76         1.27 o                         
  -1  10   1         34.45         31.43         1.29 o                         
   0  10   1        211.15        221.56         4.52 o                         
   1  10   1         34.77         33.48         1.39 o                         
   2  10   1         17.23         15.18         1.13 o                         
   3  10   1          8.67          8.31         1.27 o                         
   4  10   1          9.32          6.80         0.90 o                         
   5  10   1         19.87         18.45         1.35 o                         
  -4  11   1          8.17          9.06         0.99 o                         
  -3  11   1         30.55         26.66         2.34 o                         
  -2  11   1         15.32         14.79         1.17 o                         
  -1  11   1         43.45         39.31         1.85 o                         
   0  11   1        106.75        106.23         3.50 o                         
   1  11   1         43.41         39.26         2.36 o                         
   2  11   1         15.35         16.16         1.26 o                         
   3  11   1         30.62         29.75         1.76 o                         
   4  11   1          8.12          9.93         1.71 o                         
  -3  12   1         35.31         39.29         1.80 o                         
  -2  12   1         70.44         73.50         2.32 o                         
  -1  12   1         32.56         29.95         1.91 o                         
   0  12   1         35.68         30.36         3.18 o                         
   1  12   1         32.47         31.17         2.01 o                         
   2  12   1         70.30         72.46         2.33 o                         
   3  12   1         35.04         38.23         1.84 o                         
  -2  13   1         18.54         17.31         1.62 o                         
  -1  13   1          1.84          1.79         0.70 o                         
   0  13   1          4.63          5.20         1.06 o                         
   1  13   1          1.83          3.74         0.69 o                         
   2  13   1         18.74         21.88         1.74 o                         
  -1  14   1         60.27         59.42         4.28 o                         
   1  14   1         60.14         62.62         4.49 o                         
   0   0   2       5709.98       5582.12       141.92 o                         
   1   0   2       2143.62       2208.59        23.27 o                         
   2   0   2        741.12        729.85         9.10 o                         
   3   0   2         27.75         28.00         0.68 o                         
   4   0   2         55.62         44.57         0.85 o                         
   5   0   2        180.27        185.98         3.57 o                         
   6   0   2          1.79          1.09         0.47 o                         
   7   0   2          3.08          3.01         0.58 o                         
  -7   1   2         12.77         14.73         1.11 o                         
  -6   1   2          3.32          3.14         0.60 o                         
  -5   1   2         16.15         15.45         0.86 o                         
  -4   1   2        125.93        130.92         1.74 o                         
  -3   1   2        878.68        880.17         7.66 o                         
  -2   1   2         20.85         21.85         0.81 o                         
  -1   1   2        371.61        379.58         6.40 o                         
   0   1   2        710.44        718.03         7.74 o                         
   1   1   2        371.49        382.65         3.21 o                         
   2   1   2         20.58         19.78         0.47 o                         
   3   1   2        877.95        881.36         7.21 o                         
   4   1   2        126.15        131.77         1.72 o                         
   5   1   2         16.41         14.02         0.89 o                         
   6   1   2          3.29          2.48         0.52 o                         
   7   1   2         12.78         12.12         1.00 o                         
  -7   2   2         26.71         26.03         1.52 o                         
  -6   2   2         83.08         80.61         2.14 o                         
  -5   2   2          8.85          7.15         0.59 o                         
  -4   2   2        117.21        112.47         1.94 o                         
  -3   2   2        263.84        272.43         2.49 o                         
  -2   2   2        626.38        629.19         4.84 o                         
  -1   2   2       5388.38       5540.27        44.30 o                         
   0   2   2       1200.03       1254.00        15.68 o                         
   1   2   2       5388.60       5587.11        44.43 o                         
   2   2   2        627.91        628.05         4.87 o                         
   3   2   2        264.18        274.22         2.70 o                         
   4   2   2        117.51        114.50         1.65 o                         
   5   2   2          8.78          7.87         0.70 o                         
   6   2   2         83.15         82.81         2.15 o                         
   7   2   2         26.59         28.09         1.76 o                         
  -7   3   2          6.33          4.99         0.69 o                         
  -6   3   2         75.81         79.48         3.11 o                         
  -5   3   2         85.22         87.57         1.73 o                         
  -4   3   2         56.80         62.42         1.39 o                         
  -3   3   2        235.27        258.49         2.63 o                         
  -2   3   2        417.08        446.68         3.85 o                         
  -1   3   2       2015.62       2166.30        16.28 o                         
   0   3   2         12.35          8.92         0.41 o                         
   1   3   2       2019.90       2160.51        18.80 o                         
   2   3   2        416.66        448.35         4.50 o                         
   3   3   2        236.09        262.33         2.90 o                         
   4   3   2         57.08         61.12         1.27 o                         
   5   3   2         85.02         85.67         1.80 o                         
   6   3   2         76.16         78.16         1.90 o                         
   7   3   2          6.30          6.39         0.82 o                         
  -7   4   2         30.27         30.78         4.17 o                         
  -6   4   2         38.41         38.84         1.36 o                         
  -5   4   2         17.86         14.76         0.82 o                         
  -4   4   2        375.90        386.68         4.60 o                         
  -3   4   2        453.94        451.28         4.50 o                         
  -2   4   2        189.39        199.06         2.15 o                         
  -1   4   2       1144.99       1162.10         9.03 o                         
   0   4   2        331.71        317.46         4.96 o                         
   1   4   2       1142.88       1163.75         9.02 o                         
   2   4   2        188.42        198.23         2.02 o                         
   3   4   2        455.15        456.16         4.53 o                         
   4   4   2        374.82        384.94         4.22 o                         
   5   4   2         17.68         18.13         1.02 o                         
   6   4   2         38.40         39.52         1.59 o                         
   7   4   2         30.11         28.47         2.94 o                         
  -6   5   2         57.19         62.97         1.77 o                         
  -5   5   2         34.28         34.34         1.26 o                         
  -4   5   2        218.61        214.38         3.07 o                         
  -3   5   2        187.71        186.14         2.87 o                         
  -2   5   2       1494.58       1600.45        15.99 o                         
  -1   5   2         97.89         90.70         1.11 o                         
   0   5   2        529.54        501.71         4.53 o                         
   1   5   2         98.28         89.81         1.10 o                         
   2   5   2       1495.14       1609.74        13.41 o                         
   3   5   2        187.45        185.81         2.54 o                         
   4   5   2        218.24        210.07         3.10 o                         
   5   5   2         34.58         34.04         1.21 o                         
   6   5   2         56.96         62.38         1.93 o                         
  -6   6   2         43.98         45.48         1.52 o                         
  -5   6   2         53.86         55.50         1.95 o                         
  -4   6   2          6.78          6.98         0.66 o                         
  -3   6   2          7.61          8.86         0.67 o                         
  -2   6   2        211.58        204.12         2.65 o                         
  -1   6   2         47.38         38.66         0.71 o                         
   0   6   2         62.35         53.11         1.17 o                         
   1   6   2         47.71         40.71         0.72 o                         
   2   6   2        210.95        207.95         3.01 o                         
   3   6   2          7.61          7.72         0.73 o                         
   4   6   2          6.95          7.13         0.62 o                         
   5   6   2         53.95         53.31         1.55 o                         
   6   6   2         43.64         46.25         1.93 o                         
  -6   7   2         15.94         14.86         1.14 o                         
  -5   7   2         19.86         19.64         1.42 o                         
  -4   7   2         37.18         35.32         1.56 o                         
  -3   7   2        237.85        238.03         3.56 o                         
  -2   7   2          8.08          9.22         0.93 o                         
  -1   7   2         62.00         54.94         1.05 o                         
   0   7   2        208.38        187.38         2.27 o                         
   1   7   2         61.73         55.62         1.03 o                         
   2   7   2          8.09          7.77         1.01 o                         
   3   7   2        238.46        230.58         4.05 o                         
   4   7   2         37.77         35.72         1.61 o                         
   5   7   2         20.03         17.41         1.15 o                         
   6   7   2         16.27         14.34         1.10 o                         
  -6   8   2          7.47          7.16         1.71 o                         
  -5   8   2         40.84         44.46         3.27 o                         
  -4   8   2          2.77          4.80         0.70 o                         
  -3   8   2        270.56        264.86         4.57 o                         
  -2   8   2        152.72        148.76         2.68 o                         
  -1   8   2         17.93         17.14         0.83 o                         
   0   8   2          1.78          0.66         0.27 o                         
   1   8   2         18.23         17.93         1.32 o                         
   2   8   2        152.89        153.65         2.68 o                         
   3   8   2        269.98        258.84         4.52 o                         
   4   8   2          2.79          4.74         0.67 o                         
   5   8   2         40.93         44.97         1.66 o                         
   6   8   2          7.49          9.77         1.13 o                         
  -5   9   2          1.98          1.84         0.53 o                         
  -4   9   2         62.15         65.28         2.52 o                         
  -3   9   2        300.39        302.75         5.16 o                         
  -2   9   2        222.07        219.41         3.99 o                         
  -1   9   2         30.48         30.10         1.29 o                         
   0   9   2        143.97        140.35         2.68 o                         
   1   9   2         30.25         28.31         0.94 o                         
   2   9   2        222.70        222.33         3.94 o                         
   3   9   2        299.71        300.87         5.14 o                         
   4   9   2         62.06         60.55         1.86 o                         
   5   9   2          1.95          0.40         0.40 o                         
  -5  10   2         10.42          9.51         2.57 o                         
  -4  10   2        105.36        108.59         2.98 o                         
  -3  10   2         28.04         23.66         1.52 o                         
  -2  10   2        253.59        259.26         4.60 o                         
  -1  10   2         56.91         55.60         1.83 o                         
   0  10   2          0.78          0.74         0.39 o                         
   1  10   2         56.91         53.96         1.76 o                         
   2  10   2        253.43        250.99         4.49 o                         
   3  10   2         28.25         21.90         1.45 o                         
   4  10   2        105.18        106.81         2.96 o                         
   5  10   2         10.51         11.11         1.10 o                         
  -4  11   2         25.05         22.97         1.58 o                         
  -3  11   2         22.62         23.07         1.53 o                         
  -2  11   2        147.11        145.49         3.34 o                         
  -1  11   2         25.38         28.95         1.65 o                         
   0  11   2         64.26         66.23         2.03 o                         
   1  11   2         25.41         25.47         1.73 o                         
   2  11   2        146.89        144.63         3.31 o                         
   3  11   2         22.46         20.87         1.44 o                         
   4  11   2         25.17         25.88         1.67 o                         
  -3  12   2          2.87          1.91         0.55 o                         
  -2  12   2         39.70         36.47         1.75 o                         
  -1  12   2          0.82          1.07         0.78 o                         
   0  12   2          2.67          2.40         0.97 o                         
   1  12   2          0.82          1.56         0.95 o                         
   2  12   2         39.81         38.66         1.81 o                         
   3  12   2          2.86          2.75         0.62 o                         
  -2  13   2         18.88         16.94         1.56 o                         
  -1  13   2         22.31         23.37         1.81 o                         
   0  13   2         30.16         33.48         2.14 o                         
   1  13   2         22.41         24.29         1.82 o                         
   2  13   2         18.76         18.60         1.61 o                         
   0  14   2          1.02          3.85         2.14 o                         
   1   0   3        695.18        713.39         6.40 o                         
   2   0   3        895.05        876.29         8.02 o                         
   3   0   3       3062.54       3360.16        25.44 o                         
   4   0   3        245.62        230.38         2.60 o                         
   5   0   3        457.69        457.35         6.65 o                         
   6   0   3         72.90         71.52         2.22 o                         
   7   0   3         21.88         25.42         1.50 o                         
  -7   1   3         12.87         12.71         1.05 o                         
  -6   1   3        306.67        321.28         5.57 o                         
  -5   1   3        127.75        131.46         2.31 o                         
  -4   1   3        218.97        217.27         2.65 o                         
  -3   1   3        105.43        109.83         1.45 o                         
  -2   1   3       1251.11       1322.11        10.14 o                         
  -1   1   3        808.23        792.44         9.09 o                         
   0   1   3         83.09         85.63         0.90 o                         
   1   1   3        805.21        803.67         6.63 o                         
   2   1   3       1249.85       1306.71         9.62 o                         
   3   1   3        105.83        106.73         1.61 o                         
   4   1   3        219.25        219.18         2.32 o                         
   5   1   3        127.19        132.26         2.32 o                         
   6   1   3        307.02        329.28         4.99 o                         
   7   1   3         12.74          9.83         0.94 o                         
  -7   2   3         30.58         30.22         1.69 o                         
  -6   2   3         43.30         43.72         1.55 o                         
  -5   2   3        579.88        583.00         6.60 o                         
  -4   2   3         54.85         55.42         1.24 o                         
  -3   2   3        367.03        350.08         3.24 o                         
  -2   2   3       1629.59       1721.28        12.47 o                         
  -1   2   3       8351.19       8418.15        72.17 o                         
   0   2   3       6078.15       6180.28        68.99 o                         
   1   2   3       8355.98       8373.60        58.83 o                         
   2   2   3       1627.28       1726.64        12.52 o                         
   3   2   3        366.74        342.58         4.78 o                         
   4   2   3         54.47         55.06         1.07 o                         
   5   2   3        578.94        592.98         7.23 o                         
   6   2   3         43.02         43.82         1.92 o                         
   7   2   3         30.73         26.67         1.67 o                         
  -7   3   3         56.15         63.77         2.14 o                         
  -6   3   3         10.52          9.37         0.86 o                         
  -5   3   3        304.66        313.14         3.87 o                         
  -4   3   3       1360.50       1429.43        13.55 o                         
  -3   3   3        226.23        235.99         2.47 o                         
  -2   3   3         24.97         23.68         0.46 o                         
  -1   3   3       2556.02       2662.11        21.27 o                         
   0   3   3        112.87        110.68         1.14 o                         
   1   3   3       2558.94       2636.62        21.27 o                         
   2   3   3         24.81         23.86         0.86 o                         
   3   3   3        225.97        237.19         2.69 o                         
   4   3   3       1359.53       1427.12        12.48 o                         
   5   3   3        304.94        315.35         4.15 o                         
   6   3   3         10.70         11.15         0.95 o                         
   7   3   3         56.13         62.65         2.31 o                         
  -7   4   3         20.26         19.12         1.92 o                         
  -6   4   3         17.58         16.55         0.97 o                         
  -5   4   3         59.06         62.00         1.57 o                         
  -4   4   3        213.10        203.51         2.94 o                         
  -3   4   3        213.40        201.38         2.46 o                         
  -2   4   3        918.40        948.41         7.62 o                         
  -1   4   3       1444.86       1514.92        12.47 o                         
   0   4   3        297.88        290.30         3.04 o                         
   1   4   3       1442.83       1519.61        14.84 o                         
   2   4   3        916.48        956.16         8.91 o                         
   3   4   3        214.47        201.67         2.43 o                         
   4   4   3        213.15        204.59         2.95 o                         
   5   4   3         58.97         60.35         1.55 o                         
   6   4   3         17.50         16.90         1.14 o                         
   7   4   3         20.29         20.99         2.15 o                         
  -6   5   3         34.29         37.59         1.35 o                         
  -5   5   3          0.32         -0.28         0.29 o                         
  -4   5   3        292.03        280.72         3.72 o                         
  -3   5   3        216.87        204.71         2.98 o                         
  -2   5   3       1863.04       1868.36        16.85 o                         
  -1   5   3       1598.46       1690.24        13.07 o                         
   0   5   3         39.84         29.18         0.64 o                         
   1   5   3       1594.60       1698.86        13.93 o                         
   2   5   3       1864.30       1866.19        16.77 o                         
   3   5   3        217.69        205.72         3.71 o                         
   4   5   3        291.91        282.07         4.13 o                         
   5   5   3          0.29          0.70         0.31 o                         
   6   5   3         34.33         40.75         1.59 o                         
  -6   6   3         25.45         27.42         1.57 o                         
  -5   6   3         94.28         90.03         2.20 o                         
  -4   6   3         20.37         21.66         1.08 o                         
  -3   6   3        194.07        204.93         3.13 o                         
  -2   6   3        239.22        253.49         3.13 o                         
  -1   6   3        586.99        591.48         5.07 o                         
   0   6   3         60.38         66.02         1.09 o                         
   1   6   3        586.96        596.02         5.47 o                         
   2   6   3        239.87        256.35         3.79 o                         
   3   6   3        193.75        199.44         3.15 o                         
   4   6   3         20.50         22.24         1.04 o                         
   5   6   3         94.21         88.46         2.00 o                         
   6   6   3         25.42         28.02         1.56 o                         
  -6   7   3          6.76          6.80         0.76 o                         
  -5   7   3        204.75        199.83         4.18 o                         
  -4   7   3         86.91         86.28         2.40 o                         
  -3   7   3        362.29        368.50         4.91 o                         
  -2   7   3        109.56        110.23         1.84 o                         
  -1   7   3        264.63        264.52         2.92 o                         
   0   7   3          9.32         13.45         0.59 o                         
   1   7   3        264.45        266.31         2.93 o                         
   2   7   3        109.04        107.62         2.08 o                         
   3   7   3        361.87        364.19         5.55 o                         
   4   7   3         86.92         82.64         2.05 o                         
   5   7   3        204.62        203.38         3.72 o                         
   6   7   3          6.78          6.67         0.82 o                         
  -6   8   3         22.29         25.22         3.63 o                         
  -5   8   3         36.96         44.48         1.87 o                         
  -4   8   3          5.47          4.28         0.73 o                         
  -3   8   3        233.29        240.20         4.32 o                         
  -2   8   3          4.88          4.09         0.43 o                         
  -1   8   3         19.71         15.16         0.75 o                         
   0   8   3        832.57        900.16         8.15 o                         
   1   8   3         19.59         14.11         0.78 o                         
   2   8   3          5.08          4.80         0.70 o                         
   3   8   3        234.14        245.17         3.83 o                         
   4   8   3          5.45          5.81         1.60 o                         
   5   8   3         37.25         41.97         1.63 o                         
   6   8   3         22.30         22.63         2.54 o                         
  -5   9   3         21.63         25.27         1.71 o                         
  -4   9   3         28.90         27.88         1.69 o                         
  -3   9   3          6.11          6.86         0.80 o                         
  -2   9   3        117.28        117.09         2.73 o                         
  -1   9   3        125.48        123.72         2.19 o                         
   0   9   3        123.80        127.89         1.98 o                         
   1   9   3        125.12        121.57         2.31 o                         
   2   9   3        117.26        120.21         2.76 o                         
   3   9   3          6.12          7.44         0.84 o                         
   4   9   3         28.83         25.41         1.44 o                         
   5   9   3         21.67         23.11         1.37 o                         
  -4  10   3         44.99         45.99         2.62 o                         
  -3  10   3         47.09         40.73         1.69 o                         
  -2  10   3        195.85        202.64         3.94 o                         
  -1  10   3         22.34         23.34         1.51 o                         
   0  10   3         30.17         28.62         1.28 o                         
   1  10   3         22.36         22.30         1.85 o                         
   2  10   3        195.96        200.79         3.89 o                         
   3  10   3         47.23         42.44         2.79 o                         
   4  10   3         45.23         44.16         1.99 o                         
   5  10   3          1.90          3.44         0.65 o                         
  -4  11   3          5.86          8.61         1.00 o                         
  -3  11   3          1.11          1.16         0.47 o                         
  -2  11   3         23.73         23.59         1.51 o                         
  -1  11   3        153.55        157.53         3.00 o                         
   0  11   3         40.33         41.19         1.57 o                         
   1  11   3        153.44        159.23         4.82 o                         
   2  11   3         23.74         23.68         1.40 o                         
   3  11   3          1.12          0.27         0.43 o                         
   4  11   3          5.90          5.95         0.84 o                         
  -3  12   3          4.42          4.56         0.71 o                         
  -2  12   3         38.64         37.52         1.85 o                         
  -1  12   3         70.68         71.50         2.80 o                         
   0  12   3          5.25          3.79         0.70 o                         
   1  12   3         70.57         69.43         2.58 o                         
   2  12   3         38.71         38.85         1.80 o                         
   3  12   3          4.41          4.22         0.69 o                         
  -2  13   3          1.87          1.67         0.53 o                         
  -1  13   3         13.22         14.00         1.38 o                         
   0  13   3         43.10         44.20         2.04 o                         
   1  13   3         13.19         11.70         1.28 o                         
   2  13   3          1.97          2.10         0.62 o                         
   0  14   3         40.64         53.33         7.16 o                         
   0   0   4         55.47         63.99         1.47 o                         
   1   0   4        268.62        267.60         2.30 o                         
   2   0   4        108.34        125.17         1.59 o                         
   3   0   4        564.42        643.36         6.90 o                         
   4   0   4          0.00          0.59         0.18 o                         
   5   0   4        502.91        523.88         5.98 o                         
   6   0   4          1.45          1.64         0.49 o                         
   7   0   4          1.55          0.83         0.48 o                         
  -7   1   4         18.78         18.15         1.40 o                         
  -6   1   4        226.13        231.23         4.43 o                         
  -5   1   4        182.88        185.33         3.01 o                         
  -4   1   4        117.74        112.27         1.72 o                         
  -3   1   4        298.88        310.95         3.12 o                         
  -2   1   4         85.92         85.54         1.02 o                         
  -1   1   4        166.93        162.46         1.84 o                         
   0   1   4       1407.78       1452.26        13.71 o                         
   1   1   4        167.83        166.17         1.76 o                         
   2   1   4         86.17         87.12         1.07 o                         
   3   1   4        296.86        305.76         3.19 o                         
   4   1   4        117.73        108.93         1.40 o                         
   5   1   4        183.54        187.20         2.89 o                         
   6   1   4        226.09        226.08         3.90 o                         
   7   1   4         18.86         19.34         1.26 o                         
  -7   2   4         48.58         49.55         1.89 o                         
  -6   2   4         18.55         16.13         1.11 o                         
  -5   2   4        113.30        108.88         2.68 o                         
  -4   2   4         92.69         83.61         1.60 o                         
  -3   2   4        549.54        584.32         5.04 o                         
  -2   2   4       2844.11       2995.23        22.72 o                         
  -1   2   4        572.27        582.77         4.70 o                         
   0   2   4       1179.74       1145.85         7.82 o                         
   1   2   4        571.06        585.16         4.43 o                         
   2   2   4       2849.03       3029.89        22.79 o                         
   3   2   4        549.01        575.04         4.75 o                         
   4   2   4         92.32         85.00         1.31 o                         
   5   2   4        113.29        110.76         2.32 o                         
   6   2   4         18.43         18.54         1.15 o                         
   7   2   4         48.49         47.41         1.95 o                         
  -7   3   4          3.99          3.37         0.70 o                         
  -6   3   4         21.69         19.39         1.15 o                         
  -5   3   4         35.70         33.38         1.29 o                         
  -4   3   4         43.53         43.67         1.30 o                         
  -3   3   4        394.48        387.18         3.66 o                         
  -2   3   4        926.46       1041.72         8.31 o                         
  -1   3   4       1355.90       1409.18        11.68 o                         
   0   3   4        652.70        687.88         5.19 o                         
   1   3   4       1355.69       1422.58        10.91 o                         
   2   3   4        927.55       1044.62         7.87 o                         
   3   3   4        393.94        385.60         3.70 o                         
   4   3   4         43.97         42.80         1.04 o                         
   5   3   4         35.80         37.29         1.18 o                         
   6   3   4         21.39         20.19         1.23 o                         
   7   3   4          4.01          4.74         0.87 o                         
  -7   4   4         34.37         37.30         2.83 o                         
  -6   4   4         24.31         24.85         1.28 o                         
  -5   4   4         62.35         57.10         1.75 o                         
  -4   4   4        137.07        142.10         2.35 o                         
  -3   4   4          4.04          3.00         0.31 o                         
  -2   4   4       1665.68       1804.81        13.92 o                         
  -1   4   4        698.76        696.77         6.54 o                         
   0   4   4       2669.83       2736.88        28.65 o                         
   1   4   4        697.57        690.70         6.06 o                         
   2   4   4       1663.63       1795.16        14.90 o                         
   3   4   4          4.01          2.97         0.38 o                         
   4   4   4        136.91        142.45         2.34 o                         
   5   4   4         62.40         58.59         1.51 o                         
   6   4   4         24.25         22.43         1.33 o                         
   7   4   4         34.55         39.38         3.42 o                         
  -6   5   4         44.69         49.61         1.44 o                         
  -5   5   4         40.96         39.05         1.28 o                         
  -4   5   4         34.54         33.90         1.20 o                         
  -3   5   4        218.65        210.19         3.08 o                         
  -2   5   4        646.00        642.14         7.40 o                         
  -1   5   4       2580.62       2805.70        22.77 o                         
   0   5   4         63.48         69.27         1.17 o                         
   1   5   4       2584.02       2812.45        22.80 o                         
   2   5   4        647.24        636.57         7.02 o                         
   3   5   4        218.58        209.66         2.88 o                         
   4   5   4         34.50         32.88         1.06 o                         
   5   5   4         40.94         38.36         1.25 o                         
   6   5   4         44.85         50.01         2.31 o                         
  -6   6   4          7.35          7.29         0.81 o                         
  -5   6   4         64.75         61.14         1.78 o                         
  -4   6   4         42.79         35.58         1.25 o                         
  -3   6   4        224.23        218.43         3.30 o                         
  -2   6   4         59.42         56.20         1.23 o                         
  -1   6   4        530.20        512.77         4.81 o                         
   0   6   4         34.33         35.86         1.29 o                         
   1   6   4        530.57        515.13         5.25 o                         
   2   6   4         59.45         55.62         1.55 o                         
   3   6   4        222.91        206.70         6.48 o                         
   4   6   4         42.74         39.42         1.22 o                         
   5   6   4         64.50         59.06         1.61 o                         
   6   6   4          7.46          8.47         0.82 o                         
  -6   7   4         35.52         36.46         1.77 o                         
  -5   7   4         25.56         27.94         1.85 o                         
  -4   7   4         61.83         57.04         1.64 o                         
  -3   7   4        571.21        570.68         6.93 o                         
  -2   7   4         86.12         86.58         1.63 o                         
  -1   7   4        116.40        113.16         1.76 o                         
   0   7   4         82.11         72.48         1.24 o                         
   1   7   4        116.43        113.19         1.63 o                         
   2   7   4         85.56         82.95         1.60 o                         
   3   7   4        571.54        573.69         6.34 o                         
   4   7   4         62.16         58.07         1.69 o                         
   5   7   4         25.63         26.87         1.83 o                         
   6   7   4         35.73         37.98         1.96 o                         
  -5   8   4        118.74        137.39         4.37 o                         
  -4   8   4         51.31         46.80         1.85 o                         
  -3   8   4         55.50         50.09         1.58 o                         
  -2   8   4         19.86         17.86         0.82 o                         
  -1   8   4         64.11         63.68         1.50 o                         
   0   8   4          8.31          7.39         0.77 o                         
   1   8   4         64.10         64.13         1.39 o                         
   2   8   4         19.84         16.07         0.92 o                         
   3   8   4         55.04         46.56         1.36 o                         
   4   8   4         51.19         47.57         1.72 o                         
   5   8   4        118.59        139.37         3.18 o                         
  -5   9   4          1.85          2.48         0.65 o                         
  -4   9   4         44.01         39.57         1.83 o                         
  -3   9   4         47.48         45.20         1.73 o                         
  -2   9   4        306.60        297.69         5.80 o                         
  -1   9   4         55.68         54.02         1.43 o                         
   0   9   4         52.40         53.61         1.23 o                         
   1   9   4         55.61         55.33         1.49 o                         
   2   9   4        306.89        306.58         4.43 o                         
   3   9   4         47.65         44.42         1.90 o                         
   4   9   4         43.93         39.42         1.77 o                         
   5   9   4          1.80          2.34         0.50 o                         
  -4  10   4         49.06         49.00         1.99 o                         
  -3  10   4          4.12          3.49         0.63 o                         
  -2  10   4        183.56        186.99         3.74 o                         
  -1  10   4         63.29         65.07         1.93 o                         
   0  10   4         11.75         11.55         0.81 o                         
   1  10   4         63.26         60.78         1.65 o                         
   2  10   4        183.64        181.52         4.17 o                         
   3  10   4          4.06          2.82         0.57 o                         
   4  10   4         49.17         50.17         2.30 o                         
   5  10   4         37.75         42.89         2.89 o                         
  -4  11   4         15.15         20.98         1.59 o                         
  -3  11   4         56.36         56.16         2.09 o                         
  -2  11   4        183.84        180.59         3.83 o                         
  -1  11   4         10.90         10.72         0.87 o                         
   0  11   4          5.48          4.77         0.69 o                         
   1  11   4         11.10         13.17         1.28 o                         
   2  11   4        183.75        186.91         3.42 o                         
   3  11   4         56.68         60.74         2.13 o                         
   4  11   4         15.21         19.19         1.42 o                         
  -3  12   4         14.93         16.18         1.27 o                         
  -2  12   4          4.41          5.84         0.81 o                         
  -1  12   4        419.34        442.13         8.06 o                         
   0  12   4          8.74          8.59         1.07 o                         
   1  12   4        419.12        445.12         8.06 o                         
   2  12   4          4.41          5.07         0.73 o                         
   3  12   4         15.03         17.37         1.73 o                         
  -2  13   4          2.21          2.15         1.41 o                         
  -1  13   4         87.87         91.54         5.28 o                         
   0  13   4         30.53         35.78         1.93 o                         
   1  13   4         88.20         91.54         3.59 o                         
   2  13   4          2.23          3.04         1.02 o                         
   1   0   5       3177.28       3180.50        22.35 o                         
   2   0   5       1037.60       1119.03         9.40 o                         
   3   0   5        383.60        386.73         5.65 o                         
   4   0   5          5.79          4.61         0.43 o                         
   5   0   5        331.26        322.76         5.65 o                         
   6   0   5         10.68          9.01         0.84 o                         
   7   0   5         48.79         46.31         1.94 o                         
  -7   1   5         31.08         32.38         1.61 o                         
  -6   1   5        119.60        125.53         4.47 o                         
  -5   1   5          3.60          3.23         0.44 o                         
  -4   1   5         78.16         80.62         1.40 o                         
  -3   1   5         46.63         53.88         0.89 o                         
  -2   1   5        454.28        475.77         3.82 o                         
  -1   1   5        501.30        490.35         4.61 o                         
   0   1   5       1196.75       1144.31         9.37 o                         
   1   1   5        499.93        486.47         3.98 o                         
   2   1   5        453.23        474.81         4.08 o                         
   3   1   5         47.03         53.09         0.92 o                         
   4   1   5         78.11         75.85         2.42 o                         
   5   1   5          3.66          3.40         0.41 o                         
   6   1   5        119.47        126.78         2.72 o                         
   7   1   5         31.27         35.51         1.76 o                         
  -7   2   5         10.77         11.88         1.07 o                         
  -6   2   5         86.50         91.49         2.31 o                         
  -5   2   5        242.49        233.60         4.00 o                         
  -4   2   5         22.91         22.24         0.88 o                         
  -3   2   5        152.65        153.76         1.94 o                         
  -2   2   5        935.90        939.39         7.58 o                         
  -1   2   5        670.53        662.13         4.74 o                         
   0   2   5         35.96         32.42         0.99 o                         
   1   2   5        670.67        659.02         5.31 o                         
   2   2   5        935.77        949.57         7.62 o                         
   3   2   5        152.81        151.89         1.84 o                         
   4   2   5         23.34         23.80         0.68 o                         
   5   2   5        242.49        230.88         6.98 o                         
   6   2   5         86.58         92.61         2.57 o                         
   7   2   5         10.80         10.05         1.05 o                         
  -7   3   5         64.01         62.80         2.65 o                         
  -6   3   5         71.37         67.01         1.78 o                         
  -5   3   5         22.94         21.55         1.07 o                         
  -4   3   5          7.17          5.58         0.60 o                         
  -3   3   5        218.41        207.61         3.41 o                         
  -2   3   5        224.55        234.26         2.34 o                         
  -1   3   5        284.53        266.85         2.33 o                         
   0   3   5        244.36        244.91         2.73 o                         
   1   3   5        285.27        272.11         2.48 o                         
   2   3   5        224.24        236.21         2.36 o                         
   3   3   5        218.35        212.81         2.22 o                         
   4   3   5          7.24          5.80         0.46 o                         
   5   3   5         23.12         19.02         1.91 o                         
   6   3   5         71.50         68.11         1.96 o                         
   7   3   5         64.05         64.59         3.17 o                         
  -6   4   5          2.46          1.96         0.44 o                         
  -5   4   5         16.27         14.35         0.89 o                         
  -4   4   5        102.12         85.01         1.75 o                         
  -3   4   5        187.97        178.53         2.52 o                         
  -2   4   5        502.92        540.76         4.71 o                         
  -1   4   5        618.37        632.94         5.30 o                         
   0   4   5        355.38        334.67         2.96 o                         
   1   4   5        619.33        642.05         5.31 o                         
   2   4   5        503.19        547.20         4.47 o                         
   3   4   5        187.29        177.07         2.30 o                         
   4   4   5        102.55         86.63         1.72 o                         
   5   4   5         16.33         13.67         0.89 o                         
   6   4   5          2.56          3.59         0.54 o                         
  -6   5   5         20.98         17.14         0.99 o                         
  -5   5   5         38.82         37.67         1.36 o                         
  -4   5   5        223.88        205.51         3.37 o                         
  -3   5   5        197.08        188.03         2.68 o                         
  -2   5   5       1241.25       1277.43        11.00 o                         
  -1   5   5        294.62        289.90         2.98 o                         
   0   5   5          5.59          8.50         0.32 o                         
   1   5   5        293.10        289.27         2.97 o                         
   2   5   5       1241.73       1289.82        11.96 o                         
   3   5   5        196.91        187.89         2.47 o                         
   4   5   5        223.86        209.05         3.88 o                         
   5   5   5         39.59         40.42         1.62 o                         
   6   5   5         20.99         21.60         1.31 o                         
  -6   6   5         24.41         25.88         1.67 o                         
  -5   6   5         45.62         46.88         2.11 o                         
  -4   6   5         10.45          7.44         0.72 o                         
  -3   6   5         73.71         70.80         1.50 o                         
  -2   6   5         96.20         92.67         1.64 o                         
  -1   6   5        195.58        195.27         2.14 o                         
   0   6   5         49.24         39.36         0.78 o                         
   1   6   5        195.79        194.89         2.28 o                         
   2   6   5         96.17         91.50         1.63 o                         
   3   6   5         72.94         69.19         1.67 o                         
   4   6   5         10.52          6.86         0.66 o                         
   5   6   5         45.33         43.04         1.37 o                         
   6   6   5         24.46         29.72         1.57 o                         
  -6   7   5         13.04         13.58         1.21 o                         
  -5   7   5         72.72         76.52         2.42 o                         
  -4   7   5          6.03          6.72         0.75 o                         
  -3   7   5        341.65        327.37         4.59 o                         
  -2   7   5       1253.55       1286.94        12.24 o                         
  -1   7   5          1.18          1.34         0.22 o                         
   0   7   5        112.95        100.45         1.53 o                         
   1   7   5          1.15          1.28         0.24 o                         
   2   7   5       1253.45       1280.37        13.60 o                         
   3   7   5        341.56        331.17         4.63 o                         
   4   7   5          6.13          8.07         0.85 o                         
   5   7   5         72.43         75.76         2.09 o                         
   6   7   5         13.09         15.45         1.58 o                         
  -5   8   5          9.10          9.80         1.06 o                         
  -4   8   5         62.71         55.19         1.97 o                         
  -3   8   5        710.36        716.22         8.43 o                         
  -2   8   5        222.37        219.60         3.10 o                         
  -1   8   5         73.95         71.46         1.47 o                         
   0   8   5        181.77        173.84         2.14 o                         
   1   8   5         73.88         69.58         1.84 o                         
   2   8   5        222.13        222.75         3.91 o                         
   3   8   5        710.66        706.77         8.46 o                         
   4   8   5         62.63         57.45         1.94 o                         
   5   8   5          9.13          8.29         0.90 o                         
  -5   9   5         51.73         64.92         2.31 o                         
  -4   9   5         29.34         29.26         1.92 o                         
  -3   9   5         56.22         55.18         2.21 o                         
  -2   9   5         50.89         47.84         1.41 o                         
  -1   9   5        102.63        102.65         1.92 o                         
   0   9   5        246.99        252.07         3.08 o                         
   1   9   5        102.71        102.19         2.13 o                         
   2   9   5         50.36         47.54         1.49 o                         
   3   9   5         56.24         54.64         1.68 o                         
   4   9   5         29.19         29.12         1.70 o                         
   5   9   5         52.01         64.72         2.51 o                         
  -4  10   5         36.70         45.86         1.90 o                         
  -3  10   5         63.53         59.08         2.06 o                         
  -2  10   5         91.13         86.17         2.40 o                         
  -1  10   5         64.22         65.73         2.30 o                         
   0  10   5        166.85        170.82         3.13 o                         
   1  10   5         64.79         67.21         1.76 o                         
   2  10   5         91.18         87.28         2.59 o                         
   3  10   5         63.48         62.67         1.94 o                         
   4  10   5         36.23         43.68         1.99 o                         
  -4  11   5         48.94         46.21         2.03 o                         
  -3  11   5          8.17          8.86         0.98 o                         
  -2  11   5         22.22         21.30         1.44 o                         
  -1  11   5        246.76        253.60         4.55 o                         
   0  11   5         14.13         14.82         1.33 o                         
   1  11   5        247.08        251.71         4.51 o                         
   2  11   5         22.14         20.12         1.22 o                         
   3  11   5          7.95          8.09         0.88 o                         
   4  11   5         48.86         50.45         2.04 o                         
  -3  12   5          8.49          8.36         0.88 o                         
  -2  12   5          9.30          9.48         1.02 o                         
  -1  12   5         97.42        105.41         3.23 o                         
   0  12   5         58.51         53.86         3.60 o                         
   1  12   5         97.22        106.67         4.93 o                         
   2  12   5          9.35          7.02         0.85 o                         
   3  12   5          8.55          9.39         0.98 o                         
  -2  13   5         45.32         41.41         6.04 o                         
  -1  13   5        161.71        171.09         5.40 o                         
   0  13   5         27.06         28.74         2.64 o                         
   1  13   5        161.87        178.53         4.54 o                         
   2  13   5         45.32         43.07         2.53 o                         
   0   0   6         20.71          2.67         0.43 o                         
   1   0   6        930.82        925.85         6.79 o                         
   2   0   6         23.17         18.06         0.44 o                         
   3   0   6       1292.50       1347.54        11.79 o                         
   4   0   6        134.42        135.67         1.97 o                         
   5   0   6         23.02         24.94         1.17 o                         
   6   0   6          2.59          2.14         0.49 o                         
   7   0   6         15.96         16.80         1.47 o                         
  -7   1   6          7.80          8.07         0.95 o                         
  -6   1   6        119.20        111.55         2.84 o                         
  -5   1   6          6.84          6.58         0.67 o                         
  -4   1   6         95.07         92.48         1.45 o                         
  -3   1   6        462.34        489.66         5.08 o                         
  -2   1   6        414.80        397.55         3.45 o                         
  -1   1   6        979.28        957.53         7.50 o                         
   0   1   6        123.61        118.97         1.53 o                         
   1   1   6        978.53        949.80         7.45 o                         
   2   1   6        414.54        392.74         3.32 o                         
   3   1   6        462.30        483.77         4.12 o                         
   4   1   6         95.44         94.38         1.57 o                         
   5   1   6          6.79          7.17         0.51 o                         
   6   1   6        119.44        104.36         3.97 o                         
   7   1   6          7.82          8.44         1.38 o                         
  -7   2   6          2.44          3.15         0.67 o                         
  -6   2   6        149.32        153.56         3.11 o                         
  -5   2   6         37.14         33.31         1.24 o                         
  -4   2   6        251.51        259.43         3.78 o                         
  -3   2   6         66.10         59.43         1.02 o                         
  -2   2   6        483.85        519.92         4.16 o                         
  -1   2   6         10.40         14.03         0.50 o                         
   0   2   6        344.57        349.44         2.97 o                         
   1   2   6         10.74         15.14         0.47 o                         
   2   2   6        484.19        513.43         4.22 o                         
   3   2   6         65.82         60.17         1.05 o                         
   4   2   6        252.00        263.38         3.16 o                         
   5   2   6         36.81         35.15         1.05 o                         
   6   2   6        149.79        145.43         3.92 o                         
   7   2   6          2.39          0.96         1.07 o                         
  -7   3   6          5.84          6.77         1.05 o                         
  -6   3   6         14.92         10.98         0.77 o                         
  -5   3   6          5.03          7.23         0.64 o                         
  -4   3   6         15.38         13.97         0.80 o                         
  -3   3   6        306.76        301.79         2.88 o                         
  -2   3   6        609.33        669.74         6.49 o                         
  -1   3   6        517.42        549.56         4.36 o                         
   0   3   6        666.35        596.87         4.61 o                         
   1   3   6        518.58        552.09         4.35 o                         
   2   3   6        609.38        662.73         5.59 o                         
   3   3   6        306.27        299.51         3.28 o                         
   4   3   6         15.42         16.45         0.77 o                         
   5   3   6          4.99          5.75         0.63 o                         
   6   3   6         14.96         13.37         1.10 o                         
   7   3   6          5.79          3.42         1.18 o                         
  -6   4   6         50.78         54.29         1.62 o                         
  -5   4   6         19.93         15.42         0.93 o                         
  -4   4   6        140.91        132.29         2.13 o                         
  -3   4   6         13.89         11.55         0.69 o                         
  -2   4   6        220.98        246.07         3.51 o                         
  -1   4   6        327.63        331.81         3.09 o                         
   0   4   6       2977.79       3125.01        22.18 o                         
   1   4   6        328.28        334.95         2.91 o                         
   2   4   6        221.23        241.81         2.54 o                         
   3   4   6         14.03         11.39         0.55 o                         
   4   4   6        139.92        128.52         2.20 o                         
   5   4   6         19.84         15.40         1.13 o                         
   6   4   6         50.70         57.74         2.41 o                         
  -6   5   6         25.56         23.99         1.41 o                         
  -5   5   6        158.83        152.18         3.04 o                         
  -4   5   6         33.86         32.64         1.23 o                         
  -3   5   6        459.68        462.22         5.24 o                         
  -2   5   6         22.05         28.51         0.73 o                         
  -1   5   6        630.51        654.66         5.59 o                         
   0   5   6        487.10        498.74         4.58 o                         
   1   5   6        630.45        662.07         5.94 o                         
   2   5   6         22.14         29.50         1.02 o                         
   3   5   6        460.59        468.64         5.21 o                         
   4   5   6         33.74         34.05         1.11 o                         
   5   5   6        158.43        154.16         2.71 o                         
   6   5   6         25.64         23.19         1.71 o                         
  -6   6   6          1.25          0.13         0.45 o                         
  -5   6   6         58.02         60.30         1.83 o                         
  -4   6   6         60.16         55.32         1.61 o                         
  -3   6   6        322.47        327.27         4.07 o                         
  -2   6   6        177.10        182.98         2.59 o                         
  -1   6   6        308.60        311.94         3.32 o                         
   0   6   6          0.48          0.18         0.14 o                         
   1   6   6        309.07        317.93         3.47 o                         
   2   6   6        177.63        186.24         2.80 o                         
   3   6   6        323.29        320.96         4.39 o                         
   4   6   6         60.02         53.88         1.54 o                         
   5   6   6         58.46         60.81         1.63 o                         
   6   6   6          1.24          0.49         0.63 o                         
  -6   7   6         48.46         54.62         2.53 o                         
  -5   7   6         47.76         50.12         1.70 o                         
  -4   7   6         15.51         10.65         0.83 o                         
  -3   7   6        353.41        325.94         5.58 o                         
  -2   7   6       1055.70       1085.12        10.58 o                         
  -1   7   6        308.02        296.10         3.57 o                         
   0   7   6        391.51        405.75         3.88 o                         
   1   7   6        309.15        293.95         3.58 o                         
   2   7   6       1055.97       1079.99        10.53 o                         
   3   7   6        353.84        339.29         4.25 o                         
   4   7   6         15.46         11.68         0.88 o                         
   5   7   6         47.61         47.98         1.92 o                         
   6   7   6         48.55         54.49         2.34 o                         
  -5   8   6         41.41         35.47         1.86 o                         
  -4   8   6         18.96         18.33         1.15 o                         
  -3   8   6        204.18        199.03         3.82 o                         
  -2   8   6        239.78        233.98         3.27 o                         
  -1   8   6        133.17        122.73         2.06 o                         
   0   8   6         11.37          9.36         0.55 o                         
   1   8   6        132.74        125.88         2.29 o                         
   2   8   6        239.14        234.30         3.60 o                         
   3   8   6        204.97        204.51         3.46 o                         
   4   8   6         18.53         15.75         1.04 o                         
   5   8   6         41.44         41.22         1.74 o                         
  -5   9   6         22.64         27.03         1.74 o                         
  -4   9   6        135.82        132.99         3.31 o                         
  -3   9   6        111.55        104.93         2.73 o                         
  -2   9   6         73.81         65.76         1.57 o                         
  -1   9   6         14.32         13.20         0.84 o                         
   0   9   6        282.39        289.58         3.43 o                         
   1   9   6         14.43         13.77         0.99 o                         
   2   9   6         73.75         63.93         1.74 o                         
   3   9   6        111.76        100.84         2.35 o                         
   4   9   6        135.78        124.67         3.71 o                         
   5   9   6         22.83         26.81         1.99 o                         
  -4  10   6         97.79         98.34         2.86 o                         
  -3  10   6        106.76        107.90         2.87 o                         
  -2  10   6         97.28         91.60         2.49 o                         
  -1  10   6         45.95         46.99         1.33 o                         
   0  10   6         74.76         74.54         1.83 o                         
   1  10   6         45.73         46.54         1.46 o                         
   2  10   6         97.43         92.98         2.52 o                         
   3  10   6        106.93        106.20         2.90 o                         
   4  10   6         98.41         93.76         3.27 o                         
  -4  11   6         30.51         26.22         2.15 o                         
  -3  11   6         37.42         39.16         1.88 o                         
  -2  11   6        120.26        120.42         3.00 o                         
  -1  11   6         94.66         96.20         2.25 o                         
   0  11   6         20.75         18.66         1.47 o                         
   1  11   6         93.78         93.80         2.21 o                         
   2  11   6        120.51        119.25         2.85 o                         
   3  11   6         37.21         34.86         1.70 o                         
   4  11   6         30.36         31.40         2.29 o                         
  -3  12   6          0.53         -0.46         0.46 o                         
  -2  12   6          4.70          4.84         1.17 o                         
  -1  12   6        317.62        328.09         5.68 o                         
   0  12   6        164.09        163.75         4.14 o                         
   1  12   6        317.64        329.79         6.87 o                         
   2  12   6          4.67          4.14         0.65 o                         
   3  12   6          0.53         -0.57         0.57 o                         
  -2  13   6         55.61         59.46         3.02 o                         
  -1  13   6          2.67          1.22         0.67 o                         
   0  13   6        109.70        115.86         3.51 o                         
   1  13   6          2.61          2.85         0.72 o                         
   1   0   7         96.27        101.61         1.14 o                         
   2   0   7        129.32        148.04         1.52 o                         
   3   0   7        175.74        184.37         2.19 o                         
   4   0   7         39.11         34.87         0.85 o                         
   5   0   7        183.34        173.97         2.43 o                         
   6   0   7        100.92        100.67         4.14 o                         
  -7   1   7         13.01         13.15         2.46 o                         
  -6   1   7        141.53        133.31         3.76 o                         
  -5   1   7         18.89         15.76         0.91 o                         
  -4   1   7        242.41        229.66         3.08 o                         
  -3   1   7        362.15        370.05         3.57 o                         
  -2   1   7         45.39         55.15         0.97 o                         
  -1   1   7       1236.24       1252.71        11.09 o                         
   0   1   7          1.94          2.78         0.33 o                         
   1   1   7       1236.46       1225.06        11.42 o                         
   2   1   7         45.79         55.61         0.81 o                         
   3   1   7        362.88        366.66         3.34 o                         
   4   1   7        242.11        225.26         3.21 o                         
   5   1   7         18.84         16.30         0.90 o                         
   6   1   7        141.31        133.72         3.20 o                         
  -7   2   7         76.43         85.39         5.34 o                         
  -6   2   7         82.20         71.77         3.04 o                         
  -5   2   7        156.68        132.25         5.27 o                         
  -4   2   7         86.60         88.75         1.73 o                         
  -3   2   7         93.73         97.27         1.61 o                         
  -2   2   7        397.84        432.40         3.91 o                         
  -1   2   7        874.55        886.44         7.08 o                         
   0   2   7        175.56        159.10         1.58 o                         
   1   2   7        874.29        894.14         6.69 o                         
   2   2   7        398.28        431.15         3.66 o                         
   3   2   7         93.46         97.73         1.34 o                         
   4   2   7         86.19         89.28         1.58 o                         
   5   2   7        156.69        142.40         2.47 o                         
   6   2   7         82.21         76.72         2.69 o                         
  -6   3   7         38.45         37.46         1.31 o                         
  -5   3   7        191.86        177.98         3.25 o                         
  -4   3   7        160.49        170.89         2.57 o                         
  -3   3   7         95.08         84.57         1.33 o                         
  -2   3   7        366.86        404.63         3.75 o                         
  -1   3   7        396.49        422.13         3.29 o                         
   0   3   7        464.26        519.17         4.11 o                         
   1   3   7        395.78        423.44         3.49 o                         
   2   3   7        367.12        407.13         4.03 o                         
   3   3   7         95.49         87.23         1.25 o                         
   4   3   7        160.58        165.47         2.37 o                         
   5   3   7        191.91        180.85         3.20 o                         
   6   3   7         38.60         35.90         1.80 o                         
  -6   4   7         10.64          9.52         0.77 o                         
  -5   4   7         57.06         54.75         1.51 o                         
  -4   4   7        312.53        294.30         3.91 o                         
  -3   4   7        203.13        212.07         3.05 o                         
  -2   4   7        866.63        805.11        11.02 o                         
  -1   4   7        852.44        920.51         7.07 o                         
   0   4   7        517.04        530.79         4.26 o                         
   1   4   7        852.76        923.13         7.06 o                         
   2   4   7        866.55        814.61         6.82 o                         
   3   4   7        202.75        207.79         2.46 o                         
   4   4   7        312.30        296.45         3.82 o                         
   5   4   7         56.85         53.01         1.80 o                         
   6   4   7         10.62          9.83         1.14 o                         
  -6   5   7         14.50         13.93         1.10 o                         
  -5   5   7         85.87         85.70         2.19 o                         
  -4   5   7        108.38        105.83         2.28 o                         
  -3   5   7         51.29         46.95         1.87 o                         
  -2   5   7        195.15        202.73         3.91 o                         
  -1   5   7        329.75        335.61         3.22 o                         
   0   5   7        102.21         95.36         1.50 o                         
   1   5   7        329.88        335.13         3.02 o                         
   2   5   7        195.42        210.43         2.77 o                         
   3   5   7         51.35         49.62         1.65 o                         
   4   5   7        108.45        107.88         2.14 o                         
   5   5   7         86.21         85.01         2.68 o                         
   6   5   7         14.44         13.79         1.16 o                         
  -6   6   7        119.40        129.60         2.98 o                         
  -5   6   7        249.47        242.21         4.17 o                         
  -4   6   7         25.85         20.98         1.15 o                         
  -3   6   7        120.01        109.14         2.01 o                         
  -2   6   7        432.48        421.89         5.90 o                         
  -1   6   7        276.56        285.29         2.92 o                         
   0   6   7        209.73        202.46         2.41 o                         
   1   6   7        276.82        288.19         3.15 o                         
   2   6   7        430.72        413.91         4.68 o                         
   3   6   7        119.72        110.24         1.98 o                         
   4   6   7         25.90         23.67         1.11 o                         
   5   6   7        249.10        252.01         4.13 o                         
   6   6   7        119.37        129.37         3.24 o                         
  -6   7   7        103.51        119.12         5.45 o                         
  -5   7   7         30.05         27.84         1.50 o                         
  -4   7   7         26.54         23.02         1.27 o                         
  -3   7   7        448.79        438.92         5.24 o                         
  -2   7   7         33.52         33.34         1.12 o                         
  -1   7   7        195.50        191.66         2.45 o                         
   0   7   7       1082.57       1134.36         9.36 o                         
   1   7   7        194.69        197.65         2.72 o                         
   2   7   7         33.53         33.12         1.12 o                         
   3   7   7        448.79        443.51         5.23 o                         
   4   7   7         26.46         23.88         1.68 o                         
   5   7   7         29.90         31.95         2.08 o                         
   6   7   7        103.65        116.26         4.31 o                         
  -5   8   7         63.23         60.14         2.18 o                         
  -4   8   7         26.12         25.87         1.38 o                         
  -3   8   7         11.38         10.48         0.82 o                         
  -2   8   7         27.06         22.30         0.97 o                         
  -1   8   7        141.05        135.15         2.46 o                         
   0   8   7         26.53         29.19         0.80 o                         
   1   8   7        140.98        135.05         2.22 o                         
   2   8   7         27.17         22.36         1.07 o                         
   3   8   7         11.26         10.60         0.83 o                         
   4   8   7         26.16         25.04         1.69 o                         
   5   8   7         63.27         59.54         2.08 o                         
  -5   9   7        102.31        103.86         3.10 o                         
  -4   9   7        187.49        186.10         4.05 o                         
  -3   9   7        259.49        247.73         4.02 o                         
  -2   9   7        230.76        224.50         3.29 o                         
  -1   9   7        341.83        339.85         4.29 o                         
   0   9   7         14.19         11.29         0.66 o                         
   1   9   7        342.88        342.56         4.31 o                         
   2   9   7        231.58        223.19         3.64 o                         
   3   9   7        258.89        250.46         4.64 o                         
   4   9   7        187.62        182.15         4.61 o                         
   5   9   7        102.39        114.85         5.08 o                         
  -4  10   7        201.19        195.19         4.27 o                         
  -3  10   7        191.41        190.36         4.04 o                         
  -2  10   7         94.89         96.43         2.28 o                         
  -1  10   7        248.24        256.02         3.62 o                         
   0  10   7        203.61        215.27         4.59 o                         
   1  10   7        248.29        250.13         3.96 o                         
   2  10   7         95.00         94.02         2.24 o                         
   3  10   7        191.37        191.09         4.05 o                         
   4  10   7        200.93        199.70         4.97 o                         
  -4  11   7         21.73         24.69         3.10 o                         
  -3  11   7          1.81          2.41         0.74 o                         
  -2  11   7         98.98        107.79         3.27 o                         
  -1  11   7         46.33         44.26         2.18 o                         
   0  11   7        103.33        106.54         2.63 o                         
   1  11   7         46.39         43.53         1.67 o                         
   2  11   7         98.98        100.69         2.77 o                         
   3  11   7          1.80          1.79         0.60 o                         
   4  11   7         21.75         20.52         2.99 o                         
  -3  12   7         26.36         29.60         2.09 o                         
  -2  12   7        122.06        137.11         4.21 o                         
  -1  12   7         55.65         55.87         2.54 o                         
   0  12   7          0.52          0.67         0.52 o                         
   1  12   7         55.71         56.68         4.12 o                         
   2  12   7        122.52        128.38         2.89 o                         
   3  12   7         26.56         30.07         2.08 o                         
  -1  13   7          1.28          1.94         0.91 o                         
   0  13   7          0.00         -0.24         0.46 o                         
   1  13   7          1.33          0.11         1.71 o                         
   0   0   8       3637.37       4046.97        67.50 o                         
   1   0   8         38.11         22.70         0.61 o                         
   2   0   8         92.00         79.62         1.01 o                         
   3   0   8        113.96        114.80         1.41 o                         
   4   0   8          8.03         11.10         0.54 o                         
   5   0   8          4.40          1.66         0.33 o                         
   6   0   8         23.51         16.76         1.47 o                         
  -6   1   8          7.88          5.95         2.19 o                         
  -5   1   8         34.62         32.79         1.15 o                         
  -4   1   8        134.11        138.90         2.06 o                         
  -3   1   8        134.45        131.34         1.73 o                         
  -2   1   8        293.93        274.38         2.82 o                         
  -1   1   8       1091.51       1169.95         9.83 o                         
   0   1   8        785.92        834.12         8.54 o                         
   1   1   8       1090.21       1167.28         9.81 o                         
   2   1   8        294.36        275.67         2.51 o                         
   3   1   8        134.68        131.22         1.59 o                         
   4   1   8        133.39        138.73         2.06 o                         
   5   1   8         34.50         32.64         0.95 o                         
   6   1   8          7.94          7.87         1.35 o                         
  -6   2   8         85.31         85.61         2.31 o                         
  -5   2   8         92.35         82.68         2.03 o                         
  -4   2   8        161.03        152.33         4.01 o                         
  -3   2   8        185.82        154.90         1.93 o                         
  -2   2   8        172.59        180.85         1.85 o                         
  -1   2   8        721.27        726.19         5.94 o                         
   0   2   8          3.26          7.53         0.37 o                         
   1   2   8        720.86        733.06         5.60 o                         
   2   2   8        172.69        182.18         1.87 o                         
   3   2   8        185.38        157.86         1.93 o                         
   4   2   8        161.44        158.34         2.11 o                         
   5   2   8         91.97         83.58         1.73 o                         
   6   2   8         85.46         84.26         3.63 o                         
  -6   3   8         51.94         55.24         1.82 o                         
  -5   3   8         47.25         41.18         1.29 o                         
  -4   3   8         90.15         82.92         1.60 o                         
  -3   3   8         12.87         13.23         0.55 o                         
  -2   3   8        217.71        217.84         2.36 o                         
  -1   3   8       1000.75       1091.98         8.22 o                         
   0   3   8        395.37        347.25         2.94 o                         
   1   3   8       1001.25       1100.60         8.75 o                         
   2   3   8        217.47        221.08         2.21 o                         
   3   3   8         12.86         12.39         0.65 o                         
   4   3   8         89.97         82.78         1.58 o                         
   5   3   8         47.44         40.34         1.28 o                         
   6   3   8         51.59         58.26         2.74 o                         
  -6   4   8         24.75         25.45         1.48 o                         
  -5   4   8         93.44         91.04         2.26 o                         
  -4   4   8        322.83        305.95         4.08 o                         
  -3   4   8         27.58         27.37         1.11 o                         
  -2   4   8        144.11        134.88         1.70 o                         
  -1   4   8         74.45         79.80         1.08 o                         
   0   4   8        828.94        877.34         6.72 o                         
   1   4   8         74.03         78.36         1.05 o                         
   2   4   8        143.81        131.69         1.60 o                         
   3   4   8         27.70         27.10         0.85 o                         
   4   4   8        322.61        310.07         4.04 o                         
   5   4   8         92.99         95.36         2.49 o                         
   6   4   8         24.55         27.54         1.53 o                         
  -6   5   8         24.80         26.58         1.51 o                         
  -5   5   8         40.52         39.56         1.52 o                         
  -4   5   8        181.02        165.76         2.86 o                         
  -3   5   8         32.51         35.87         1.06 o                         
  -2   5   8        149.38        152.73         2.07 o                         
  -1   5   8        178.55        185.23         2.10 o                         
   0   5   8         11.22         12.65         0.63 o                         
   1   5   8        178.45        183.25         1.94 o                         
   2   5   8        149.87        153.62         1.95 o                         
   3   5   8         32.33         34.42         0.93 o                         
   4   5   8        181.21        168.07         2.71 o                         
   5   5   8         40.30         37.87         1.55 o                         
   6   5   8         24.76         28.80         2.03 o                         
  -6   6   8         21.28         18.90         1.28 o                         
  -5   6   8         38.44         42.20         1.55 o                         
  -4   6   8        102.60        101.43         2.54 o                         
  -3   6   8        156.84        142.55         2.39 o                         
  -2   6   8        177.99        166.21         2.49 o                         
  -1   6   8         27.51         24.48         0.72 o                         
   0   6   8          7.69          6.27         0.42 o                         
   1   6   8         27.51         23.23         0.70 o                         
   2   6   8        179.75        165.99         2.25 o                         
   3   6   8        156.59        142.51         2.60 o                         
   4   6   8        102.37         97.54         2.01 o                         
   5   6   8         38.43         39.03         1.48 o                         
   6   6   8         21.22         19.32         1.41 o                         
  -5   7   8         72.74         73.70         2.12 o                         
  -4   7   8          5.00          3.42         0.55 o                         
  -3   7   8         94.41         89.45         1.86 o                         
  -2   7   8        105.59        103.91         2.14 o                         
  -1   7   8         64.51         67.08         1.29 o                         
   0   7   8        522.74        526.34         4.88 o                         
   1   7   8         64.59         64.80         1.40 o                         
   2   7   8        106.00        100.66         1.89 o                         
   3   7   8         93.37         87.35         2.06 o                         
   4   7   8          5.04          4.11         0.57 o                         
   5   7   8         72.56         76.56         2.36 o                         
  -5   8   8         23.95         27.14         1.74 o                         
  -4   8   8         47.73         47.14         1.60 o                         
  -3   8   8         43.63         39.61         1.36 o                         
  -2   8   8         11.15          8.95         0.71 o                         
  -1   8   8         35.00         34.73         1.06 o                         
   0   8   8         63.24         64.39         1.22 o                         
   1   8   8         35.34         33.55         1.04 o                         
   2   8   8         11.00          9.15         0.76 o                         
   3   8   8         43.56         36.74         1.73 o                         
   4   8   8         47.56         48.39         1.85 o                         
   5   8   8         24.11         25.88         1.73 o                         
  -5   9   8         26.22         28.54         3.31 o                         
  -4   9   8        103.51         99.17         2.82 o                         
  -3   9   8         36.11         32.48         1.40 o                         
  -2   9   8         10.96          7.50         0.70 o                         
  -1   9   8        297.00        301.37         5.06 o                         
   0   9   8        577.29        591.96         5.98 o                         
   1   9   8        296.49        304.01         3.99 o                         
   2   9   8         10.77          7.52         0.74 o                         
   3   9   8         36.23         32.65         1.78 o                         
   4   9   8        103.35        100.66         2.84 o                         
   5   9   8         26.12         22.46         2.22 o                         
  -4  10   8         28.97         25.16         1.63 o                         
  -3  10   8         49.69         45.96         1.83 o                         
  -2  10   8         88.59         84.10         2.10 o                         
  -1  10   8        193.93        205.66         3.48 o                         
   0  10   8         32.23         31.18         1.43 o                         
   1  10   8        193.25        198.68         3.89 o                         
   2  10   8         88.48         87.88         2.48 o                         
   3  10   8         49.60         45.93         1.89 o                         
   4  10   8         29.32         27.56         2.02 o                         
  -3  11   8          2.20          2.32         0.66 o                         
  -2  11   8        141.52        146.81         3.93 o                         
  -1  11   8         71.66         70.11         2.85 o                         
   0  11   8         70.29         67.95         2.06 o                         
   1  11   8         72.08         72.30         2.58 o                         
   2  11   8        141.00        148.20         3.06 o                         
   3  11   8          2.19          2.53         0.54 o                         
  -3  12   8          0.07         -0.26         1.39 o                         
  -2  12   8         33.42         30.20         1.74 o                         
  -1  12   8         41.97         48.45         2.12 o                         
   0  12   8         58.56         57.84         2.98 o                         
   1  12   8         42.15         49.04         2.15 o                         
   2  12   8         33.33         29.00         1.73 o                         
   3  12   8          0.07          0.18         0.52 o                         
   0  13   8         91.40         99.10         4.11 o                         
   1  13   8          5.67          8.77         1.46 o                         
   1   0   9       1045.11       1123.41         9.56 o                         
   2   0   9         85.37         87.05         1.07 o                         
   3   0   9          0.74          1.27         0.20 o                         
   4   0   9         24.44         28.27         0.93 o                         
   5   0   9          6.64          6.41         0.64 o                         
   6   0   9         22.48         23.97         1.76 o                         
  -6   1   9         34.21         28.25         1.68 o                         
  -5   1   9         17.86         14.12         1.07 o                         
  -4   1   9         64.43         64.67         1.47 o                         
  -3   1   9         12.74          9.99         0.50 o                         
  -2   1   9        258.24        290.73         2.78 o                         
  -1   1   9        162.76        169.95         1.95 o                         
   0   1   9       1197.53       1307.43        10.94 o                         
   1   1   9        163.37        167.77         1.89 o                         
   2   1   9        258.64        287.37         2.63 o                         
   3   1   9         12.80         10.24         0.49 o                         
   4   1   9         64.58         64.43         1.52 o                         
   5   1   9         17.77         13.17         0.83 o                         
   6   1   9         34.06         33.35         2.76 o                         
  -6   2   9         15.09         15.89         1.29 o                         
  -5   2   9          1.88          1.88         0.39 o                         
  -4   2   9         40.23         40.25         1.03 o                         
  -3   2   9        241.32        244.12         2.94 o                         
  -2   2   9         76.01         75.16         1.05 o                         
  -1   2   9        209.87        215.81         2.16 o                         
   0   2   9         56.35         55.82         0.79 o                         
   1   2   9        209.06        216.21         2.19 o                         
   2   2   9         75.07         72.37         2.03 o                         
   3   2   9        241.08        244.55         2.70 o                         
   4   2   9         40.37         44.87         1.19 o                         
   5   2   9          1.90          2.32         0.42 o                         
   6   2   9         14.98         13.26         1.82 o                         
  -6   3   9         11.62         12.28         1.01 o                         
  -5   3   9         22.14         20.02         1.21 o                         
  -4   3   9        345.90        339.82         6.54 o                         
  -3   3   9         43.03         39.93         0.97 o                         
  -2   3   9        160.39        167.26         1.99 o                         
  -1   3   9        162.47        153.90         2.52 o                         
   0   3   9        929.98        967.94         8.19 o                         
   1   3   9        161.58        155.44         1.72 o                         
   2   3   9        160.60        167.94         1.98 o                         
   3   3   9         43.79         40.32         0.93 o                         
   4   3   9        345.97        354.39         3.82 o                         
   5   3   9         22.43         22.44         1.30 o                         
   6   3   9         11.54         14.41         1.17 o                         
  -6   4   9          3.44          3.93         0.62 o                         
  -5   4   9          2.70          2.41         0.76 o                         
  -4   4   9         31.32         25.00         1.62 o                         
  -3   4   9         17.67         12.18         0.82 o                         
  -2   4   9        258.29        249.12         2.66 o                         
  -1   4   9        180.39        191.76         3.40 o                         
   0   4   9         10.42         17.85         0.44 o                         
   1   4   9        180.99        195.29         1.98 o                         
   2   4   9        258.53        245.17         2.89 o                         
   3   4   9         17.76         11.34         0.66 o                         
   4   4   9         31.26         23.49         1.03 o                         
   5   4   9          2.69          1.73         0.41 o                         
   6   4   9          3.42          5.92         0.91 o                         
  -6   5   9         11.49         11.76         0.98 o                         
  -5   5   9         53.87         49.38         1.66 o                         
  -4   5   9        306.66        310.54         4.23 o                         
  -3   5   9         25.56         24.42         1.27 o                         
  -2   5   9         94.33         98.27         1.60 o                         
  -1   5   9         36.02         33.37         0.70 o                         
   0   5   9        981.21        999.95         8.25 o                         
   1   5   9         36.30         32.85         0.72 o                         
   2   5   9         94.98         98.51         1.63 o                         
   3   5   9         25.66         23.86         0.82 o                         
   4   5   9        306.57        314.95         3.85 o                         
   5   5   9         54.36         52.32         1.83 o                         
   6   5   9         11.57         11.55         1.07 o                         
  -6   6   9         10.98         10.31         1.02 o                         
  -5   6   9        203.26        215.99         5.12 o                         
  -4   6   9        170.16        152.03         2.97 o                         
  -3   6   9        196.87        177.76         6.98 o                         
  -2   6   9        209.41        198.83         2.84 o                         
  -1   6   9        218.45        217.66         2.68 o                         
   0   6   9          5.27          7.54         0.73 o                         
   1   6   9        218.85        210.91         3.51 o                         
   2   6   9        208.28        194.02         3.12 o                         
   3   6   9        196.70        184.38         2.81 o                         
   4   6   9        171.00        155.25         2.68 o                         
   5   6   9        203.27        214.78         3.79 o                         
   6   6   9         10.97         10.88         1.03 o                         
  -5   7   9         11.21         10.77         0.91 o                         
  -4   7   9         30.15         35.58         1.45 o                         
  -3   7   9        142.49        132.29         2.39 o                         
  -2   7   9        131.34        121.24         2.13 o                         
  -1   7   9        215.55        217.89         2.74 o                         
   0   7   9        538.93        559.74         5.98 o                         
   1   7   9        215.13        215.74         3.33 o                         
   2   7   9        131.92        117.97         2.37 o                         
   3   7   9        142.72        125.04         2.59 o                         
   4   7   9         30.34         34.22         1.39 o                         
   5   7   9         11.13         11.79         1.07 o                         
  -5   8   9          5.03          5.22         0.65 o                         
  -4   8   9         24.99         22.69         1.33 o                         
  -3   8   9         47.23         43.33         1.32 o                         
  -2   8   9         84.20         86.69         1.84 o                         
  -1   8   9         66.11         67.41         1.52 o                         
   0   8   9         61.92         65.60         1.35 o                         
   1   8   9         66.68         65.91         1.68 o                         
   2   8   9         83.83         83.83         2.03 o                         
   3   8   9         47.50         41.67         1.46 o                         
   4   8   9         25.11         20.66         1.44 o                         
   5   8   9          4.89          5.19         0.83 o                         
  -4   9   9         60.42         55.17         1.77 o                         
  -3   9   9        112.30        108.11         3.08 o                         
  -2   9   9         58.12         54.06         1.62 o                         
  -1   9   9         30.76         29.98         1.16 o                         
   0   9   9          9.70         11.83         0.94 o                         
   1   9   9         30.59         28.42         1.34 o                         
   2   9   9         57.80         52.68         1.65 o                         
   3   9   9        112.14        108.45         2.53 o                         
   4   9   9         60.48         55.16         2.54 o                         
  -4  10   9         16.26         16.22         1.34 o                         
  -3  10   9         11.85         10.91         1.05 o                         
  -2  10   9         12.14         11.80         1.02 o                         
  -1  10   9        238.35        246.10         4.05 o                         
   0  10   9         47.94         45.01         1.94 o                         
   1  10   9        237.90        241.86         3.96 o                         
   2  10   9         12.03         10.67         0.89 o                         
   3  10   9         11.84          9.76         0.89 o                         
   4  10   9         16.46         16.94         1.18 o                         
  -3  11   9          2.69          1.78         0.68 o                         
  -2  11   9          8.00          7.62         0.89 o                         
  -1  11   9         71.17         68.80         2.41 o                         
   0  11   9         10.83          9.48         1.07 o                         
   1  11   9         71.38         74.10         4.01 o                         
   2  11   9          8.09          9.91         0.89 o                         
   3  11   9          2.65          2.36         0.52 o                         
  -2  12   9         35.23         35.98         2.28 o                         
  -1  12   9         37.47         38.51         2.59 o                         
   0  12   9         64.00         71.71         3.35 o                         
   1  12   9         37.28         36.87         1.98 o                         
   2  12   9         35.15         36.74         2.04 o                         
   0  13   9          0.41          1.11         0.73 o                         
   0   0  10       5184.99       5819.38        87.17 o                         
   1   0  10        301.26        317.55         3.23 o                         
   2   0  10         88.41         72.08         1.21 o                         
   3   0  10         28.48         29.87         0.93 o                         
   4   0  10        195.14        187.05         3.15 o                         
   5   0  10         44.04         38.74         1.41 o                         
   6   0  10          0.06          0.05         0.60 o                         
  -6   1  10         12.59         12.41         1.47 o                         
  -5   1  10         79.62         75.14         2.23 o                         
  -4   1  10        297.86        279.14         3.74 o                         
  -3   1  10        459.67        464.01         5.61 o                         
  -2   1  10        669.12        654.57         6.06 o                         
  -1   1  10        291.70        292.81         3.01 o                         
   0   1  10        275.41        239.28         2.54 o                         
   1   1  10        291.91        288.92         2.94 o                         
   2   1  10        670.20        659.31         6.63 o                         
   3   1  10        460.17        466.48         5.16 o                         
   4   1  10        297.18        283.07         4.15 o                         
   5   1  10         79.40         74.09         1.96 o                         
   6   1  10         12.66         15.20         1.45 o                         
  -6   2  10         27.60         27.33         1.70 o                         
  -5   2  10         24.60         23.16         1.17 o                         
  -4   2  10        224.46        225.35         3.15 o                         
  -3   2  10        402.04        413.02         4.12 o                         
  -2   2  10         11.79         13.03         0.50 o                         
  -1   2  10        108.64        115.66         1.40 o                         
   0   2  10        464.54        462.98         4.38 o                         
   1   2  10        109.20        118.00         1.43 o                         
   2   2  10         11.82         12.79         0.53 o                         
   3   2  10        401.00        417.28         4.43 o                         
   4   2  10        224.40        226.10         3.62 o                         
   5   2  10         24.53         23.24         1.16 o                         
   6   2  10         27.71         25.46         1.90 o                         
  -6   3  10          6.63          6.42         0.77 o                         
  -5   3  10         73.86         68.74         1.97 o                         
  -4   3  10        114.75        103.99         2.09 o                         
  -3   3  10        204.28        202.36         2.68 o                         
  -2   3  10        399.91        375.12         3.67 o                         
  -1   3  10        393.91        415.56         3.59 o                         
   0   3  10        108.14        101.96         1.42 o                         
   1   3  10        394.80        416.31         4.14 o                         
   2   3  10        399.61        371.14         3.63 o                         
   3   3  10        204.99        205.22         2.70 o                         
   4   3  10        114.79        107.90         3.48 o                         
   5   3  10         74.11         73.43         1.98 o                         
   6   3  10          6.62          7.12         0.85 o                         
  -6   4  10         13.91         18.02         1.22 o                         
  -5   4  10        223.99        217.73         3.85 o                         
  -4   4  10        397.56        399.44         5.51 o                         
  -3   4  10        348.55        348.96         4.30 o                         
  -2   4  10         40.53         37.48         0.85 o                         
  -1   4  10        125.05        117.08         1.63 o                         
   0   4  10          0.83          1.97         0.25 o                         
   1   4  10        124.90        113.69         1.53 o                         
   2   4  10         40.45         37.25         0.84 o                         
   3   4  10        349.41        342.26         3.91 o                         
   4   4  10        396.94        401.59         4.65 o                         
   5   4  10        223.92        221.16         4.38 o                         
   6   4  10         14.05         17.01         1.93 o                         
  -6   5  10         24.78         23.67         1.43 o                         
  -5   5  10         22.02         20.20         1.49 o                         
  -4   5  10        123.78        107.38         2.18 o                         
  -3   5  10        108.38         95.47         1.89 o                         
  -2   5  10        142.20        142.47         2.05 o                         
  -1   5  10        293.37        295.59         2.86 o                         
   0   5  10          0.52          1.20         0.23 o                         
   1   5  10        293.64        288.30         3.29 o                         
   2   5  10        140.94        140.32         2.07 o                         
   3   5  10        108.09         93.38         1.60 o                         
   4   5  10        123.67        106.68         1.89 o                         
   5   5  10         22.11         20.00         1.41 o                         
   6   5  10         24.69         26.24         1.65 o                         
  -5   6  10         17.44         17.35         1.17 o                         
  -4   6  10         16.51         14.66         1.14 o                         
  -3   6  10         45.48         41.44         1.24 o                         
  -2   6  10        416.01        417.05         4.91 o                         
  -1   6  10         72.34         73.75         1.26 o                         
   0   6  10        277.48        265.81         3.14 o                         
   1   6  10         72.78         72.13         1.52 o                         
   2   6  10        416.29        418.86         4.98 o                         
   3   6  10         45.77         41.75         1.23 o                         
   4   6  10         16.23         15.44         1.04 o                         
   5   6  10         17.33         16.59         1.29 o                         
  -5   7  10         52.42         50.65         2.33 o                         
  -4   7  10         40.74         40.73         1.52 o                         
  -3   7  10        154.37        143.01         3.75 o                         
  -2   7  10        112.89        105.00         2.00 o                         
  -1   7  10        139.48        138.88         2.07 o                         
   0   7  10       1593.02       1669.68        17.13 o                         
   1   7  10        139.26        135.62         2.51 o                         
   2   7  10        112.94        105.73         2.24 o                         
   3   7  10        153.92        138.40         2.76 o                         
   4   7  10         40.63         44.24         1.53 o                         
   5   7  10         52.62         52.03         2.06 o                         
  -5   8  10         23.25         24.70         1.47 o                         
  -4   8  10        130.66        134.53         2.88 o                         
  -3   8  10          0.16         -0.25         0.25 o                         
  -2   8  10          2.15          2.17         0.39 o                         
  -1   8  10          2.27          2.60         0.46 o                         
   0   8  10        736.73        763.82         8.01 o                         
   1   8  10          2.20          2.25         0.42 o                         
   2   8  10          2.10          1.39         0.37 o                         
   3   8  10          0.14         -0.15         0.36 o                         
   4   8  10        130.55        125.85         2.84 o                         
   5   8  10         23.29         24.26         2.00 o                         
  -4   9  10         34.02         32.82         1.54 o                         
  -3   9  10         42.33         35.49         2.89 o                         
  -2   9  10         96.71         97.51         2.61 o                         
  -1   9  10        638.47        639.91        14.67 o                         
   0   9  10        349.09        361.00         6.46 o                         
   1   9  10        638.22        656.13         7.93 o                         
   2   9  10         96.68         93.51         2.26 o                         
   3   9  10         42.45         39.84         1.58 o                         
   4   9  10         34.03         32.07         2.13 o                         
  -4  10  10         20.32         21.66         2.10 o                         
  -3  10  10         58.53         64.14         1.88 o                         
  -2  10  10          8.64         10.55         0.97 o                         
  -1  10  10        128.73        127.10         3.45 o                         
   0  10  10         25.78         25.87         1.75 o                         
   1  10  10        128.99        127.35         2.67 o                         
   2  10  10          8.67          9.71         1.09 o                         
   3  10  10         58.53         61.28         2.09 o                         
   4  10  10         20.41         21.44         1.77 o                         
  -3  11  10         12.76         13.79         1.41 o                         
  -2  11  10        100.96        107.69         2.92 o                         
  -1  11  10         12.10         11.51         1.04 o                         
   0  11  10          6.53          4.61         0.80 o                         
   1  11  10         12.12         10.09         1.16 o                         
   2  11  10        100.83        107.11         2.59 o                         
   3  11  10         12.67         13.71         1.06 o                         
  -2  12  10         73.93         70.72         2.71 o                         
  -1  12  10        129.58        133.93         7.16 o                         
   0  12  10          1.58          3.32         0.71 o                         
   1  12  10        129.68        130.00         4.55 o                         
   2  12  10         73.81         73.10         2.67 o                         
   1   0  11         22.15         17.47         0.87 o                         
   2   0  11        970.79        892.00         8.02 o                         
   3   0  11        309.55        314.79         3.89 o                         
   4   0  11         88.92         78.22         1.99 o                         
   5   0  11         44.24         36.62         1.46 o                         
   6   0  11         11.19          8.44         1.13 o                         
  -6   1  11         30.57         32.93         2.20 o                         
  -5   1  11         18.08         17.74         1.31 o                         
  -4   1  11        331.09        321.50         4.52 o                         
  -3   1  11        827.70        807.82        14.37 o                         
  -2   1  11         28.45         25.34         0.90 o                         
  -1   1  11        899.79        963.32         7.82 o                         
   0   1  11          2.53          0.88         0.20 o                         
   1   1  11        899.60        955.16         8.43 o                         
   2   1  11         28.65         27.14         0.80 o                         
   3   1  11        827.22        827.02        10.37 o                         
   4   1  11        331.13        319.57         4.61 o                         
   5   1  11         18.22         19.08         1.08 o                         
   6   1  11         30.60         31.03         2.15 o                         
  -6   2  11         29.28         28.56         1.81 o                         
  -5   2  11        106.69         98.27         3.96 o                         
  -4   2  11        153.83        141.51         2.50 o                         
  -3   2  11        228.10        220.24         2.82 o                         
  -2   2  11        208.06        195.75         2.42 o                         
  -1   2  11         37.69         41.27         0.85 o                         
   0   2  11       1363.14       1439.72        12.18 o                         
   1   2  11         38.10         41.50         0.86 o                         
   2   2  11        207.56        195.53         2.66 o                         
   3   2  11        228.67        220.49         2.82 o                         
   4   2  11        154.12        142.44         2.50 o                         
   5   2  11        106.84         98.25         2.15 o                         
   6   2  11         29.30         29.86         2.07 o                         
  -6   3  11         20.76         24.18         1.62 o                         
  -5   3  11          6.07          4.77         0.60 o                         
  -4   3  11        262.56        256.93         4.10 o                         
  -3   3  11         79.26         79.96         1.42 o                         
  -2   3  11        224.15        217.66         2.88 o                         
  -1   3  11        237.22        231.08         2.70 o                         
   0   3  11        538.21        523.21         5.14 o                         
   1   3  11        237.69        228.88         3.43 o                         
   2   3  11        224.13        219.00         2.69 o                         
   3   3  11         78.99         81.26         1.55 o                         
   4   3  11        261.55        257.99         3.69 o                         
   5   3  11          6.07          6.07         0.67 o                         
   6   3  11         20.61         22.49         1.74 o                         
  -6   4  11          0.43          0.31         0.54 o                         
  -5   4  11          5.82          5.05         0.66 o                         
  -4   4  11         80.18         70.24         1.92 o                         
  -3   4  11        925.86        908.14         9.33 o                         
  -2   4  11         45.13         47.54         0.98 o                         
  -1   4  11        341.18        336.69         3.63 o                         
   0   4  11         16.64         18.91         0.67 o                         
   1   4  11        342.16        334.96         3.35 o                         
   2   4  11         45.06         45.73         0.98 o                         
   3   4  11        925.02        914.35         9.35 o                         
   4   4  11         79.99         70.70         1.72 o                         
   5   4  11          5.71          4.81         1.26 o                         
   6   4  11          0.43          0.61         0.73 o                         
  -6   5  11         56.37         54.45         2.36 o                         
  -5   5  11         17.70         19.28         1.27 o                         
  -4   5  11         39.96         36.48         1.62 o                         
  -3   5  11         85.21         86.87         1.82 o                         
  -2   5  11        375.94        387.10         4.24 o                         
  -1   5  11        248.88        243.47         3.48 o                         
   0   5  11         98.64         99.21         1.62 o                         
   1   5  11        249.28        239.69         3.19 o                         
   2   5  11        376.02        391.56         4.32 o                         
   3   5  11         84.80         85.95         1.67 o                         
   4   5  11         39.69         36.00         1.29 o                         
   5   5  11         17.55         16.57         1.48 o                         
   6   5  11         56.58         60.38         2.34 o                         
  -5   6  11         12.63         12.41         0.99 o                         
  -4   6  11         16.33         12.54         1.53 o                         
  -3   6  11        165.35        157.12         2.64 o                         
  -2   6  11        101.29         98.89         1.91 o                         
  -1   6  11         88.10         88.45         1.70 o                         
   0   6  11        837.55        811.71         7.62 o                         
   1   6  11         88.16         86.03         1.71 o                         
   2   6  11        101.17         89.92         1.86 o                         
   3   6  11        165.16        154.18         3.02 o                         
   4   6  11         16.28         16.04         1.10 o                         
   5   6  11         12.56         12.85         1.13 o                         
  -5   7  11         17.70         19.09         1.24 o                         
  -4   7  11        117.37        118.62         2.90 o                         
  -3   7  11         66.93         62.95         1.60 o                         
  -2   7  11         59.29         55.22         1.62 o                         
  -1   7  11        190.44        184.09         2.80 o                         
   0   7  11        324.28        333.18         4.15 o                         
   1   7  11        190.27        187.62         3.10 o                         
   2   7  11         59.51         52.54         1.56 o                         
   3   7  11         66.81         62.27         2.00 o                         
   4   7  11        117.51        118.57         3.09 o                         
   5   7  11         17.78         16.16         2.40 o                         
  -5   8  11          1.41         -0.53         0.53 o                         
  -4   8  11        110.11        118.52         2.70 o                         
  -3   8  11         45.50         46.05         1.89 o                         
  -2   8  11        106.80        109.47         2.40 o                         
  -1   8  11          9.98          9.63         0.80 o                         
   0   8  11         38.67         40.13         1.48 o                         
   1   8  11         10.07          9.69         1.00 o                         
   2   8  11        106.78        104.22         2.34 o                         
   3   8  11         45.61         44.99         1.54 o                         
   4   8  11        110.17        116.86         3.66 o                         
   5   8  11          1.45          4.60         1.18 o                         
  -4   9  11         26.73         29.22         2.36 o                         
  -3   9  11        109.95        110.22         7.97 o                         
  -2   9  11          2.92          2.47         0.48 o                         
  -1   9  11         81.80         83.64         2.29 o                         
   0   9  11         13.40         13.74         1.04 o                         
   1   9  11         82.01         80.43         2.01 o                         
   2   9  11          3.07          2.72         0.54 o                         
   3   9  11        109.87        109.68         2.58 o                         
   4   9  11         26.55         31.31         1.90 o                         
  -3  10  11          4.85          5.45         0.77 o                         
  -2  10  11         62.31         60.90         1.84 o                         
  -1  10  11         64.37         63.51         3.36 o                         
   0  10  11         13.11         12.68         1.28 o                         
   1  10  11         64.01         64.67         1.83 o                         
   2  10  11         62.46         65.21         2.15 o                         
   3  10  11          4.88          5.49         0.79 o                         
  -3  11  11         44.42         47.17         3.36 o                         
  -2  11  11          6.47          5.61         0.76 o                         
  -1  11  11         51.02         50.25         2.07 o                         
   0  11  11          6.72          9.47         1.13 o                         
   1  11  11         51.07         51.16         2.36 o                         
   2  11  11          6.51          4.84         0.68 o                         
   3  11  11         44.29         47.39         2.04 o                         
  -1  12  11          4.70          3.21         0.91 o                         
   0  12  11          9.10         12.98         1.33 o                         
   1  12  11          4.76          3.59         0.84 o                         
   0   0  12          7.98         13.14         1.03 o                         
   1   0  12          6.65          7.12         0.48 o                         
   2   0  12         42.78         42.32         0.96 o                         
   3   0  12        150.63        153.64         2.43 o                         
   4   0  12        170.92        184.02         2.94 o                         
   5   0  12          2.42          3.02         0.52 o                         
   6   0  12         12.68         10.75         1.09 o                         
  -6   1  12         35.78         37.62         2.18 o                         
  -5   1  12         45.49         41.42         1.83 o                         
  -4   1  12          3.34          2.41         0.38 o                         
  -3   1  12       1491.73       1489.94        14.10 o                         
  -2   1  12        159.84        154.41         2.07 o                         
  -1   1  12        797.24        780.24         7.69 o                         
   0   1  12        149.18        147.48         2.21 o                         
   1   1  12        797.52        778.66        14.08 o                         
   2   1  12        158.76        155.25         2.29 o                         
   3   1  12       1490.25       1495.50        15.56 o                         
   4   1  12          3.34          2.13         0.63 o                         
   5   1  12         45.70         40.86         1.35 o                         
   6   1  12         35.75         38.74         2.21 o                         
  -6   2  12          9.27          8.70         1.22 o                         
  -5   2  12         10.94          8.97         0.75 o                         
  -4   2  12        279.24        258.26         3.70 o                         
  -3   2  12        199.37        187.20         2.80 o                         
  -2   2  12       1350.39       1369.51        14.22 o                         
  -1   2  12        398.93        407.12         4.10 o                         
   0   2  12          0.04          0.66         0.21 o                         
   1   2  12        397.21        407.03         5.05 o                         
   2   2  12       1351.34       1384.60        13.06 o                         
   3   2  12        199.33        195.17         2.63 o                         
   4   2  12        279.64        254.13         3.66 o                         
   5   2  12         10.71          7.98         0.71 o                         
   6   2  12          9.28         10.07         1.20 o                         
  -6   3  12         16.57         21.20         1.56 o                         
  -5   3  12          7.64          8.47         0.80 o                         
  -4   3  12          6.18          5.20         0.54 o                         
  -3   3  12         58.51         59.49         1.32 o                         
  -2   3  12        423.94        428.29         5.37 o                         
  -1   3  12         29.20         22.78         0.73 o                         
   0   3  12          0.00          0.23         0.17 o                         
   1   3  12         28.92         23.50         1.25 o                         
   2   3  12        425.25        426.07         4.93 o                         
   3   3  12         58.24         57.69         1.30 o                         
   4   3  12          6.25          4.41         0.53 o                         
   5   3  12          7.73          6.99         1.00 o                         
   6   3  12         16.58         18.73         1.37 o                         
  -6   4  12          9.14          7.55         0.91 o                         
  -5   4  12         22.33         23.02         1.34 o                         
  -4   4  12        152.66        143.32         2.63 o                         
  -3   4  12         22.63         22.26         1.39 o                         
  -2   4  12        429.17        431.49         4.96 o                         
  -1   4  12        521.90        531.31         5.28 o                         
   0   4  12         11.77         13.62         0.62 o                         
   1   4  12        521.26        526.05         5.80 o                         
   2   4  12        428.05        426.19         5.02 o                         
   3   4  12         22.20         20.61         0.89 o                         
   4   4  12        152.99        149.15         2.66 o                         
   5   4  12         22.24         22.37         1.30 o                         
   6   4  12          9.25          9.48         1.09 o                         
  -5   5  12         11.62         14.61         1.06 o                         
  -4   5  12         41.35         41.27         1.33 o                         
  -3   5  12        112.35        103.82         2.35 o                         
  -2   5  12         90.26         89.33         1.95 o                         
  -1   5  12        332.20        351.13         4.67 o                         
   0   5  12         25.99         21.36         0.80 o                         
   1   5  12        332.29        354.45         4.80 o                         
   2   5  12         89.63         85.65         2.03 o                         
   3   5  12        112.69        103.50         2.11 o                         
   4   5  12         41.67         41.19         1.55 o                         
   5   5  12         11.74         13.49         1.30 o                         
  -5   6  12         43.26         50.30         1.73 o                         
  -4   6  12          0.58          0.39         0.36 o                         
  -3   6  12          2.08          2.05         0.51 o                         
  -2   6  12        112.32        106.82         2.31 o                         
  -1   6  12        139.25        135.62         2.26 o                         
   0   6  12          0.10         -0.03         0.23 o                         
   1   6  12        139.87        134.73         2.53 o                         
   2   6  12        112.65        108.12         2.36 o                         
   3   6  12          2.07          2.00         0.48 o                         
   4   6  12          0.59          0.65         0.57 o                         
   5   6  12         42.96         50.97         1.87 o                         
  -5   7  12         63.17         64.41         2.17 o                         
  -4   7  12         10.50          7.66         0.92 o                         
  -3   7  12         13.63         12.27         0.95 o                         
  -2   7  12        138.81        132.14         2.67 o                         
  -1   7  12         63.36         65.80         1.68 o                         
   0   7  12         73.71         67.86         1.53 o                         
   1   7  12         62.81         63.56         1.66 o                         
   2   7  12        139.02        134.23         3.06 o                         
   3   7  12         13.75         12.48         1.20 o                         
   4   7  12         10.54          7.64         0.93 o                         
   5   7  12         63.36         69.14         3.47 o                         
  -4   8  12          0.11          0.39         0.46 o                         
  -3   8  12         61.04         64.04         1.90 o                         
  -2   8  12         41.52         38.27         1.46 o                         
  -1   8  12          1.83          1.36         0.43 o                         
   0   8  12          6.21          4.41         0.59 o                         
   1   8  12          1.82          2.36         0.44 o                         
   2   8  12         41.35         38.86         1.49 o                         
   3   8  12         61.18         61.20         2.14 o                         
   4   8  12          0.13          0.59         0.48 o                         
  -4   9  12         11.01         13.72         1.31 o                         
  -3   9  12         45.96         43.66         1.61 o                         
  -2   9  12          7.75          6.17         0.70 o                         
  -1   9  12         40.46         38.05         2.02 o                         
   0   9  12         14.51         12.16         1.67 o                         
   1   9  12         40.54         39.50         1.43 o                         
   2   9  12          7.88          5.91         0.72 o                         
   3   9  12         46.23         47.01         1.91 o                         
   4   9  12         11.11         12.78         1.23 o                         
  -3  10  12         38.33         36.84         1.85 o                         
  -2  10  12         22.64         23.48         1.35 o                         
  -1  10  12          6.78          5.08         1.55 o                         
   0  10  12          0.01          1.14         0.54 o                         
   1  10  12          6.72          6.77         1.02 o                         
   2  10  12         22.82         22.32         1.59 o                         
   3  10  12         38.29         39.94         2.23 o                         
  -2  11  12          9.81          6.77         0.73 o                         
  -1  11  12          9.88          9.72         1.14 o                         
   0  11  12         29.52         32.54         1.97 o                         
   1  11  12          9.77          9.25         0.93 o                         
   2  11  12          9.80          6.71         1.05 o                         
  -1  12  12          0.50          1.09         0.50 o                         
   0  12  12          4.55          4.35         0.78 o                         
   1  12  12          0.47          1.30         0.64 o                         
   1   0  13         65.96         64.55         1.33 o                         
   2   0  13         28.34         22.80         1.18 o                         
   3   0  13         37.61         36.25         1.09 o                         
   4   0  13        107.51        106.33         2.31 o                         
   5   0  13         35.47         35.45         1.90 o                         
   6   0  13          2.82          2.86         0.66 o                         
  -6   1  13         73.95         82.66         2.74 o                         
  -5   1  13        147.47        158.18         3.61 o                         
  -4   1  13         54.81         53.15         2.04 o                         
  -3   1  13        126.37        121.24         2.36 o                         
  -2   1  13        168.62        153.92         2.77 o                         
  -1   1  13        501.70        477.21         5.21 o                         
   0   1  13        411.10        402.33         6.58 o                         
   1   1  13        501.06        484.85         7.18 o                         
   2   1  13        168.08        153.49         2.64 o                         
   3   1  13        127.34        124.72         2.42 o                         
   4   1  13         54.42         54.61         1.61 o                         
   5   1  13        147.54        149.64         3.05 o                         
   6   1  13         74.17         77.70         3.01 o                         
  -6   2  13         88.97        102.30         3.43 o                         
  -5   2  13        107.03        110.44         2.61 o                         
  -4   2  13         45.14         47.11         1.38 o                         
  -3   2  13          4.66          6.15         0.61 o                         
  -2   2  13        738.97        744.55         8.41 o                         
  -1   2  13        514.95        518.32         5.67 o                         
   0   2  13          8.25          9.60         0.57 o                         
   1   2  13        516.02        528.48         5.68 o                         
   2   2  13        739.76        753.20         8.57 o                         
   3   2  13          4.82          5.82         0.56 o                         
   4   2  13         45.15         47.30         1.36 o                         
   5   2  13        106.92        107.59         2.32 o                         
   6   2  13         88.69        101.85         3.56 o                         
  -6   3  13         18.81         20.46         1.81 o                         
  -5   3  13         51.61         53.97         1.96 o                         
  -4   3  13          7.99          6.95         0.73 o                         
  -3   3  13         39.99         36.00         1.22 o                         
  -2   3  13        661.47        655.07         6.98 o                         
  -1   3  13        101.05        103.80         2.00 o                         
   0   3  13        397.39        407.83         5.17 o                         
   1   3  13        100.71        101.29         1.81 o                         
   2   3  13        662.21        657.16         7.04 o                         
   3   3  13         39.64         34.64         1.59 o                         
   4   3  13          7.96          5.92         0.61 o                         
   5   3  13         51.65         53.14         3.56 o                         
   6   3  13         18.76         19.36         1.86 o                         
  -5   4  13         10.05          6.51         0.74 o                         
  -4   4  13         13.91         13.58         1.02 o                         
  -3   4  13         97.91         92.96         2.18 o                         
  -2   4  13        139.78        124.20         3.85 o                         
  -1   4  13        951.27        963.89        10.58 o                         
   0   4  13         69.67         55.22         1.32 o                         
   1   4  13        950.90        963.75        10.66 o                         
   2   4  13        139.66        125.86         2.22 o                         
   3   4  13         97.55         92.91         1.96 o                         
   4   4  13         13.95         15.80         1.08 o                         
   5   4  13         10.12          7.51         0.73 o                         
  -5   5  13         14.34         12.74         1.15 o                         
  -4   5  13          7.33          6.22         0.70 o                         
  -3   5  13        194.87        189.27         3.39 o                         
  -2   5  13          2.83          3.18         0.47 o                         
  -1   5  13        218.45        213.79         3.67 o                         
   0   5  13         81.74         84.87         1.72 o                         
   1   5  13        218.78        210.58         3.44 o                         
   2   5  13          2.84          6.03         1.82 o                         
   3   5  13        195.24        188.95         3.44 o                         
   4   5  13          7.35          7.17         0.87 o                         
   5   5  13         14.33         15.30         1.30 o                         
  -5   6  13         21.57         21.62         1.56 o                         
  -4   6  13         15.75         16.23         1.26 o                         
  -3   6  13         73.04         67.52         1.91 o                         
  -2   6  13         22.66         19.14         1.28 o                         
  -1   6  13        187.18        187.71         3.10 o                         
   0   6  13        138.61        140.50         2.39 o                         
   1   6  13        186.28        181.35         3.21 o                         
   2   6  13         22.72         20.57         1.19 o                         
   3   6  13         73.66         67.10         2.18 o                         
   4   6  13         15.82         15.16         1.12 o                         
   5   6  13         21.37         23.15         2.78 o                         
  -5   7  13         15.92         17.40         2.18 o                         
  -4   7  13          4.30          3.75         0.69 o                         
  -3   7  13         86.14         79.38         2.14 o                         
  -2   7  13         87.38         83.00         2.32 o                         
  -1   7  13          5.37          3.84         0.68 o                         
   0   7  13        362.61        351.40         4.85 o                         
   1   7  13          5.23          4.12         0.57 o                         
   2   7  13         87.20         83.52         2.17 o                         
   3   7  13         85.27         85.52         4.29 o                         
   4   7  13          4.20          4.22         0.69 o                         
  -4   8  13         14.25         10.46         1.01 o                         
  -3   8  13          8.45          6.66         0.85 o                         
  -2   8  13         74.07         69.59         1.95 o                         
  -1   8  13          3.75          3.08         0.53 o                         
   0   8  13          0.00         -0.22         0.28 o                         
   1   8  13          3.82          3.55         0.61 o                         
   2   8  13         74.19         72.80         2.39 o                         
   3   8  13          8.48          8.15         0.93 o                         
   4   8  13         14.13         10.91         1.08 o                         
  -4   9  13         20.53         21.70         2.08 o                         
  -3   9  13         25.66         23.54         1.43 o                         
  -2   9  13          6.49          5.52         0.67 o                         
  -1   9  13         60.38         59.89         2.29 o                         
   0   9  13         59.35         63.58         2.32 o                         
   1   9  13         60.29         63.35         2.08 o                         
   2   9  13          6.34          6.58         0.78 o                         
   3   9  13         25.71         21.92         1.56 o                         
   4   9  13         20.48         24.05         3.42 o                         
  -3  10  13         12.01         11.27         1.04 o                         
  -2  10  13         19.44         17.94         1.20 o                         
  -1  10  13         13.49         17.12         1.50 o                         
   0  10  13          3.54          3.19         0.68 o                         
   1  10  13         13.63         15.38         1.25 o                         
   2  10  13         19.42         20.19         1.47 o                         
   3  10  13         12.02         11.54         1.12 o                         
  -2  11  13         31.05         28.77         1.71 o                         
  -1  11  13          7.98          7.85         1.00 o                         
   0  11  13          5.47          5.35         0.96 o                         
   1  11  13          7.98          8.81         1.10 o                         
   2  11  13         30.81         31.49         2.11 o                         
   0   0  14        428.12        409.37         6.59 o                         
   1   0  14        183.05        164.53         2.44 o                         
   2   0  14          0.13         -0.07         0.20 o                         
   3   0  14        878.73        914.54        11.47 o                         
   4   0  14         51.89         52.88         1.83 o                         
   5   0  14        164.19        163.86         3.76 o                         
   6   0  14          0.31          0.11         0.78 o                         
  -5   1  14        117.27        130.48         3.30 o                         
  -4   1  14         78.76         78.26         2.12 o                         
  -3   1  14         49.27         45.91         1.60 o                         
  -2   1  14         69.08         65.79         1.86 o                         
  -1   1  14         26.76         29.00         0.90 o                         
   0   1  14          3.58          3.09         0.59 o                         
   1   1  14         26.79         28.42         1.01 o                         
   2   1  14         69.04         66.32         1.64 o                         
   3   1  14         49.40         47.11         1.83 o                         
   4   1  14         78.56         78.22         2.01 o                         
   5   1  14        117.57        132.00         3.03 o                         
  -5   2  14          9.00          6.39         1.00 o                         
  -4   2  14        112.89        112.13         2.68 o                         
  -3   2  14         13.81         12.58         0.89 o                         
  -2   2  14       1182.31       1200.31        14.32 o                         
  -1   2  14         47.20         50.55         1.38 o                         
   0   2  14        108.35         88.75         1.65 o                         
   1   2  14         46.87         48.80         1.21 o                         
   2   2  14       1183.35       1188.00        12.40 o                         
   3   2  14         14.04         13.73         1.15 o                         
   4   2  14        112.63        108.43         2.48 o                         
   5   2  14          8.96          7.42         1.42 o                         
  -5   3  14         29.18         25.43         2.04 o                         
  -4   3  14         43.12         42.60         1.72 o                         
  -3   3  14         89.87         90.78         2.13 o                         
  -2   3  14        427.46        437.78         5.74 o                         
  -1   3  14        467.41        455.29         5.67 o                         
   0   3  14        638.95        608.37         7.20 o                         
   1   3  14        466.93        446.93         5.16 o                         
   2   3  14        427.48        450.00         5.26 o                         
   3   3  14         89.84         92.92         2.18 o                         
   4   3  14         43.42         42.15         1.53 o                         
   5   3  14         29.02         27.05         2.41 o                         
  -5   4  14         11.02         12.30         1.13 o                         
  -4   4  14         30.94         24.81         1.55 o                         
  -3   4  14         81.42         74.53         2.91 o                         
  -2   4  14         28.84         26.30         1.48 o                         
  -1   4  14         69.13         61.51         1.63 o                         
   0   4  14         82.14         71.11         1.59 o                         
   1   4  14         69.05         61.07         1.65 o                         
   2   4  14         28.91         20.80         1.16 o                         
   3   4  14         81.69         72.76         1.75 o                         
   4   4  14         30.78         24.48         1.37 o                         
   5   4  14         10.94         12.92         1.80 o                         
  -5   5  14          0.65          0.07         0.52 o                         
  -4   5  14         24.84         21.36         1.43 o                         
  -3   5  14          6.38          7.37         0.80 o                         
  -2   5  14        106.95         97.79         2.35 o                         
  -1   5  14       1218.84       1255.60        13.47 o                         
   0   5  14         30.04         37.38         1.15 o                         
   1   5  14       1220.06       1243.71        13.54 o                         
   2   5  14        107.00         95.93         2.26 o                         
   3   5  14          6.43          6.92         0.74 o                         
   4   5  14         24.78         21.62         1.49 o                         
   5   5  14          0.67          0.14         0.48 o                         
  -5   6  14         14.27         16.60         2.13 o                         
  -4   6  14          1.60          1.44         0.52 o                         
  -3   6  14         20.28         23.26         1.48 o                         
  -2   6  14          0.64          1.16         0.69 o                         
  -1   6  14        299.93        296.28         4.91 o                         
   0   6  14          0.41          0.27         0.38 o                         
   1   6  14        299.32        289.41         4.42 o                         
   2   6  14          0.63          0.58         0.37 o                         
   3   6  14         20.31         20.50         1.29 o                         
   4   6  14          1.56          2.70         0.57 o                         
  -4   7  14         25.18         22.15         1.38 o                         
  -3   7  14         66.15         58.99         1.84 o                         
  -2   7  14         75.86         77.34         2.28 o                         
  -1   7  14          2.01          1.93         0.48 o                         
   0   7  14        111.12        105.24         2.61 o                         
   1   7  14          2.04          2.36         0.55 o                         
   2   7  14         76.06         76.68         2.34 o                         
   3   7  14         66.15         59.78         2.12 o                         
   4   7  14         24.96         22.97         1.56 o                         
  -4   8  14         21.35         20.82         2.00 o                         
  -3   8  14         14.64         14.86         1.12 o                         
  -2   8  14         56.86         52.84         1.91 o                         
  -1   8  14         40.79         42.66         2.83 o                         
   0   8  14          1.89          0.53         0.43 o                         
   1   8  14         41.00         38.29         1.68 o                         
   2   8  14         56.83         53.24         1.95 o                         
   3   8  14         14.65         13.74         1.19 o                         
   4   8  14         21.05         18.84         1.68 o                         
  -3   9  14          0.56         -0.07         0.43 o                         
  -2   9  14          0.89          1.10         0.48 o                         
  -1   9  14          2.15          1.72         0.47 o                         
   0   9  14         32.27         25.00         3.42 o                         
   1   9  14          2.18          1.51         0.48 o                         
   2   9  14          0.86          1.04         0.49 o                         
   3   9  14          0.59         -0.01         0.47 o                         
  -2  10  14        100.47        107.98         2.93 o                         
  -1  10  14          4.51          4.98         0.78 o                         
   0  10  14         10.81         10.68         1.47 o                         
   1  10  14          4.52          4.62         0.66 o                         
   2  10  14        100.78        111.19         3.04 o                         
  -1  11  14         32.04         25.99         1.86 o                         
   0  11  14          4.29          4.87         1.12 o                         
   1  11  14         32.10         28.54         3.42 o                         
   1   0  15         52.60         44.65         1.16 o                         
   2   0  15         29.37         26.88         1.03 o                         
   3   0  15        909.01        952.02        12.13 o                         
   4   0  15         53.35         52.45         1.84 o                         
   5   0  15          5.74          3.61         0.76 o                         
  -5   1  15         20.23         22.28         1.82 o                         
  -4   1  15         53.44         55.33         2.01 o                         
  -3   1  15         28.99         29.21         1.46 o                         
  -2   1  15        731.25        764.31         9.92 o                         
  -1   1  15        137.37        124.18         2.09 o                         
   0   1  15        316.88        327.23         4.01 o                         
   1   1  15        137.69        122.17         2.34 o                         
   2   1  15        729.95        762.05         8.02 o                         
   3   1  15         29.09         27.45         1.29 o                         
   4   1  15         53.35         54.09         1.82 o                         
   5   1  15         20.24         22.92         1.57 o                         
  -5   2  15         53.17         56.71         3.05 o                         
  -4   2  15          6.37          6.24         0.76 o                         
  -3   2  15         82.10         85.34         2.08 o                         
  -2   2  15        315.44        303.11         7.16 o                         
  -1   2  15        288.24        281.08         4.04 o                         
   0   2  15         98.65         79.21         1.81 o                         
   1   2  15        288.97        276.72         3.65 o                         
   2   2  15        315.74        302.42         3.97 o                         
   3   2  15         82.35         85.41         2.09 o                         
   4   2  15          6.36          5.67         1.01 o                         
   5   2  15         53.15         57.16         2.07 o                         
  -5   3  15          8.02         11.51         1.29 o                         
  -4   3  15        195.92        209.70         5.03 o                         
  -3   3  15          3.52          1.56         0.69 o                         
  -2   3  15         39.20         37.33         1.31 o                         
  -1   3  15         83.12         71.63         1.87 o                         
   0   3  15         94.48         93.37         2.04 o                         
   1   3  15         83.42         69.24         1.77 o                         
   2   3  15         39.32         39.58         1.20 o                         
   3   3  15          3.46          2.83         0.47 o                         
   4   3  15        195.84        201.48         3.72 o                         
   5   3  15          7.80         10.01         1.00 o                         
  -5   4  15         99.18        109.26         3.62 o                         
  -4   4  15          2.28          1.40         0.63 o                         
  -3   4  15          1.33          0.58         0.43 o                         
  -2   4  15        464.63        456.35         5.98 o                         
  -1   4  15        314.51        323.27         4.66 o                         
   0   4  15          1.81          3.59         0.43 o                         
   1   4  15        314.81        330.70         4.74 o                         
   2   4  15        464.71        442.80         6.04 o                         
   3   4  15          1.29          0.70         0.36 o                         
   4   4  15          2.30          1.49         0.45 o                         
   5   4  15         99.08        109.21         3.04 o                         
  -5   5  15         12.90         10.26         1.92 o                         
  -4   5  15          4.62          7.23         1.03 o                         
  -3   5  15         67.41         60.33         2.40 o                         
  -2   5  15          0.63          0.43         0.42 o                         
  -1   5  15        191.18        187.96         3.26 o                         
   0   5  15        102.46         85.46         1.84 o                         
   1   5  15        191.12        187.30         3.33 o                         
   2   5  15          0.66          1.33         0.42 o                         
   3   5  15         67.66         62.96         1.90 o                         
   4   5  15          4.65          5.14         0.79 o                         
   5   5  15         12.96          9.50         1.98 o                         
  -4   6  15         13.03         12.81         1.18 o                         
  -3   6  15         19.22         17.96         1.56 o                         
  -2   6  15         82.25         73.01         2.63 o                         
  -1   6  15         64.16         66.56         1.81 o                         
   0   6  15        132.82        126.13         2.65 o                         
   1   6  15         64.69         69.30         1.89 o                         
   2   6  15         82.34         76.22         2.08 o                         
   3   6  15         19.41         17.77         1.23 o                         
   4   6  15         12.98         11.65         1.12 o                         
  -4   7  15          3.87          3.74         0.83 o                         
  -3   7  15         66.73         56.94         2.40 o                         
  -2   7  15         36.16         39.35         2.03 o                         
  -1   7  15          0.65         -0.13         0.64 o                         
   0   7  15         40.23         41.59         1.63 o                         
   1   7  15          0.66          0.11         0.34 o                         
   2   7  15         36.07         36.24         1.79 o                         
   3   7  15         66.73         55.39         1.89 o                         
   4   7  15          3.88          2.93         0.63 o                         
  -3   8  15         66.87         70.48         2.74 o                         
  -2   8  15         15.42         14.81         1.42 o                         
  -1   8  15         17.13         17.68         1.84 o                         
   0   8  15         74.32         80.80         2.35 o                         
   1   8  15         17.26         18.72         1.38 o                         
   2   8  15         15.41         12.02         1.08 o                         
   3   8  15         66.66         66.86         2.32 o                         
  -3   9  15         12.33          9.38         1.39 o                         
  -2   9  15          1.37          1.05         0.58 o                         
  -1   9  15         10.85         14.80         1.77 o                         
   0   9  15          3.40          3.47         0.77 o                         
   1   9  15         10.78         11.41         1.09 o                         
   2   9  15          1.35          0.59         0.50 o                         
   3   9  15         12.37         11.30         1.29 o                         
  -2  10  15         18.54         19.33         1.56 o                         
  -1  10  15          1.14          1.72         1.60 o                         
   0  10  15          1.73          1.63         0.69 o                         
   1  10  15          1.11          1.39         0.55 o                         
   2  10  15         18.47         23.20         2.12 o                         
   0   0  16         81.01         69.59         2.62 o                         
   1   0  16        147.02        128.40         2.21 o                         
   2   0  16        182.60        182.21         3.12 o                         
   3   0  16        277.40        285.90         4.97 o                         
   4   0  16         48.56         45.99         1.78 o                         
   5   0  16         41.09         38.91         2.44 o                         
  -5   1  16         22.05         25.60         2.28 o                         
  -4   1  16         52.83         52.98         2.00 o                         
  -3   1  16         38.49         40.44         1.60 o                         
  -2   1  16        404.05        404.17         6.15 o                         
  -1   1  16        152.40        141.16         2.63 o                         
   0   1  16         42.08         49.17         1.26 o                         
   1   1  16        152.17        145.31         2.66 o                         
   2   1  16        404.38        410.43         4.98 o                         
   3   1  16         38.67         41.70         1.46 o                         
   4   1  16         52.53         56.43         2.38 o                         
   5   1  16         22.06         22.96         1.62 o                         
  -5   2  16         56.42         67.29         2.77 o                         
  -4   2  16         62.12         62.05         2.58 o                         
  -3   2  16         85.39         84.83         2.11 o                         
  -2   2  16         32.90         28.64         1.87 o                         
  -1   2  16        202.74        184.61         3.13 o                         
   0   2  16          1.82          0.56         0.37 o                         
   1   2  16        203.06        183.88         2.82 o                         
   2   2  16         32.62         28.86         1.11 o                         
   3   2  16         85.03         84.05         2.11 o                         
   4   2  16         62.37         64.16         1.94 o                         
   5   2  16         56.87         67.80         2.29 o                         
  -5   3  16        145.23        163.65         5.62 o                         
  -4   3  16         17.74         16.87         1.59 o                         
  -3   3  16         24.10         22.28         2.13 o                         
  -2   3  16         30.89         28.54         1.29 o                         
  -1   3  16        247.00        227.32         4.08 o                         
   0   3  16        209.44        194.48         3.28 o                         
   1   3  16        246.02        231.12         3.72 o                         
   2   3  16         30.72         29.68         1.31 o                         
   3   3  16         23.92         23.70         1.29 o                         
   4   3  16         17.82         16.77         1.16 o                         
   5   3  16        145.40        163.32         3.83 o                         
  -5   4  16         50.32         57.17         4.60 o                         
  -4   4  16         90.18         96.99         3.31 o                         
  -3   4  16          3.43          2.38         0.55 o                         
  -2   4  16        118.42        109.93         2.39 o                         
  -1   4  16         22.55         21.09         1.17 o                         
   0   4  16        480.45        479.80         5.71 o                         
   1   4  16         22.70         20.55         1.73 o                         
   2   4  16        118.44        107.46         2.45 o                         
   3   4  16          3.34          2.20         0.46 o                         
   4   4  16         90.00        100.61         2.91 o                         
   5   4  16         50.23         60.43         2.74 o                         
  -4   5  16         13.09         13.41         1.36 o                         
  -3   5  16         43.73         47.14         2.18 o                         
  -2   5  16         20.28         21.80         1.67 o                         
  -1   5  16        214.33        209.29         3.57 o                         
   0   5  16         19.88         16.29         1.04 o                         
   1   5  16        214.67        210.60         3.66 o                         
   2   5  16         20.34         19.64         1.22 o                         
   3   5  16         43.86         46.76         1.66 o                         
   4   5  16         13.13         15.84         2.02 o                         
  -4   6  16          6.96          5.49         1.12 o                         
  -3   6  16         37.16         38.49         2.19 o                         
  -2   6  16         33.17         32.90         2.97 o                         
  -1   6  16        102.56        110.06         2.52 o                         
   0   6  16        224.91        217.29         4.15 o                         
   1   6  16        102.11        105.55         2.48 o                         
   2   6  16         32.79         29.57         1.54 o                         
   3   6  16         37.35         34.41         1.75 o                         
   4   6  16          6.99          6.00         0.85 o                         
  -4   7  16          2.94          2.03         1.18 o                         
  -3   7  16         16.73         19.68         1.65 o                         
  -2   7  16         92.91         95.06         3.11 o                         
  -1   7  16        143.44        134.96         9.33 o                         
   0   7  16         23.47         19.85         1.37 o                         
   1   7  16        143.93        148.99         3.41 o                         
   2   7  16         92.34         93.07         2.41 o                         
   3   7  16         16.68         18.51         1.26 o                         
  -3   8  16         29.79         30.91         2.11 o                         
  -2   8  16         33.58         36.49         2.18 o                         
  -1   8  16          8.88          7.00         1.28 o                         
   0   8  16          8.79          9.51         0.95 o                         
   1   8  16          8.94          5.53         1.00 o                         
   2   8  16         33.43         39.05         1.83 o                         
   3   8  16         29.91         31.43         2.39 o                         
  -2   9  16         38.93         40.11         2.15 o                         
  -1   9  16         14.15         13.63         1.72 o                         
   0   9  16         42.86         43.79         2.08 o                         
   1   9  16         13.85         12.37         1.10 o                         
   2   9  16         39.18         43.76         2.17 o                         
  -1  10  16         17.40         18.38         3.31 o                         
   0  10  16          3.81          5.24         1.03 o                         
   1  10  16         17.32         20.90         5.72 o                         
   1   0  17        101.97        103.65         2.00 o                         
   2   0  17         24.44         25.78         1.66 o                         
   3   0  17        392.07        396.78         6.34 o                         
   4   0  17        106.36        125.26         3.14 o                         
   5   0  17          2.20          2.26         0.99 o                         
  -5   1  17         15.71         15.60         1.79 o                         
  -4   1  17         16.28         15.68         1.29 o                         
  -3   1  17         62.06         64.49         2.04 o                         
  -2   1  17         66.20         64.70         1.99 o                         
  -1   1  17         14.47         15.14         0.98 o                         
   0   1  17        740.83        707.58         7.57 o                         
   1   1  17         14.60         15.03         0.97 o                         
   2   1  17         66.04         65.04         1.60 o                         
   3   1  17         62.18         58.60         2.00 o                         
   4   1  17         16.27         15.71         1.69 o                         
   5   1  17         15.74         15.62         1.80 o                         
  -5   2  17          3.58          2.67         1.18 o                         
  -4   2  17         46.60         48.12         2.32 o                         
  -3   2  17        103.48        106.66         2.47 o                         
  -2   2  17         79.60         75.24         2.17 o                         
  -1   2  17        347.91        327.84         4.73 o                         
   0   2  17        139.83        132.76         2.64 o                         
   1   2  17        348.17        329.88         4.92 o                         
   2   2  17         79.90         74.59         1.74 o                         
   3   2  17        102.96        104.43         2.42 o                         
   4   2  17         46.47         49.87         2.36 o                         
   5   2  17          3.57          2.44         0.60 o                         
  -4   3  17        221.47        247.52         5.81 o                         
  -3   3  17         97.97         99.79         2.76 o                         
  -2   3  17         12.32         11.78         1.07 o                         
  -1   3  17        183.99        178.16         3.57 o                         
   0   3  17          6.48         10.12         0.82 o                         
   1   3  17        184.06        183.71         3.29 o                         
   2   3  17         12.34          9.29         0.82 o                         
   3   3  17         98.66        103.33         2.52 o                         
   4   3  17        221.91        244.68         4.32 o                         
  -4   4  17         78.31         88.17         3.18 o                         
  -3   4  17         16.09         13.27         1.21 o                         
  -2   4  17         13.14         13.70         0.96 o                         
  -1   4  17          5.41          7.40         0.72 o                         
   0   4  17        375.63        378.32         4.89 o                         
   1   4  17          5.41          8.18         0.78 o                         
   2   4  17         13.09         14.83         1.28 o                         
   3   4  17         16.04         14.66         1.47 o                         
   4   4  17         78.06         85.31         2.70 o                         
  -4   5  17         25.35         25.63         1.99 o                         
  -3   5  17         24.45         23.92         1.86 o                         
  -2   5  17         15.09         19.33         1.38 o                         
  -1   5  17         92.03         96.13         2.29 o                         
   0   5  17        114.03        109.90         2.58 o                         
   1   5  17         91.77         93.35         2.32 o                         
   2   5  17         15.31         17.41         1.17 o                         
   3   5  17         24.20         23.86         1.44 o                         
   4   5  17         25.37         24.90         1.64 o                         
  -4   6  17         48.35         54.93         4.49 o                         
  -3   6  17         32.94         38.86         2.25 o                         
  -2   6  17         34.98         35.27         2.09 o                         
  -1   6  17        212.76        225.71         3.85 o                         
   0   6  17        115.42        115.45         2.90 o                         
   1   6  17        213.07        221.76         3.94 o                         
   2   6  17         35.22         35.92         1.62 o                         
   3   6  17         33.07         38.48         1.72 o                         
   4   6  17         48.60         65.08         7.05 o                         
  -3   7  17          8.28          7.27         1.02 o                         
  -2   7  17         10.52         10.41         1.19 o                         
  -1   7  17         22.33         20.53         2.44 o                         
   0   7  17        615.84        692.19         9.76 o                         
   1   7  17         22.39         21.71         1.39 o                         
   2   7  17         10.45         11.62         1.19 o                         
   3   7  17          8.16          6.52         0.74 o                         
  -3   8  17         54.12         61.57         4.11 o                         
  -2   8  17         26.15         27.96         2.43 o                         
  -1   8  17          9.20          6.50         1.21 o                         
   0   8  17        298.11        325.57         5.84 o                         
   1   8  17          9.11          7.84         0.91 o                         
   2   8  17         26.31         27.68         1.75 o                         
   3   8  17         54.24         73.10         5.13 o                         
  -2   9  17          5.36          3.22         1.39 o                         
  -1   9  17         58.34         63.79         3.20 o                         
   0   9  17        175.24        186.22         4.71 o                         
   1   9  17         58.21         65.00         2.61 o                         
   2   9  17          5.38          3.58         1.60 o                         
   0   0  18        702.04        638.15         9.99 o                         
   1   0  18         61.56         57.30         1.92 o                         
   2   0  18         22.75         18.09         1.24 o                         
   3   0  18          4.35          3.74         0.63 o                         
   4   0  18         34.88         40.35         1.77 o                         
  -4   1  18         38.73         39.00         2.24 o                         
  -3   1  18         95.84        104.47         2.76 o                         
  -2   1  18         36.05         35.84         1.57 o                         
  -1   1  18         11.17          9.84         0.96 o                         
   0   1  18         45.62         43.64         1.45 o                         
   1   1  18         11.26          9.24         0.69 o                         
   2   1  18         35.76         37.15         1.65 o                         
   3   1  18         96.07         99.43         3.20 o                         
   4   1  18         38.44         39.81         1.81 o                         
  -4   2  18         48.10         47.66         2.14 o                         
  -3   2  18          3.70          4.08         0.58 o                         
  -2   2  18         36.12         35.94         1.57 o                         
  -1   2  18         46.97         41.36         1.60 o                         
   0   2  18         77.17         70.58         1.85 o                         
   1   2  18         47.07         44.48         1.66 o                         
   2   2  18         35.90         33.38         1.42 o                         
   3   2  18          3.71          2.66         0.45 o                         
   4   2  18         48.27         45.75         1.91 o                         
  -4   3  18          6.66          7.21         0.98 o                         
  -3   3  18         80.02         85.45         2.58 o                         
  -2   3  18         13.79         13.66         0.98 o                         
  -1   3  18         32.55         32.05         1.47 o                         
   0   3  18         43.55         38.59         1.38 o                         
   1   3  18         32.08         31.62         1.72 o                         
   2   3  18         14.17         13.65         1.01 o                         
   3   3  18         79.79         84.32         2.56 o                         
   4   3  18          6.79          6.04         1.32 o                         
  -4   4  18         91.26         99.28         3.48 o                         
  -3   4  18         20.49         20.95         1.76 o                         
  -2   4  18          2.33          3.28         0.52 o                         
  -1   4  18         22.16         20.16         1.23 o                         
   0   4  18        108.38        116.86         2.33 o                         
   1   4  18         22.12         21.20         1.26 o                         
   2   4  18          2.34          1.78         0.45 o                         
   3   4  18         20.70         21.35         1.55 o                         
   4   4  18         91.24         99.64         2.96 o                         
  -4   5  18         51.13         54.82         4.49 o                         
  -3   5  18        108.60        121.60         3.73 o                         
  -2   5  18          2.13          2.40         0.83 o                         
  -1   5  18         76.21         76.26         2.07 o                         
   0   5  18          1.30          1.42         0.53 o                         
   1   5  18         76.11         77.88         2.13 o                         
   2   5  18          2.12          1.73         0.61 o                         
   3   5  18        108.58        118.61         2.87 o                         
   4   5  18         51.14         56.53         4.28 o                         
  -3   6  18         40.71         44.57         2.80 o                         
  -2   6  18        139.63        155.33         4.28 o                         
  -1   6  18        109.08        109.43         2.54 o                         
   0   6  18        106.38        119.35         3.49 o                         
   1   6  18        108.84        109.00         2.62 o                         
   2   6  18        139.65        154.78         3.29 o                         
   3   6  18         40.73         43.14         1.77 o                         
  -3   7  18          9.92          9.45         1.66 o                         
  -2   7  18         25.72         35.01         2.89 o                         
  -1   7  18         23.71         21.72         2.11 o                         
   0   7  18        107.39        111.48         2.97 o                         
   1   7  18         23.64         21.20         1.38 o                         
   2   7  18         25.97         30.93         1.64 o                         
   3   7  18          9.93         10.06         1.66 o                         
  -2   8  18         70.97         74.25         3.65 o                         
  -1   8  18         55.24         58.22         3.04 o                         
   0   8  18          7.10          5.62         0.86 o                         
   1   8  18         55.34         59.14         2.15 o                         
   2   8  18         70.96         75.53         5.08 o                         
   0   9  18        231.62        257.67         9.62 o                         
   1   9  18        142.75        163.47         5.32 o                         
   1   0  19          0.74          0.39         0.27 o                         
   2   0  19         10.22          9.24         0.93 o                         
   3   0  19         66.83         70.70         2.27 o                         
   4   0  19          6.15          7.82         1.11 o                         
  -4   1  19          1.19          1.98         0.65 o                         
  -3   1  19         11.40         14.68         1.20 o                         
  -2   1  19         22.23         20.18         2.15 o                         
  -1   1  19         11.95          9.70         0.83 o                         
   0   1  19         26.52         21.29         1.20 o                         
   1   1  19         11.81          8.79         0.79 o                         
   2   1  19         22.34         21.06         1.73 o                         
   3   1  19         11.36         14.60         1.24 o                         
   4   1  19          1.17          0.97         0.65 o                         
  -4   2  19         17.43         19.23         2.10 o                         
  -3   2  19         98.31        100.59         2.50 o                         
  -2   2  19         35.15         38.22         1.59 o                         
  -1   2  19         94.63         89.93         2.46 o                         
   0   2  19          0.01         -0.03         0.44 o                         
   1   2  19         94.29         89.32         2.22 o                         
   2   2  19         35.24         39.72         1.57 o                         
   3   2  19         97.99         97.53         6.41 o                         
   4   2  19         17.58         16.38         1.67 o                         
  -4   3  19        173.30        195.79        10.26 o                         
  -3   3  19         46.65         47.69         1.98 o                         
  -2   3  19          4.02          4.88         0.61 o                         
  -1   3  19         23.58         25.93         1.98 o                         
   0   3  19         20.93         19.19         1.17 o                         
   1   3  19         23.61         23.74         1.33 o                         
   2   3  19          4.05          4.94         0.64 o                         
   3   3  19         47.00         48.34         2.00 o                         
   4   3  19        173.06        200.02        14.27 o                         
  -3   4  19         18.43         22.56         1.85 o                         
  -2   4  19         58.18         58.97         1.84 o                         
  -1   4  19          4.70          4.72         0.60 o                         
   0   4  19          0.26          1.05         0.42 o                         
   1   4  19          4.83          3.73         0.55 o                         
   2   4  19         58.07         59.41         1.89 o                         
   3   4  19         18.22         19.96         1.46 o                         
  -3   5  19          5.47          5.92         0.90 o                         
  -2   5  19         21.79         22.39         1.54 o                         
  -1   5  19         28.80         28.27         1.47 o                         
   0   5  19         54.89         54.58         1.97 o                         
   1   5  19         28.92         32.23         1.74 o                         
   2   5  19         21.79         17.57         1.22 o                         
   3   5  19          5.38          7.10         0.84 o                         
  -3   6  19         11.43          7.70         2.03 o                         
  -2   6  19          8.59         11.12         1.25 o                         
  -1   6  19         42.84         43.38         1.61 o                         
   0   6  19         23.52         16.45         1.31 o                         
   1   6  19         43.25         44.27         1.63 o                         
   2   6  19          8.41          8.96         0.86 o                         
   3   6  19         11.42          9.61         1.27 o                         
  -2   7  19         51.95         53.22         2.85 o                         
  -1   7  19         44.27         52.19         2.26 o                         
   0   7  19          9.18          7.72         0.87 o                         
   1   7  19         44.43         48.62         2.73 o                         
   2   7  19         51.86         55.74         1.92 o                         
   0   8  19         51.81         48.41         3.08 o                         
   1   8  19         12.13         11.12         1.44 o                         
   0   0  20         84.69         66.58         3.10 o                         
   1   0  20          0.04          0.23         0.32 o                         
   2   0  20         15.20         10.43         1.76 o                         
   3   0  20         18.10         15.06         1.40 o                         
   4   0  20        111.44        123.75         3.65 o                         
  -4   1  20          1.06         -0.86         0.86 o                         
  -3   1  20         29.23         34.98         3.21 o                         
  -2   1  20         14.36         14.82         1.20 o                         
  -1   1  20         12.27         10.50         0.98 o                         
   0   1  20          0.33          0.29         0.36 o                         
   1   1  20         12.32          9.76         0.99 o                         
   2   1  20         14.42         15.53         1.50 o                         
   3   1  20         29.47         33.77         1.80 o                         
   4   1  20          1.04          0.71         0.84 o                         
  -3   2  20         29.42         33.06         1.89 o                         
  -2   2  20         44.55         42.55         1.73 o                         
  -1   2  20         80.86         74.35         2.27 o                         
   0   2  20          0.00          0.57         0.35 o                         
   1   2  20         80.63         77.49         2.10 o                         
   2   2  20         44.64         45.98         2.19 o                         
   3   2  20         29.15         26.17         2.34 o                         
  -3   3  20         48.51         51.53         1.99 o                         
  -2   3  20          5.83          6.60         0.72 o                         
  -1   3  20         27.33         23.74         1.46 o                         
   0   3  20        122.67        127.52         2.79 o                         
   1   3  20         27.39         24.80         1.41 o                         
   2   3  20          5.83          5.84         0.69 o                         
   3   3  20         48.17         51.16         1.99 o                         
  -3   4  20         16.97         17.21         3.15 o                         
  -2   4  20         12.04         11.08         0.91 o                         
  -1   4  20         20.60         19.66         1.28 o                         
   0   4  20          0.02          0.96         0.42 o                         
   1   4  20         20.53         19.17         1.33 o                         
   2   4  20         12.02         11.56         1.02 o                         
   3   4  20         17.03         20.08         1.52 o                         
  -2   5  20         28.11         29.50         2.13 o                         
  -1   5  20         19.89         21.95         1.32 o                         
   0   5  20         12.83         14.77         1.21 o                         
   1   5  20         19.93         22.84         1.42 o                         
   2   5  20         27.71         29.11         1.61 o                         
   3   5  20          3.02          0.43         0.86 o                         
  -2   6  20          7.03          8.86         1.25 o                         
  -1   6  20          1.87          1.69         0.58 o                         
   0   6  20         16.07         19.92         1.45 o                         
   1   6  20          1.81          1.53         0.55 o                         
   2   6  20          7.14          7.22         0.82 o                         
  -1   7  20          6.94          6.09         1.39 o                         
   0   7  20        132.52        158.83         3.95 o                         
   1   7  20          7.06          5.81         0.90 o                         
   1   0  21         34.19         36.51         2.38 o                         
   2   0  21          0.70          0.39         0.41 o                         
   3   0  21          0.51         -0.38         0.38 o                         
  -3   1  21         43.84         47.14         2.34 o                         
  -2   1  21         24.59         24.03         1.82 o                         
  -1   1  21         27.05         24.43         1.54 o                         
   0   1  21         39.36         39.72         1.87 o                         
   1   1  21         26.48         24.46         2.04 o                         
   2   1  21         24.76         20.93         1.80 o                         
   3   1  21         43.88         46.45         2.23 o                         
  -3   2  21         20.27         28.85         1.73 o                         
  -2   2  21          9.39          9.78         0.96 o                         
  -1   2  21         85.56         86.98         2.52 o                         
   0   2  21          0.52          0.65         0.40 o                         
   1   2  21         85.23         84.78         2.27 o                         
   2   2  21          9.40         10.55         1.27 o                         
   3   2  21         20.38         25.98         2.27 o                         
  -3   3  21         27.85         28.86         3.31 o                         
  -2   3  21         41.56         47.61         1.78 o                         
  -1   3  21         44.57         43.43         1.80 o                         
   0   3  21          6.36          6.18         0.86 o                         
   1   3  21         44.59         48.58         1.70 o                         
   2   3  21         41.74         48.59         1.93 o                         
  -2   4  21         17.33         15.95         1.29 o                         
  -1   4  21         10.75         14.55         1.09 o                         
   0   4  21          9.16         11.40         1.07 o                         
   1   4  21         10.88         13.48         1.05 o                         
   2   4  21         17.27         14.70         1.13 o                         
  -2   5  21        115.16        137.13         4.88 o                         
  -1   5  21          8.74         11.38         0.93 o                         
   0   5  21         28.53         27.22         1.92 o                         
   1   5  21          8.72         11.59         0.98 o                         
   2   5  21        115.04        134.47         4.05 o                         
  -1   6  21         21.47         22.45         2.89 o                         
   0   6  21        128.28        147.83         3.69 o                         
   1   6  21         21.63         21.89         1.93 o                         
   0   0  22          1.44          0.43         0.60 o                         
   1   0  22         35.33         36.76         2.42 o                         
   2   0  22         16.21         15.08         1.47 o                         
  -2   1  22         20.04         21.13         1.45 o                         
  -1   1  22         32.12         33.47         1.71 o                         
   0   1  22         52.97         59.35         2.16 o                         
   1   1  22         32.09         28.46         1.82 o                         
   2   1  22         20.08         23.83         1.91 o                         
  -2   2  22        139.81        151.07         3.61 o                         
  -1   2  22          9.94         11.10         0.99 o                         
   0   2  22          2.78          3.26         0.50 o                         
   1   2  22          9.97         11.68         1.12 o                         
   2   2  22        139.90        153.71         4.41 o                         
  -2   3  22         13.75         17.26         1.73 o                         
  -1   3  22         54.70         69.61         2.06 o                         
   0   3  22          0.12          1.00         0.48 o                         
   1   3  22         54.67         67.02         2.07 o                         
   2   3  22         13.86         16.67         2.99 o                         
  -1   4  22         56.49         63.39         2.00 o                         
   0   4  22         40.91         42.32         1.91 o                         
   1   4  22         56.02         64.17         2.11 o                         
  -1   5  22         97.66         99.81         4.04 o                         
   0   5  22         37.70         38.51         2.60 o                         
   1   5  22         97.81        113.95         7.16 o                         
   1   0  23          1.85          2.45         0.67 o                         
  -1   1  23          1.25          0.12         0.53 o                         
   0   1  23         16.17         14.49         1.23 o                         
   1   1  23          1.24          1.36         0.59 o                         
  -1   2  23         70.40         75.40         4.00 o                         
   0   2  23          3.63          3.96         0.68 o                         
   1   2  23         70.78         76.13         3.63 o                         
  -1   3  23          5.60          6.88         0.92 o                         
   0   3  23         20.77         21.91         2.29 o                         
   1   3  23          5.65          5.74         0.91 o                         
                                                                                
