# Supplementary material for: Crystal structures and Hirshfeld surface analysis of a series of 4-O-aryl­perfluoro­pyridines
Source: Acta Crystallogr E Crystallogr Commun. 2019 Jul 4;75(Pt 8):1102–7. doi: 10.1107/S2056989019009344 (PMC6690456; doi:10.1107/S2056989019009344)
Supplement: Supplementary file 4 [file e-75-01102-IIsup3.hkl]

data_II                                                                         
_shelx_title ' Corely_startingMaterial_0m_a.res in P2(1)/n'                     
_shelx_refln_list_code          4                                               
_shelx_F_calc_maximum      265.70                                               
_exptl_crystal_F_000       624.00                                               
_reflns_d_resolution_high  0.6801                                               
                                                                                
loop_                                                                           
 _space_group_symop_operation_xyz                                               
 'x, y, z'                                                                      
 '-x+1/2, y+1/2, -z+1/2'                                                        
 '-x, -y, -z'                                                                   
 'x-1/2, -y-1/2, z-1/2'                                                         
                                                                                
_cell_length_a    13.3530                                                       
_cell_length_b     5.8584                                                       
_cell_length_c    14.8863                                                       
_cell_angle_alpha  90.000                                                       
_cell_angle_beta  113.585                                                       
_cell_angle_gamma  90.000                                                       
                                                                                
_shelx_F_squared_multiplier     1.000                                           
                                                                                
loop_                                                                           
 _refln_index_h                                                                 
 _refln_index_k                                                                 
 _refln_index_l                                                                 
 _refln_F_squared_calc                                                          
 _refln_F_squared_meas                                                          
 _refln_F_squared_sigma                                                         
 _refln_observed_status                                                         
   2   0   0         67.37         69.82         3.61 o                         
   4   0   0        193.26        176.46         7.17 o                         
   6   0   0         37.30         57.25         3.48 o                         
   8   0   0       6447.40       7014.31       342.66 o                         
  10   0   0       1568.64       1495.53        51.87 o                         
  12   0   0         60.58         66.38        13.14 o                         
  14   0   0        239.26        207.56        19.08 o                         
  16   0   0        282.81        300.11        25.67 o                         
   1   1   0       3944.86       4315.12        94.00 o                         
   2   1   0       7820.57       8466.79       184.22 o                         
   3   1   0       4518.68       4663.01        83.50 o                         
   4   1   0      11278.86      11855.67       172.17 o                         
   5   1   0        288.06        236.10         5.41 o                         
   6   1   0       1708.38       1601.30        23.72 o                         
   7   1   0       1521.26       1564.07        24.65 o                         
   8   1   0       1026.43        971.49        18.56 o                         
   9   1   0        722.05        736.25        16.57 o                         
  10   1   0          3.57         12.35         5.15 o                         
  11   1   0          3.23         -3.41         6.47 o                         
  12   1   0       1059.63       1088.83        30.18 o                         
  13   1   0       1616.16       1656.30        42.68 o                         
  14   1   0         58.84         48.34        10.17 o                         
  15   1   0          8.81         14.33         9.94 o                         
  16   1   0        786.14        767.11        28.40 o                         
  17   1   0         31.90         30.49        13.05 o                         
   0   2   0       7963.23       8201.49       160.38 o                         
   1   2   0      12969.30      13532.84       163.39 o                         
   2   2   0         66.93         76.10         2.50 o                         
   3   2   0       8579.75       8993.87       118.59 o                         
   4   2   0        113.94         96.62         3.28 o                         
   5   2   0        175.09        190.71         4.17 o                         
   6   2   0          2.37          4.72         1.50 o                         
   7   2   0        620.36        578.31         8.71 o                         
   8   2   0       5273.01       5396.78        80.41 o                         
   9   2   0       4697.69       4828.09        82.06 o                         
  10   2   0         67.35         76.58         6.91 o                         
  11   2   0        750.20        744.11        22.52 o                         
  12   2   0         77.97         79.79         9.25 o                         
  13   2   0         45.91         46.29         9.44 o                         
  14   2   0          0.05          4.10         9.26 o                         
  15   2   0        313.49        276.70        16.51 o                         
  16   2   0          2.28         -0.78        11.54 o                         
  17   2   0        182.69        193.33        23.71 o                         
   1   3   0          8.90         10.64         2.06 o                         
   2   3   0          4.44          9.00         1.72 o                         
   3   3   0       3669.00       3639.07        47.33 o                         
   4   3   0         13.58         16.24         2.01 o                         
   5   3   0       9809.28      10173.38       119.52 o                         
   6   3   0        462.08        439.28         8.24 o                         
   7   3   0       2888.71       2913.30        42.49 o                         
   8   3   0        412.73        407.34        10.25 o                         
   9   3   0        201.02        212.21         9.58 o                         
  10   3   0        337.69        341.74        16.64 o                         
  11   3   0        380.76        370.53        15.73 o                         
  12   3   0         25.47         22.31         9.13 o                         
  13   3   0       1232.70       1258.88        50.85 o                         
  14   3   0          0.73          5.37        12.09 o                         
  15   3   0        782.07        811.69        35.28 o                         
  16   3   0         47.00         16.59        21.38 o                         
   0   4   0        758.71        688.77        19.60 o                         
   1   4   0       2147.43       2158.47        34.12 o                         
   2   4   0       3421.82       3501.57        53.50 o                         
   3   4   0       1561.94       1543.09        22.87 o                         
   4   4   0        485.19        473.02        11.96 o                         
   5   4   0       1956.51       1965.82        35.10 o                         
   6   4   0         56.40         55.98         4.86 o                         
   7   4   0        679.97        668.84        13.93 o                         
   8   4   0        192.98        201.96         8.67 o                         
   9   4   0        622.04        600.95        18.63 o                         
  10   4   0        818.23        789.01        29.30 o                         
  11   4   0       1349.30       1362.59        56.24 o                         
  12   4   0         10.31         22.60        20.08 o                         
  13   4   0          7.31          3.69        17.46 o                         
  14   4   0          0.45        -14.73        19.35 o                         
  15   4   0         70.60         42.45        22.42 o                         
   1   5   0        393.66        365.54        11.40 o                         
   2   5   0       3023.16       2948.76        49.48 o                         
   3   5   0        376.32        397.05        14.85 o                         
   4   5   0        489.10        476.53        12.73 o                         
   5   5   0          8.81          2.71         3.88 o                         
   6   5   0       2773.61       2734.62        50.13 o                         
   7   5   0        337.34        343.22        13.56 o                         
   8   5   0       1094.69       1083.33        26.69 o                         
   9   5   0          8.78         -3.11         9.69 o                         
  10   5   0         10.24         12.63        12.94 o                         
  11   5   0         53.42         49.14        15.17 o                         
  12   5   0        612.24        578.67        34.88 o                         
  13   5   0        312.26        311.19        24.37 o                         
  14   5   0        755.00        708.88        50.76 o                         
   0   6   0       1603.84       1654.85        51.70 o                         
   1   6   0        268.91        294.32        13.42 o                         
   2   6   0       1505.20       1493.84        33.92 o                         
   3   6   0         71.48         64.49        12.45 o                         
   4   6   0         10.70         17.75         7.22 o                         
   5   6   0        138.09        114.06         9.82 o                         
   6   6   0        578.40        546.09        18.57 o                         
   7   6   0          4.21          5.84         8.21 o                         
   8   6   0        182.29        174.12        16.54 o                         
   9   6   0          0.91          9.10        11.70 o                         
  10   6   0       2366.81       2425.51        78.88 o                         
  11   6   0         27.53         45.49        17.45 o                         
  12   6   0        119.81        163.91        22.21 o                         
   1   7   0        155.22        165.05        12.61 o                         
   2   7   0        505.37        496.94        19.07 o                         
   3   7   0        478.86        471.48        21.88 o                         
   4   7   0         16.90         13.55         9.86 o                         
   5   7   0        302.00        316.53        16.31 o                         
   6   7   0        511.71        537.52        23.19 o                         
   7   7   0        253.37        254.47        21.89 o                         
   8   7   0        201.54        182.59        25.03 o                         
   9   7   0          1.40         17.52        27.74 o                         
   0   8   0        123.81        126.62        20.33 o                         
   1   8   0        351.49        343.26        18.69 o                         
   2   8   0         47.66         62.42        13.05 o                         
   3   8   0        276.53        283.16        17.54 o                         
   4   8   0          5.53          4.86        11.81 o                         
   5   8   0          7.73          5.95        11.77 o                         
   6   8   0         37.04         39.40        13.72 o                         
 -17   0   1        333.24        328.87        32.49 o                         
 -15   0   1       1370.69       1365.01        54.69 o                         
 -13   0   1       4971.05       5169.08       166.74 o                         
 -11   0   1        245.45        222.02        15.59 o                         
  -9   0   1         97.09        112.21         8.14 o                         
  -7   0   1         41.71         44.93         3.84 o                         
  -5   0   1      25231.71      26406.59       512.54 o                         
  -3   0   1       9825.13      10395.79       260.87 o                         
  -1   0   1        782.12        744.72        56.22 o                         
   1   0   1        759.24        881.14        28.39 o                         
   3   0   1      18376.91      20456.69       444.04 o                         
   5   0   1       8496.13       8632.07       169.16 o                         
   7   0   1       7140.83       7730.13       152.34 o                         
   9   0   1       1134.68       1141.97        41.04 o                         
  11   0   1       1074.45       1040.65        40.26 o                         
  13   0   1       1703.18       1734.13        62.96 o                         
  15   0   1        551.12        486.82        39.06 o                         
  17   0   1        458.70        464.91        32.47 o                         
 -18   1   1         64.86         94.69        15.30 o                         
 -17   1   1        323.11        317.42        19.19 o                         
 -16   1   1        192.43        179.52        16.65 o                         
 -15   1   1        679.36        629.44        24.63 o                         
 -14   1   1         46.16         52.21        10.10 o                         
 -13   1   1        945.99        959.39        28.15 o                         
 -12   1   1        371.54        382.27        15.82 o                         
 -11   1   1       1757.39       1740.55        42.79 o                         
 -10   1   1        831.42        831.37        20.74 o                         
  -9   1   1       2844.06       2788.15        52.35 o                         
  -8   1   1         73.78         52.57         2.72 o                         
  -7   1   1       6058.02       6354.32        84.55 o                         
  -6   1   1        899.72        939.49        13.75 o                         
  -5   1   1       2081.51       2171.08        28.22 o                         
  -4   1   1        268.42        271.24         4.80 o                         
  -3   1   1       2611.88       2666.22        44.66 o                         
  -2   1   1       6083.84       6829.17       158.05 o                         
  -1   1   1      11164.85      12077.30       262.06 o                         
   0   1   1       2809.39       2966.20        65.07 o                         
   1   1   1       3159.87       3239.93        71.36 o                         
   2   1   1       2158.41       2308.90        38.98 o                         
   3   1   1        164.26        183.14         4.30 o                         
   4   1   1         42.52         44.53         2.09 o                         
   5   1   1        130.53        129.32         3.76 o                         
   6   1   1        506.29        539.39         9.54 o                         
   7   1   1       2854.94       2825.37        43.01 o                         
   8   1   1       3107.92       3066.71        62.49 o                         
   9   1   1       2150.45       2250.78        47.40 o                         
  10   1   1       1286.59       1285.17        32.84 o                         
  11   1   1       1151.05       1096.44        29.55 o                         
  12   1   1          4.32         17.98         7.95 o                         
  13   1   1        851.53        844.98        26.23 o                         
  14   1   1        125.62        111.35        11.82 o                         
  15   1   1          2.79         12.18        10.68 o                         
  16   1   1         38.33         47.88        12.58 o                         
  17   1   1        219.44        214.73        17.20 o                         
 -17   2   1         37.71         48.36        13.52 o                         
 -16   2   1        507.32        541.29        23.68 o                         
 -15   2   1         22.35         23.73        10.88 o                         
 -14   2   1       1275.48       1291.90        36.54 o                         
 -13   2   1        386.11        368.52        27.06 o                         
 -12   2   1       1511.53       1470.53        38.28 o                         
 -11   2   1          4.92          6.78         6.37 o                         
 -10   2   1        605.52        583.85        16.57 o                         
  -9   2   1        207.67        227.26        15.72 o                         
  -8   2   1        639.50        658.99        11.03 o                         
  -7   2   1        278.94        287.75         8.78 o                         
  -6   2   1       1548.76       1298.41        17.24 o                         
  -5   2   1       2839.29       2948.75        35.53 o                         
  -4   2   1       3637.36       3854.68        51.67 o                         
  -3   2   1         33.45         31.60         2.29 o                         
  -2   2   1       4596.80       4944.00        60.40 o                         
  -1   2   1        996.83       1051.27        16.54 o                         
   0   2   1        864.95        917.12        15.13 o                         
   1   2   1        386.85        401.89         6.54 o                         
   2   2   1       4756.00       4956.51        63.16 o                         
   3   2   1       6499.37       6948.29        81.53 o                         
   4   2   1       9057.14       9410.15       113.92 o                         
   5   2   1       1201.57       1168.09        16.20 o                         
   6   2   1       8510.58       8824.54       117.04 o                         
   7   2   1         57.81         69.12         3.72 o                         
   8   2   1       1093.98       1034.90        22.12 o                         
   9   2   1          9.60         14.31         4.85 o                         
  10   2   1        295.66        281.61        11.39 o                         
  11   2   1        216.40        207.00        11.55 o                         
  12   2   1        738.27        739.04        27.29 o                         
  13   2   1          5.66          2.37         8.60 o                         
  14   2   1        737.35        719.64        25.27 o                         
  15   2   1        508.20        483.93        22.05 o                         
  16   2   1        367.34        401.71        31.87 o                         
  17   2   1          1.75         -1.01        15.24 o                         
 -17   3   1          0.13         10.93        16.46 o                         
 -16   3   1        164.44        166.34        19.43 o                         
 -15   3   1        128.09        101.47        16.61 o                         
 -14   3   1         90.12         61.31        12.17 o                         
 -13   3   1        268.69        267.97        20.97 o                         
 -12   3   1        328.03        352.12        20.16 o                         
 -11   3   1         43.52         55.25         8.35 o                         
 -10   3   1       8085.05       8019.52       178.59 o                         
  -9   3   1          9.75         10.56         4.42 o                         
  -8   3   1       3488.36       3483.15        53.25 o                         
  -7   3   1        142.75        122.48         7.67 o                         
  -6   3   1        170.95        190.79         5.00 o                         
  -5   3   1        543.38        531.80        10.62 o                         
  -4   3   1        250.56        244.39         5.55 o                         
  -3   3   1        361.00        355.48         6.25 o                         
  -2   3   1       9018.20       9517.92       125.93 o                         
  -1   3   1       1561.02       1741.89        25.78 o                         
   0   3   1       4101.62       3898.70        52.75 o                         
   1   3   1         55.05         64.40         3.66 o                         
   2   3   1       2016.28       1935.99        27.16 o                         
   3   3   1        122.34        145.93         5.61 o                         
   4   3   1        877.83        942.24        13.27 o                         
   5   3   1        242.39        246.90         6.13 o                         
   6   3   1        680.38        713.59        12.44 o                         
   7   3   1        484.52        500.32        11.10 o                         
   8   3   1       3617.84       3748.54        70.26 o                         
   9   3   1         32.45         34.69         5.85 o                         
  10   3   1       1513.10       1524.46        45.56 o                         
  11   3   1        141.09        124.01        12.55 o                         
  12   3   1       1544.14       1449.50        45.61 o                         
  13   3   1          8.51          8.49        13.53 o                         
  14   3   1         89.40         51.08        19.31 o                         
  15   3   1          0.09          6.22        29.20 o                         
  16   3   1        167.22        165.66        37.23 o                         
 -16   4   1         58.81         54.76        24.26 o                         
 -15   4   1        499.43        534.12        56.95 o                         
 -14   4   1        259.79        247.33        51.11 o                         
 -13   4   1         60.03         69.13        20.05 o                         
 -12   4   1        271.49        266.58        28.59 o                         
 -11   4   1        240.06        244.93        16.52 o                         
 -10   4   1         15.93         30.83        11.83 o                         
  -9   4   1         72.48         64.80         8.48 o                         
  -8   4   1       1205.56       1203.06        23.07 o                         
  -7   4   1        327.21        307.88         7.90 o                         
  -6   4   1       1486.78       1495.46        22.57 o                         
  -5   4   1        252.69        258.41        13.36 o                         
  -4   4   1       4338.22       4381.29        62.79 o                         
  -3   4   1        114.98         94.74         4.52 o                         
  -2   4   1        939.35        880.27        15.88 o                         
  -1   4   1       1170.13       1261.89        22.64 o                         
   0   4   1        237.50        239.32         7.01 o                         
   1   4   1        620.13        595.65        11.85 o                         
   2   4   1       1876.52       1890.91        32.19 o                         
   3   4   1       2972.58       3076.15        47.63 o                         
   4   4   1         49.07         54.02         4.62 o                         
   5   4   1       4109.16       4152.85        60.13 o                         
   6   4   1       5483.89       5578.42        89.07 o                         
   7   4   1         42.51         51.49         5.97 o                         
   8   4   1        206.66        193.78        12.75 o                         
   9   4   1          0.20          1.59         7.81 o                         
  10   4   1        295.55        287.26        18.52 o                         
  11   4   1         66.23         60.65        13.77 o                         
  12   4   1        650.31        645.33        30.70 o                         
  13   4   1        362.60        360.23        24.09 o                         
  14   4   1        262.15        282.34        34.46 o                         
  15   4   1         18.71         39.54        16.73 o                         
 -14   5   1         49.73         29.09        24.29 o                         
 -13   5   1        161.74        145.93        19.59 o                         
 -12   5   1          3.01          4.92        13.88 o                         
 -11   5   1       1840.93       1780.29        57.54 o                         
 -10   5   1       1030.50       1076.10        39.66 o                         
  -9   5   1        181.64        191.32        14.22 o                         
  -8   5   1         13.90         18.15         6.22 o                         
  -7   5   1       1266.38       1228.32        28.87 o                         
  -6   5   1        309.40        305.64        12.90 o                         
  -5   5   1       1028.63       1087.79        22.56 o                         
  -4   5   1        167.83        155.24         9.32 o                         
  -3   5   1       1310.51       1322.03        26.47 o                         
  -2   5   1       1917.33       1957.73        34.54 o                         
  -1   5   1       3747.95       3723.98        61.42 o                         
   0   5   1        472.19        441.32        12.82 o                         
   1   5   1       2552.53       2473.72        45.44 o                         
   2   5   1          5.49         17.09         6.68 o                         
   3   5   1       2871.57       2820.96        51.20 o                         
   4   5   1        465.75        465.87        12.98 o                         
   5   5   1        872.00        815.94        20.90 o                         
   6   5   1         29.77         21.89         6.25 o                         
   7   5   1        822.59        842.67        24.71 o                         
   8   5   1         55.85         44.28         9.19 o                         
   9   5   1       1606.94       1549.21        79.88 o                         
  10   5   1         95.86        108.95        16.21 o                         
  11   5   1        309.32        318.99        23.34 o                         
  12   5   1         22.13         26.73        15.90 o                         
  13   5   1         76.86         62.84        19.60 o                         
  14   5   1         46.44         41.98        17.28 o                         
 -13   6   1        263.12        288.40        26.52 o                         
 -12   6   1          0.50         -0.39        16.33 o                         
 -11   6   1        253.97        265.26        23.59 o                         
 -10   6   1         80.55         97.34        21.56 o                         
  -9   6   1         28.87         23.46        13.86 o                         
  -8   6   1          1.24         12.32         6.18 o                         
  -7   6   1        524.88        504.85        18.52 o                         
  -6   6   1         22.07         18.12         9.14 o                         
  -5   6   1       1009.41        983.53        28.06 o                         
  -4   6   1         12.29          5.00         7.34 o                         
  -3   6   1       4058.64       4069.88        78.93 o                         
  -2   6   1        211.51        217.65        12.92 o                         
  -1   6   1        419.57        416.90        15.78 o                         
   0   6   1         85.96         85.30         9.11 o                         
   1   6   1        134.44        153.14        10.42 o                         
   2   6   1         75.53        119.72        24.05 o                         
   3   6   1       1489.77       1509.21        34.21 o                         
   4   6   1          1.75          5.77         7.42 o                         
   5   6   1       2691.96       2703.44        51.42 o                         
   6   6   1          2.02          2.70         7.27 o                         
   7   6   1        493.84        484.87        20.27 o                         
   8   6   1        136.65        125.50        14.73 o                         
   9   6   1         23.20         39.20        13.05 o                         
  10   6   1          1.17         -3.55        14.76 o                         
  11   6   1        501.83        517.28        31.20 o                         
  12   6   1        145.64        157.20        21.74 o                         
  -9   7   1        164.80        157.96        23.48 o                         
  -8   7   1        377.61        383.36        25.71 o                         
  -7   7   1        172.91        182.75        13.99 o                         
  -6   7   1        194.32        197.00        14.07 o                         
  -5   7   1          5.85          2.22         9.64 o                         
  -4   7   1        210.78        186.71        13.38 o                         
  -3   7   1        645.32        622.95        21.94 o                         
  -2   7   1        317.38        336.49        16.25 o                         
  -1   7   1        322.34        331.49        16.12 o                         
   0   7   1        750.02        735.34        26.04 o                         
   1   7   1        808.92        811.85        24.75 o                         
   2   7   1         44.63         55.30        10.45 o                         
   3   7   1        554.15        543.31        23.06 o                         
   4   7   1         92.86         92.14        12.90 o                         
   5   7   1        301.89        299.12        17.54 o                         
   6   7   1          9.26         12.26        12.92 o                         
   7   7   1         24.89         29.40        16.01 o                         
   8   7   1        410.22        468.64        51.11 o                         
   9   7   1        161.75        187.32        27.53 o                         
  10   7   1        301.93        348.90        35.22 o                         
  -6   8   1        543.26        551.31        22.90 o                         
  -5   8   1         36.38         35.77        12.50 o                         
  -4   8   1        721.78        750.97        27.20 o                         
  -3   8   1        329.82        359.07        19.16 o                         
  -2   8   1        405.96        412.46        22.52 o                         
  -1   8   1          1.36         12.44        11.23 o                         
   0   8   1         24.93         36.82        12.36 o                         
   1   8   1         24.20         42.42        12.22 o                         
   2   8   1        188.69        163.35        14.49 o                         
   3   8   1          1.98         -6.82        11.28 o                         
   4   8   1        424.46        449.02        22.80 o                         
   5   8   1        458.98        482.27        23.87 o                         
   6   8   1        702.18        703.53        32.39 o                         
 -18   0   2        630.90        667.41        40.92 o                         
 -16   0   2        444.52        381.36        27.59 o                         
 -14   0   2        900.26        847.50        38.44 o                         
 -12   0   2       4088.33       4215.36       136.80 o                         
 -10   0   2       2546.46       2457.90        66.32 o                         
  -8   0   2       3334.01       3193.00        64.78 o                         
  -6   0   2       6622.01       7165.68       140.66 o                         
  -4   0   2        749.40        729.24        13.16 o                         
  -2   0   2        146.99        154.47         8.03 o                         
   0   0   2        511.51        567.84        20.13 o                         
   2   0   2      54669.18      55537.24      3366.44 o                         
   4   0   2       1147.45       1148.42        27.09 o                         
   6   0   2        653.47        585.88        14.52 o                         
   8   0   2      11447.79      12552.80       650.64 o                         
  10   0   2       1113.18       1179.14        43.36 o                         
  12   0   2        435.65        456.02        33.58 o                         
  14   0   2          0.03         -2.87        13.67 o                         
  16   0   2        209.27        194.47        22.70 o                         
 -18   1   2        135.12        156.38        16.86 o                         
 -17   1   2        231.41        224.14        16.98 o                         
 -16   1   2        580.16        561.99        23.88 o                         
 -15   1   2         93.77         95.70        12.07 o                         
 -14   1   2       1272.97       1276.49        35.94 o                         
 -13   1   2         35.91         27.47         8.57 o                         
 -12   1   2        616.41        613.16        20.25 o                         
 -11   1   2        298.09        267.60        17.70 o                         
 -10   1   2         64.63         64.75         5.15 o                         
  -9   1   2         44.54         48.33         4.36 o                         
  -8   1   2       3757.93       3842.66        47.81 o                         
  -7   1   2       5144.61       5424.83        64.18 o                         
  -6   1   2       1996.96       1947.67        23.85 o                         
  -5   1   2      12303.61      12677.66       153.20 o                         
  -4   1   2      12925.94      13518.63       151.94 o                         
  -3   1   2       1069.00       1100.14        16.86 o                         
  -2   1   2       7212.69       8233.56       240.04 o                         
  -1   1   2        321.77        357.93         9.02 o                         
   0   1   2         52.64         68.53         3.18 o                         
   1   1   2       2464.95       2625.76        39.10 o                         
   2   1   2       2503.53       2662.15        42.26 o                         
   3   1   2        292.61        361.40         6.77 o                         
   4   1   2       5847.42       6098.04        89.66 o                         
   5   1   2       2146.37       2213.70        32.28 o                         
   6   1   2       7117.14       7439.82       103.70 o                         
   7   1   2          7.64         12.73         3.01 o                         
   8   1   2        350.85        371.97        13.37 o                         
   9   1   2         79.04         70.12         5.84 o                         
  10   1   2        667.89        639.32        30.67 o                         
  11   1   2        577.70        547.41        18.95 o                         
  12   1   2        302.37        270.71        16.54 o                         
  13   1   2        222.74        221.72        17.91 o                         
  14   1   2       1545.09       1589.22        42.96 o                         
  15   1   2        702.98        710.37        26.58 o                         
  16   1   2         38.01         45.34        12.96 o                         
  17   1   2          4.94          9.74        12.77 o                         
 -18   2   2         76.46         76.55        15.26 o                         
 -17   2   2        213.18        197.28        16.88 o                         
 -16   2   2          1.85         -5.35        11.42 o                         
 -15   2   2         26.59         26.21        10.61 o                         
 -14   2   2         10.13          5.59         9.20 o                         
 -13   2   2        792.49        789.28        25.47 o                         
 -12   2   2        634.32        618.02        20.98 o                         
 -11   2   2       1859.99       1866.08        41.84 o                         
 -10   2   2        832.16        797.33        20.52 o                         
  -9   2   2       3910.91       3839.54        61.35 o                         
  -8   2   2         54.91         58.72         3.43 o                         
  -7   2   2       9000.69       9547.57       112.02 o                         
  -6   2   2          7.09         20.06         1.92 o                         
  -5   2   2        429.10        470.56         8.91 o                         
  -4   2   2         41.22         47.47         2.38 o                         
  -3   2   2       2298.50       2474.79        35.22 o                         
  -2   2   2        954.77        989.14        14.19 o                         
  -1   2   2       3028.85       3207.00        45.25 o                         
   0   2   2       2886.16       3064.79        41.30 o                         
   1   2   2       5806.62       5917.94        75.33 o                         
   2   2   2       1192.90       1239.07        17.03 o                         
   3   2   2       2753.33       2911.61        37.98 o                         
   4   2   2        157.84        164.30         4.13 o                         
   5   2   2        769.92        790.10        16.11 o                         
   6   2   2         14.56         21.59         2.46 o                         
   7   2   2        202.04        189.41         6.59 o                         
   8   2   2        959.16        974.09        21.30 o                         
   9   2   2       1824.52       1824.77        39.55 o                         
  10   2   2        850.39        816.20        23.55 o                         
  11   2   2       3715.19       3735.25        86.40 o                         
  12   2   2        151.45        153.78        11.51 o                         
  13   2   2          4.33          8.16         9.18 o                         
  14   2   2          0.20         -3.01        11.44 o                         
  15   2   2         65.85         45.73        18.99 o                         
  16   2   2        557.10        531.52        35.52 o                         
 -17   3   2         49.33         52.75        17.34 o                         
 -16   3   2         97.10        112.35        17.71 o                         
 -15   3   2        887.12        939.40        31.62 o                         
 -14   3   2        101.95        107.37        12.09 o                         
 -13   3   2       1545.93       1488.88        40.31 o                         
 -12   3   2         75.69         41.77         8.78 o                         
 -11   3   2        393.06        408.91        16.32 o                         
 -10   3   2         82.55         64.85        10.09 o                         
  -9   3   2          3.05          8.91         4.78 o                         
  -8   3   2        752.65        799.90        23.56 o                         
  -7   3   2       5073.23       5141.88        64.14 o                         
  -6   3   2        124.94        146.34         7.64 o                         
  -5   3   2       9079.15       9873.34       144.77 o                         
  -4   3   2        383.33        410.28         7.73 o                         
  -3   3   2       3194.84       3345.85        43.60 o                         
  -2   3   2        964.91       1066.83        15.90 o                         
  -1   3   2       4370.11       4551.18        58.66 o                         
   0   3   2         44.78         42.18         2.55 o                         
   1   3   2       1812.73       1850.03        26.08 o                         
   2   3   2         66.54         90.78         5.58 o                         
   3   3   2       6438.62       6516.23        77.05 o                         
   4   3   2         71.57         82.78         3.04 o                         
   5   3   2       1976.21       1936.05        28.75 o                         
   6   3   2        105.05        103.36         4.19 o                         
   7   3   2        651.85        635.34        13.61 o                         
   8   3   2        112.56        122.23        10.63 o                         
   9   3   2        364.50        350.09        15.37 o                         
  10   3   2        392.81        388.56        21.27 o                         
  11   3   2        698.96        660.50        33.27 o                         
  12   3   2          1.32         -2.12        14.02 o                         
  13   3   2        930.95        870.61        62.42 o                         
  14   3   2         23.20         10.95        18.05 o                         
  15   3   2        477.87        466.50        32.99 o                         
  16   3   2          0.33        -21.66        21.66 o                         
 -16   4   2         77.29        114.13        25.97 o                         
 -15   4   2        227.64        216.82        21.75 o                         
 -14   4   2         45.17         59.38        14.98 o                         
 -13   4   2        185.49        150.48        16.26 o                         
 -12   4   2        418.37        433.67        22.86 o                         
 -11   4   2        650.35        624.61        26.75 o                         
 -10   4   2       1430.54       1401.04        32.92 o                         
  -9   4   2        963.20        968.83        20.65 o                         
  -8   4   2        485.50        503.02        11.09 o                         
  -7   4   2        444.01        434.38        12.16 o                         
  -6   4   2        401.63        416.77        12.18 o                         
  -5   4   2        448.01        485.56        25.09 o                         
  -4   4   2         62.81         63.17         4.82 o                         
  -3   4   2       1447.50       1432.00        21.33 o                         
  -2   4   2       1706.67       1698.25        27.59 o                         
  -1   4   2       2356.45       2347.45        37.17 o                         
   0   4   2       2329.30       2367.99        39.55 o                         
   1   4   2       1550.36       1514.08        24.99 o                         
   2   4   2        488.99        439.01        10.59 o                         
   3   4   2       2803.06       2903.10        45.45 o                         
   4   4   2         12.61          1.51         3.57 o                         
   5   4   2        260.85        242.87         9.83 o                         
   6   4   2        744.50        748.56        16.31 o                         
   7   4   2       1855.32       1858.19        35.70 o                         
   8   4   2        258.58        243.94        12.58 o                         
   9   4   2       1295.05       1231.06        35.20 o                         
  10   4   2        161.67        155.62        20.79 o                         
  11   4   2        769.87        760.62        31.92 o                         
  12   4   2        439.73        456.45        26.11 o                         
  13   4   2         15.06         19.41        14.97 o                         
  14   4   2        118.68        106.45        18.14 o                         
  15   4   2        142.39        148.40        20.52 o                         
 -15   5   2        376.49        337.09        27.12 o                         
 -14   5   2        534.33        556.66        32.41 o                         
 -13   5   2         11.75         14.24        15.83 o                         
 -12   5   2        420.81        420.62        32.64 o                         
 -11   5   2          1.03         19.51        13.46 o                         
 -10   5   2        433.54        413.49        23.51 o                         
  -9   5   2        254.79        266.11        13.37 o                         
  -8   5   2        496.83        507.70        20.25 o                         
  -7   5   2        140.82        140.10         7.13 o                         
  -6   5   2       2311.53       2363.90        40.87 o                         
  -5   5   2       1927.56       1950.70        34.61 o                         
  -4   5   2       6549.30       6694.58       106.95 o                         
  -3   5   2        429.98        416.94        11.74 o                         
  -2   5   2        390.16        401.61        12.27 o                         
  -1   5   2          2.34          6.90         5.11 o                         
   0   5   2          4.07          6.66         5.51 o                         
   1   5   2         37.96         38.22         5.73 o                         
   2   5   2       1176.07       1234.80        25.77 o                         
   3   5   2       1461.69       1409.21        30.88 o                         
   4   5   2       2086.12       2012.72        36.10 o                         
   5   5   2        673.76        651.22        17.13 o                         
   6   5   2       1288.34       1267.56        27.18 o                         
   7   5   2        148.77        151.79        10.56 o                         
   8   5   2         20.68         28.37         9.45 o                         
   9   5   2         35.27         27.65        10.98 o                         
  10   5   2         21.47         17.33         8.59 o                         
  11   5   2         18.75         24.16        15.47 o                         
  12   5   2         65.90         64.98        17.44 o                         
  13   5   2          6.12          7.59        16.28 o                         
 -13   6   2         22.26         45.19        23.90 o                         
 -12   6   2        145.01        164.35        26.66 o                         
 -11   6   2         73.13         62.99        22.69 o                         
  -9   6   2          0.82          8.76        12.05 o                         
  -8   6   2        942.49        933.50        31.78 o                         
  -7   6   2        289.10        307.42        15.85 o                         
  -6   6   2         18.34         19.64         8.04 o                         
  -5   6   2         75.14         71.63         9.83 o                         
  -4   6   2         24.79         21.89         7.85 o                         
  -3   6   2          7.55         10.28         6.87 o                         
  -2   6   2       3636.46       3584.00        64.95 o                         
  -1   6   2         18.58         35.19         7.57 o                         
   0   6   2       1404.42       1430.80        32.80 o                         
   1   6   2          5.96         14.73         7.00 o                         
   2   6   2        521.85        516.20        17.74 o                         
   3   6   2          3.16          3.50         6.56 o                         
   4   6   2        729.10        678.93        19.31 o                         
   5   6   2         43.56         31.81         7.55 o                         
   6   6   2        916.83        912.91        25.21 o                         
   7   6   2         55.00         50.34         9.91 o                         
   8   6   2       1305.23       1322.44        36.78 o                         
   9   6   2        116.81        113.58        15.59 o                         
  10   6   2         61.33         51.04        16.79 o                         
  11   6   2         95.96         68.68        18.63 o                         
  12   6   2        538.44        586.99        34.48 o                         
  -9   7   2          0.48         -7.70        14.25 o                         
  -8   7   2         94.04         80.21        15.88 o                         
  -7   7   2        214.58        208.09        14.04 o                         
  -6   7   2        367.33        395.26        18.21 o                         
  -5   7   2        916.35        907.51        26.96 o                         
  -4   7   2        723.66        709.44        25.71 o                         
  -3   7   2        159.35        190.57        13.52 o                         
  -2   7   2        109.38        116.39        11.65 o                         
  -1   7   2         40.83         45.96        10.60 o                         
   0   7   2        315.72        323.04        15.88 o                         
   1   7   2          3.15          4.56        10.37 o                         
   2   7   2        551.69        542.27        23.02 o                         
   3   7   2        471.47        478.31        21.40 o                         
   4   7   2       2005.47       2045.60        50.61 o                         
   5   7   2        436.67        467.42        20.94 o                         
   6   7   2         59.55         75.40        14.49 o                         
   7   7   2        179.94        169.19        17.22 o                         
   8   7   2          5.44         19.73        19.08 o                         
   9   7   2          5.46         12.62        19.83 o                         
  -7   8   2        153.97        164.26        19.04 o                         
  -6   8   2          3.14          2.46        11.38 o                         
  -5   8   2          1.54          0.95        11.79 o                         
  -4   8   2          7.28         13.85        12.05 o                         
  -3   8   2        257.87        294.01        18.28 o                         
  -2   8   2         39.77         57.98        12.29 o                         
  -1   8   2        473.58        480.21        23.09 o                         
   0   8   2        106.26        110.88        13.89 o                         
   1   8   2       1244.93       1272.05        35.00 o                         
   2   8   2         84.91         81.43        13.60 o                         
   3   8   2          8.03         15.39        11.60 o                         
   4   8   2         25.31         24.74        13.44 o                         
   5   8   2         51.68         39.60        14.06 o                         
 -17   0   3        143.67        191.14        22.93 o                         
 -15   0   3       1530.63       1541.25        59.86 o                         
 -13   0   3         38.96         44.21        12.88 o                         
 -11   0   3       4259.15       4326.07       138.87 o                         
  -9   0   3       1409.67       1415.96        39.90 o                         
  -7   0   3       9355.20       9268.73       153.28 o                         
  -5   0   3       3576.93       3511.49        59.01 o                         
  -3   0   3       9940.99      10001.77       251.60 o                         
  -1   0   3       6286.40       6266.91       207.67 o                         
   1   0   3       4849.32       5234.61       164.63 o                         
   3   0   3       8938.63       9526.98       208.31 o                         
   5   0   3      10803.63      11538.20       252.48 o                         
   7   0   3        200.34        186.32        10.05 o                         
   9   0   3        408.40        452.21        24.00 o                         
  11   0   3         40.22         40.56        11.61 o                         
  13   0   3        486.80        507.47        29.20 o                         
  15   0   3        382.72        362.02        26.58 o                         
 -18   1   3        263.58        251.55        18.76 o                         
 -17   1   3        142.88        132.75        15.03 o                         
 -16   1   3          7.36          2.69        11.41 o                         
 -15   1   3          9.42         17.98        10.47 o                         
 -14   1   3        101.12        109.59        15.70 o                         
 -13   1   3        168.32        165.03        11.75 o                         
 -12   1   3        528.43        545.68        19.15 o                         
 -11   1   3       1047.06       1057.11        28.55 o                         
 -10   1   3        756.13        708.58        16.43 o                         
  -9   1   3       1396.46       1341.26        23.22 o                         
  -8   1   3       1688.85       1779.08        24.10 o                         
  -7   1   3       5664.38       5849.70        71.82 o                         
  -6   1   3       1858.13       1974.56        24.24 o                         
  -5   1   3       1283.33       1252.03        15.72 o                         
  -4   1   3       3593.32       3617.28        48.44 o                         
  -3   1   3       6295.57       6427.06        93.94 o                         
  -2   1   3       2984.20       3132.57        46.51 o                         
  -1   1   3       5238.58       5526.33        73.28 o                         
   0   1   3       6262.14       6496.80        90.25 o                         
   1   1   3      70597.39      68930.76       943.80 o                         
   2   1   3      11930.42      12641.28       166.49 o                         
   3   1   3        961.50       1127.53        15.73 o                         
   4   1   3          7.63          6.97         1.85 o                         
   5   1   3        482.93        552.71        10.49 o                         
   6   1   3       1129.32       1107.93        19.60 o                         
   7   1   3        314.36        299.23        11.59 o                         
   8   1   3        597.21        590.47        22.22 o                         
   9   1   3       5332.15       5387.60        98.70 o                         
  10   1   3        423.88        423.68        15.52 o                         
  11   1   3         39.79         33.25         7.91 o                         
  12   1   3        150.48        142.60        11.24 o                         
  13   1   3         64.73         45.55         9.98 o                         
  14   1   3        183.26        142.80        12.74 o                         
  15   1   3         24.38         17.94        11.55 o                         
  16   1   3         50.18         61.41        14.63 o                         
 -18   2   3         65.15        101.27        15.79 o                         
 -17   2   3        167.61        170.90        16.27 o                         
 -16   2   3        256.63        265.39        17.52 o                         
 -15   2   3        787.92        748.38        26.93 o                         
 -14   2   3        881.06        877.31        29.30 o                         
 -13   2   3        163.52        165.20        12.18 o                         
 -12   2   3       1589.80       1565.42        40.48 o                         
 -11   2   3          3.13         14.21         6.09 o                         
 -10   2   3        297.74        301.72         8.31 o                         
  -9   2   3        128.69         95.38         8.96 o                         
  -8   2   3       1344.50       1394.26        20.60 o                         
  -7   2   3       1723.44       1772.49        22.36 o                         
  -6   2   3       5255.74       5334.48        68.23 o                         
  -5   2   3        151.57        130.12         3.73 o                         
  -4   2   3       7240.54       7382.10        93.66 o                         
  -3   2   3       3466.63       3560.06        50.23 o                         
  -2   2   3       2045.04       2130.63        29.29 o                         
  -1   2   3          4.42          6.34         1.55 o                         
   0   2   3       1658.49       1772.97        24.75 o                         
   1   2   3       1560.75       1575.35        23.45 o                         
   2   2   3        371.27        327.84         6.36 o                         
   3   2   3       1156.08       1252.10        17.52 o                         
   4   2   3       5524.67       5489.79        67.66 o                         
   5   2   3       1317.94       1305.94        19.21 o                         
   6   2   3       4606.89       4850.52        72.79 o                         
   7   2   3        383.84        375.65        10.85 o                         
   8   2   3        530.71        508.38        13.72 o                         
   9   2   3          1.03         -1.36         4.87 o                         
  10   2   3         47.09         50.65         9.17 o                         
  11   2   3        815.40        781.28        24.11 o                         
  12   2   3        410.07        411.29        28.63 o                         
  13   2   3        376.28        344.55        20.11 o                         
  14   2   3        947.38        983.64        46.43 o                         
  15   2   3         56.24         54.22        19.08 o                         
  16   2   3         12.45         27.01        19.62 o                         
 -17   3   3        116.43        129.99        16.86 o                         
 -16   3   3         98.38        101.67        14.05 o                         
 -15   3   3         10.39          0.32        10.96 o                         
 -14   3   3          3.74         -2.81        10.03 o                         
 -13   3   3        150.65        159.17        12.68 o                         
 -12   3   3        343.23        368.64        16.63 o                         
 -11   3   3        309.28        309.08        12.75 o                         
 -10   3   3       1965.33       1994.17        43.46 o                         
  -9   3   3        364.40        352.79        12.72 o                         
  -8   3   3       2430.74       2305.33        36.59 o                         
  -7   3   3       1113.40       1263.36        37.44 o                         
  -6   3   3       1861.35       1940.54        29.20 o                         
  -5   3   3         10.68          5.96         2.81 o                         
  -4   3   3        298.44        260.27         5.89 o                         
  -3   3   3       1020.42       1088.53        16.25 o                         
  -2   3   3      15669.43      16680.76       210.08 o                         
  -1   3   3       3072.46       3206.22        43.88 o                         
   0   3   3       9044.84       9940.96       138.31 o                         
   1   3   3        339.66        363.95         7.58 o                         
   2   3   3       1210.43       1091.43        16.55 o                         
   3   3   3        657.49        656.72        11.10 o                         
   4   3   3        638.72        613.29        11.18 o                         
   5   3   3         51.76         47.42         3.48 o                         
   6   3   3       1091.48       1072.23        21.40 o                         
   7   3   3         18.60         21.36         6.16 o                         
   8   3   3        902.75        858.45        26.60 o                         
   9   3   3         25.02         20.36         8.26 o                         
  10   3   3       1815.62       1824.64        66.84 o                         
  11   3   3        160.90        172.86        24.46 o                         
  12   3   3        295.74        279.48        24.52 o                         
  13   3   3         18.29          3.29        21.90 o                         
  14   3   3         48.37         42.94        18.71 o                         
  15   3   3         39.58         35.29        19.83 o                         
 -16   4   3        164.19        154.82        20.35 o                         
 -15   4   3        388.27        414.06        35.30 o                         
 -14   4   3        762.90        751.12        33.81 o                         
 -13   4   3        583.48        576.13        28.13 o                         
 -12   4   3        365.38        368.53        19.34 o                         
 -11   4   3         38.65         34.40         7.76 o                         
 -10   4   3         77.39         63.68         7.70 o                         
  -9   4   3        412.40        419.69        13.24 o                         
  -8   4   3       1034.37       1056.95        20.21 o                         
  -7   4   3        570.76        597.20        15.84 o                         
  -6   4   3       3867.91       3882.08        56.21 o                         
  -5   4   3       1724.10       1718.96        26.68 o                         
  -4   4   3       3189.25       3223.28        47.05 o                         
  -3   4   3        737.80        716.56        13.17 o                         
  -2   4   3        105.09        108.23         5.45 o                         
  -1   4   3          4.32          0.18         2.97 o                         
   0   4   3         92.51        102.25         5.63 o                         
   1   4   3        219.46        201.01         7.29 o                         
   2   4   3       2220.04       2219.10        37.81 o                         
   3   4   3       1746.01       1672.00        31.65 o                         
   4   4   3       3016.22       2979.25        49.62 o                         
   5   4   3        368.82        353.07        10.44 o                         
   6   4   3        129.41        132.58         7.73 o                         
   7   4   3       2343.86       2349.05        58.22 o                         
   8   4   3        346.70        332.70        15.12 o                         
   9   4   3         13.58          3.61         6.02 o                         
  10   4   3          9.53         10.39        10.23 o                         
  11   4   3        104.10         80.75        15.07 o                         
  12   4   3        401.81        385.30        24.15 o                         
  13   4   3        226.74        233.24        21.39 o                         
  14   4   3       1049.87       1037.73        44.64 o                         
 -15   5   3          7.60         14.52        18.07 o                         
 -14   5   3          0.34         -1.97        16.35 o                         
 -13   5   3         42.34         31.46        16.13 o                         
 -12   5   3         23.34         31.48        11.69 o                         
 -11   5   3        570.96        582.31        24.06 o                         
 -10   5   3        682.00        596.43        73.47 o                         
  -9   5   3       3505.28       3662.60        77.82 o                         
  -8   5   3        723.43        722.99        18.58 o                         
  -7   5   3         13.57         13.69         5.07 o                         
  -6   5   3          3.23          3.75         3.94 o                         
  -5   5   3        131.11        132.12         7.32 o                         
  -4   5   3        605.61        594.29        14.32 o                         
  -3   5   3         32.06         29.73         5.60 o                         
  -2   5   3       1314.43       1302.31        26.64 o                         
  -1   5   3       3297.73       3395.76        60.59 o                         
   0   5   3         16.80         16.47         5.24 o                         
   1   5   3       2286.75       2351.14        47.38 o                         
   2   5   3        402.41        364.25        14.68 o                         
   3   5   3       1619.61       1600.64        31.88 o                         
   4   5   3         45.65         34.71         6.38 o                         
   5   5   3          1.72          3.40         6.14 o                         
   6   5   3       1022.05        986.94        25.00 o                         
   7   5   3       1595.28       1638.15        40.67 o                         
   8   5   3        182.60        197.85        15.39 o                         
   9   5   3        456.08        483.25        22.65 o                         
  10   5   3          3.90         -1.43        10.05 o                         
  11   5   3        676.68        701.82        33.68 o                         
  12   5   3        410.79        404.04        27.02 o                         
  13   5   3         17.25         22.24        16.54 o                         
  -9   6   3        450.06        491.50        26.27 o                         
  -8   6   3          8.92         14.18         9.26 o                         
  -7   6   3       1563.79       1579.01        39.76 o                         
  -6   6   3        139.95        133.49        10.29 o                         
  -5   6   3       1632.69       1685.20        34.47 o                         
  -4   6   3        237.96        235.37        11.29 o                         
  -3   6   3        128.83        111.13         8.59 o                         
  -2   6   3          7.67         11.88         7.06 o                         
  -1   6   3       1884.25       1795.96        39.02 o                         
   0   6   3         25.46         24.33         7.17 o                         
   1   6   3        335.50        305.91        12.61 o                         
   2   6   3        113.70        108.53         8.87 o                         
   3   6   3       1792.44       1821.83        39.92 o                         
   4   6   3        213.54        218.07        12.47 o                         
   5   6   3        725.04        751.34        25.10 o                         
   6   6   3         28.75         35.05        10.55 o                         
   7   6   3        551.85        561.79        23.17 o                         
   8   6   3         42.00         36.88        11.64 o                         
   9   6   3         67.83         91.16        15.57 o                         
  10   6   3         44.65         51.83        16.27 o                         
  11   6   3        656.76        671.41        38.84 o                         
  -9   7   3        854.99        899.80        38.50 o                         
  -8   7   3        535.64        595.00        27.72 o                         
  -7   7   3         87.40         86.67        11.74 o                         
  -6   7   3        109.43        111.25        12.37 o                         
  -5   7   3         11.25         15.30        10.07 o                         
  -4   7   3        117.79        125.49        11.94 o                         
  -3   7   3         69.78         67.22        10.78 o                         
  -2   7   3        413.73        363.49        16.67 o                         
  -1   7   3       1300.94       1313.92        33.02 o                         
   0   7   3        461.02        500.26        21.71 o                         
   1   7   3        269.19        274.75        15.09 o                         
   2   7   3        298.37        281.09        15.16 o                         
   3   7   3          3.09         11.37         9.46 o                         
   4   7   3         28.83         20.91        10.95 o                         
   5   7   3          9.18         13.84        10.88 o                         
   6   7   3          2.57          3.62        12.92 o                         
   7   7   3        834.08        932.25        40.70 o                         
   8   7   3        269.80        256.46        35.84 o                         
   9   7   3        177.25        214.29        23.08 o                         
  -7   8   3         98.95         66.81        16.30 o                         
  -6   8   3        388.70        402.61        20.08 o                         
  -5   8   3         39.33         40.80        12.46 o                         
  -4   8   3        782.34        853.88        29.77 o                         
  -3   8   3         12.06         17.73        12.26 o                         
  -2   8   3         94.04         84.45        13.10 o                         
  -1   8   3         92.70        104.71        14.09 o                         
   0   8   3         41.94         36.38        12.61 o                         
   1   8   3        108.43        119.85        14.23 o                         
   2   8   3        101.05         83.68        13.35 o                         
   3   8   3          2.50          3.30        15.05 o                         
   4   8   3        329.13        314.84        22.87 o                         
   5   8   3         88.86         82.43        21.15 o                         
 -18   0   4        315.15        286.30        27.53 o                         
 -16   0   4        455.47        392.70        85.75 o                         
 -14   0   4       1702.48       1471.63        56.26 o                         
 -12   0   4      10182.84      10172.18       318.47 o                         
 -10   0   4       5009.78       5050.54       131.09 o                         
  -8   0   4       2409.63       2403.02        50.98 o                         
  -6   0   4        489.31        391.27         8.69 o                         
  -4   0   4       3087.87       2894.58        57.92 o                         
  -2   0   4       4099.40       4134.50       130.87 o                         
   0   0   4        749.58        710.40        27.10 o                         
   2   0   4       3374.26       3367.09        75.36 o                         
   4   0   4       1673.98       1621.13        38.11 o                         
   6   0   4        642.20        617.02        30.42 o                         
   8   0   4       2682.42       2698.21        73.26 o                         
  10   0   4       3679.90       3729.69       121.31 o                         
  12   0   4        406.91        407.16        55.81 o                         
  14   0   4          7.16         -0.37        14.45 o                         
  16   0   4        111.56        111.28        20.39 o                         
 -19   1   4        200.95        191.20        26.71 o                         
 -18   1   4         43.04         39.62        13.53 o                         
 -17   1   4        181.95        184.42        16.46 o                         
 -16   1   4        943.62        949.42        31.53 o                         
 -15   1   4        993.05        945.13        30.61 o                         
 -14   1   4       2141.36       2055.52        52.27 o                         
 -13   1   4        317.31        345.55        21.48 o                         
 -12   1   4       1970.25       2063.36        50.54 o                         
 -11   1   4        986.01       1043.97        63.64 o                         
 -10   1   4         20.78         19.84         6.40 o                         
  -9   1   4        213.67        212.03         7.90 o                         
  -8   1   4       1833.97       1748.01        26.06 o                         
  -7   1   4        108.93         88.47         3.19 o                         
  -6   1   4       2024.75       1960.69        25.13 o                         
  -5   1   4       1565.68       1723.37        24.18 o                         
  -4   1   4       7147.76       7192.13        95.15 o                         
  -3   1   4       2233.59       2277.34        32.76 o                         
  -2   1   4        161.84        161.69         4.22 o                         
  -1   1   4       3820.22       4278.24        57.43 o                         
   0   1   4       1518.76       1585.64        23.54 o                         
   1   1   4      16708.70      17887.13       234.99 o                         
   2   1   4         71.51         65.08         2.76 o                         
   3   1   4       5210.36       5451.23        64.66 o                         
   4   1   4      15635.81      16995.77       205.59 o                         
   5   1   4        688.31        681.31        11.28 o                         
   6   1   4       2013.52       2002.52        41.77 o                         
   7   1   4        701.65        679.39        20.26 o                         
   8   1   4        737.19        773.04        18.11 o                         
   9   1   4         47.81         48.79         5.98 o                         
  10   1   4        153.20        147.81         9.97 o                         
  11   1   4        213.42        211.92        12.26 o                         
  12   1   4       1571.75       1554.23        40.86 o                         
  13   1   4        386.23        365.92        17.50 o                         
  14   1   4        239.31        259.19        17.18 o                         
  15   1   4        240.67        249.78        19.75 o                         
  16   1   4        181.16        196.86        24.20 o                         
 -18   2   4         64.35         70.54        15.10 o                         
 -17   2   4        235.56        206.30        17.44 o                         
 -16   2   4         59.92         74.05        13.00 o                         
 -15   2   4          8.22          5.56        10.37 o                         
 -14   2   4          0.97          4.17         9.57 o                         
 -13   2   4         23.75         32.07         9.18 o                         
 -12   2   4       1470.69       1459.22        38.39 o                         
 -11   2   4       2118.64       2095.81        41.66 o                         
 -10   2   4        412.75        424.57        10.08 o                         
  -9   2   4       5372.97       5296.37        84.18 o                         
  -8   2   4       1440.31       1492.69        21.78 o                         
  -7   2   4       1238.58       1200.70        16.50 o                         
  -6   2   4       2120.95       2286.49        29.26 o                         
  -5   2   4       1217.38       1480.28        19.47 o                         
  -4   2   4      12106.76      13310.31       150.08 o                         
  -3   2   4       3574.54       3922.95        52.93 o                         
  -2   2   4        592.56        607.70         9.36 o                         
  -1   2   4      10450.49      11304.38       156.55 o                         
   0   2   4       3431.48       3803.76        53.98 o                         
   1   2   4       1343.34       1242.71        19.22 o                         
   2   2   4        372.80        302.79         6.48 o                         
   3   2   4        736.78        861.85        13.01 o                         
   4   2   4         14.99         15.95         2.02 o                         
   5   2   4         29.02         23.57         2.51 o                         
   6   2   4        160.32        153.88         6.51 o                         
   7   2   4       3270.36       3384.09        69.72 o                         
   8   2   4        532.91        501.53        13.98 o                         
   9   2   4       1351.31       1305.40        35.10 o                         
  10   2   4        386.21        380.95        18.66 o                         
  11   2   4        632.38        669.58        29.51 o                         
  12   2   4          1.94         -0.43        13.10 o                         
  13   2   4        310.40        302.67        45.27 o                         
  14   2   4        198.82        192.59        22.93 o                         
  15   2   4         12.80          6.29        18.32 o                         
 -17   3   4        481.30        490.78        23.92 o                         
 -16   3   4         29.41         27.64        12.83 o                         
 -15   3   4        778.73        739.08        34.56 o                         
 -14   3   4        701.84        687.27        25.73 o                         
 -13   3   4        687.89        700.37        24.70 o                         
 -12   3   4        107.08         96.56         9.14 o                         
 -11   3   4        616.15        560.02        17.57 o                         
 -10   3   4        506.39        480.49        16.13 o                         
  -9   3   4          5.67          6.39         4.18 o                         
  -8   3   4        120.13        146.78        10.51 o                         
  -7   3   4       3060.35       3185.09        40.71 o                         
  -6   3   4        632.49        649.80        11.29 o                         
  -5   3   4       4522.95       4415.94        62.93 o                         
  -4   3   4       1419.56       1604.84        23.28 o                         
  -3   3   4       3480.48       3708.04        46.36 o                         
  -2   3   4         36.73         36.24         2.82 o                         
  -1   3   4          4.04          4.90         2.23 o                         
   0   3   4        131.53        175.08         5.28 o                         
   1   3   4       1779.38       1796.97        28.74 o                         
   2   3   4        930.31        937.66        16.71 o                         
   3   3   4       3431.37       3385.06        51.89 o                         
   4   3   4         35.47         40.04         4.19 o                         
   5   3   4       2614.92       2720.04        47.53 o                         
   6   3   4        836.32        853.94        18.99 o                         
   7   3   4       3914.51       3985.70        92.53 o                         
   8   3   4         48.66         62.71         8.26 o                         
   9   3   4        351.26        324.96        14.77 o                         
  10   3   4        301.12        255.06        15.31 o                         
  11   3   4        384.05        347.03        20.22 o                         
  12   3   4          0.29         -8.56        12.33 o                         
  13   3   4        537.40        502.64        29.53 o                         
  14   3   4         55.87         72.28        16.86 o                         
  15   3   4        157.08        165.84        20.74 o                         
 -17   4   4        164.55        155.18        20.89 o                         
 -16   4   4         57.79         38.33        16.86 o                         
 -15   4   4         67.00         71.11        16.93 o                         
 -14   4   4        260.59        258.12        19.28 o                         
 -13   4   4        530.40        545.16        22.95 o                         
 -12   4   4         85.96         93.70        11.64 o                         
 -11   4   4       1097.56       1098.25        32.21 o                         
 -10   4   4       1357.85       1275.17        71.12 o                         
  -9   4   4       6080.02       6193.06        98.79 o                         
  -8   4   4        686.94        658.07        15.56 o                         
  -7   4   4         26.61         43.11         6.70 o                         
  -6   4   4        200.15        204.28        10.38 o                         
  -5   4   4         93.37        101.76         5.19 o                         
  -4   4   4         39.44         47.88         4.68 o                         
  -3   4   4       1227.85       1227.23        26.32 o                         
  -2   4   4       2728.25       2764.07        45.96 o                         
  -1   4   4       8060.57       8298.10       130.55 o                         
   0   4   4        193.73        164.76         6.76 o                         
   1   4   4       2096.12       2124.39        36.51 o                         
   2   4   4        503.49        469.32        12.52 o                         
   3   4   4         24.97         28.08         4.81 o                         
   4   4   4        557.97        519.26        13.10 o                         
   5   4   4        250.59        257.09        10.10 o                         
   6   4   4       2494.14       2403.45        48.31 o                         
   7   4   4        714.28        721.18        21.93 o                         
   8   4   4       1076.42       1100.98        33.30 o                         
   9   4   4       1261.01       1223.31        36.48 o                         
  10   4   4        499.23        428.69        60.22 o                         
  11   4   4        290.41        309.79        22.11 o                         
  12   4   4         14.92         16.05        13.74 o                         
  13   4   4         44.82         37.15        15.87 o                         
  14   4   4         21.57         19.63        17.02 o                         
 -15   5   4          5.09         -8.08        18.08 o                         
 -14   5   4        741.83        707.90        30.15 o                         
 -13   5   4         51.34         48.48        13.04 o                         
 -12   5   4        246.56        255.63        17.70 o                         
 -11   5   4          0.45         27.01         7.20 o                         
 -10   5   4        193.84        199.09        14.35 o                         
  -9   5   4        705.47        680.32        19.38 o                         
  -8   5   4         42.50         47.14         7.87 o                         
  -7   5   4        395.19        390.26        11.94 o                         
  -6   5   4       1812.03       1836.79        35.39 o                         
  -5   5   4        153.95        135.65         7.50 o                         
  -4   5   4       1037.66       1071.06        23.20 o                         
  -3   5   4       1445.78       1440.74        29.08 o                         
  -2   5   4       2002.33       1935.38        37.21 o                         
  -1   5   4        248.42        215.64        10.47 o                         
   0   5   4         13.89         13.37         5.40 o                         
   1   5   4        303.70        304.76        11.56 o                         
   2   5   4       1943.63       2012.25        38.82 o                         
   3   5   4        146.95        142.03         9.40 o                         
   4   5   4       2600.14       2693.57        59.40 o                         
   5   5   4         53.86         39.68         7.26 o                         
   6   5   4        843.70        798.16        22.66 o                         
   7   5   4        301.32        281.31        21.33 o                         
   8   5   4         61.71         78.46        11.71 o                         
   9   5   4          8.17          5.97        11.51 o                         
  10   5   4        180.00        175.28        16.76 o                         
  11   5   4        100.90        105.49        18.44 o                         
  12   5   4        236.36        268.45        36.19 o                         
 -10   6   4       1345.04       1464.40        85.42 o                         
  -9   6   4         18.63         12.34         8.56 o                         
  -8   6   4        422.34        458.35        17.48 o                         
  -7   6   4         34.57         23.20         6.35 o                         
  -6   6   4         51.43         56.22         7.96 o                         
  -5   6   4         24.02         19.79         7.04 o                         
  -4   6   4         69.03         72.52         8.00 o                         
  -3   6   4         30.60         26.69         7.81 o                         
  -2   6   4       2202.05       2184.16        42.56 o                         
  -1   6   4          7.81         24.07         7.40 o                         
   0   6   4       2998.76       2981.44        55.65 o                         
   1   6   4        333.25        322.77        14.45 o                         
   2   6   4        946.30        913.33        33.67 o                         
   3   6   4         18.18         14.98         8.31 o                         
   4   6   4         26.34         24.01         8.51 o                         
   5   6   4         24.39         22.04         8.91 o                         
   6   6   4        638.64        657.55        24.69 o                         
   7   6   4         55.97         63.58        12.08 o                         
   8   6   4        366.00        353.40        19.32 o                         
   9   6   4        143.50        165.22        19.18 o                         
  10   6   4        378.19        413.31        25.12 o                         
  11   6   4        137.66        152.13        22.14 o                         
 -10   7   4        259.27        284.00        41.61 o                         
  -9   7   4         89.55         62.04        15.74 o                         
  -8   7   4         77.22         66.29        12.90 o                         
  -7   7   4        167.02        152.66        13.08 o                         
  -6   7   4        960.70        892.05        28.85 o                         
  -5   7   4        340.18        334.13        16.57 o                         
  -4   7   4        733.23        707.21        23.18 o                         
  -3   7   4        495.53        462.64        26.12 o                         
  -2   7   4        388.40        385.35        17.32 o                         
  -1   7   4          0.78         13.38         8.89 o                         
   0   7   4         12.31         13.00         9.18 o                         
   1   7   4         33.62         31.84         9.72 o                         
   2   7   4        219.70        202.76        14.92 o                         
   3   7   4        349.31        350.15        18.82 o                         
   4   7   4        542.70        535.19        23.30 o                         
   5   7   4        229.76        245.61        18.06 o                         
   6   7   4       1408.78       1473.00        41.87 o                         
   7   7   4         41.34         63.64        15.73 o                         
   8   7   4         12.86         10.32        16.20 o                         
  -7   8   4        393.93        424.93        22.96 o                         
  -6   8   4          3.97          8.68        11.66 o                         
  -5   8   4         17.87         15.41        11.44 o                         
  -4   8   4         52.13         63.59        12.78 o                         
  -3   8   4        515.35        510.78        22.37 o                         
  -2   8   4        143.49        139.97        15.04 o                         
  -1   8   4        525.00        556.28        23.15 o                         
   0   8   4          6.81         20.75        11.73 o                         
   1   8   4        496.98        501.24        24.67 o                         
   2   8   4         58.29         55.33        16.27 o                         
   3   8   4         48.96         45.47        16.18 o                         
   4   8   4         56.07         50.42        16.81 o                         
 -19   0   5        157.96        157.87        25.80 o                         
 -17   0   5        921.72        945.72        46.94 o                         
 -15   0   5       1223.35       1284.38        52.90 o                         
 -13   0   5       1231.06       1166.99        45.95 o                         
 -11   0   5         44.69         41.38        10.59 o                         
  -9   0   5       1826.03       1940.94        58.80 o                         
  -7   0   5       5927.55       5851.72       106.00 o                         
  -5   0   5       5241.27       5340.32       105.79 o                         
  -3   0   5      28235.65      29022.87       630.81 o                         
  -1   0   5        224.58        231.92        14.75 o                         
   1   0   5       2615.87       2628.14        53.25 o                         
   3   0   5       1452.45       1464.60        34.89 o                         
   5   0   5       3323.79       3201.30       114.14 o                         
   7   0   5       1875.83       1788.65       106.46 o                         
   9   0   5       1634.31       1740.15        69.45 o                         
  11   0   5       1529.77       1517.67        55.75 o                         
  13   0   5        160.92        155.54        18.07 o                         
  15   0   5        408.68        496.48        49.65 o                         
 -19   1   5        861.40        956.12        35.98 o                         
 -18   1   5         28.29         22.24        14.16 o                         
 -17   1   5        109.29        115.12        15.36 o                         
 -16   1   5        261.36        251.28        16.92 o                         
 -15   1   5          0.16         20.13        10.90 o                         
 -14   1   5        271.64        284.55        21.29 o                         
 -13   1   5       1554.16       1479.95        39.41 o                         
 -12   1   5       1678.34       1615.56        41.43 o                         
 -11   1   5       4977.46       4960.69        92.04 o                         
 -10   1   5       1908.12       1954.67        33.16 o                         
  -9   1   5       2191.96       2232.69        34.82 o                         
  -8   1   5        978.98        943.67        14.75 o                         
  -7   1   5        231.56        176.72         4.99 o                         
  -6   1   5       4661.66       5045.54        67.75 o                         
  -5   1   5        514.41        549.84         9.74 o                         
  -4   1   5       2389.49       2483.54        31.34 o                         
  -3   1   5       3246.62       3453.63        43.12 o                         
  -2   1   5       6208.09       6507.07        86.93 o                         
  -1   1   5       4130.68       4150.21        56.27 o                         
   0   1   5        852.55        859.95        14.18 o                         
   1   1   5       1774.25       1749.60        24.08 o                         
   2   1   5        729.97        742.97        10.54 o                         
   3   1   5       8712.66       9633.35       113.38 o                         
   4   1   5        579.23        626.84         9.93 o                         
   5   1   5        608.38        639.75        15.48 o                         
   6   1   5        100.21        100.32        10.51 o                         
   7   1   5       2261.86       2300.82        53.65 o                         
   8   1   5        515.03        521.94        19.65 o                         
   9   1   5       2310.13       2362.26        62.74 o                         
  10   1   5        916.42        914.67        26.33 o                         
  11   1   5        508.39        521.11        19.46 o                         
  12   1   5        364.53        362.21        21.37 o                         
  13   1   5          5.71          0.90        11.49 o                         
  14   1   5        170.09        171.36        21.42 o                         
  15   1   5        244.63        213.21        24.26 o                         
 -18   2   5         12.87         11.11        14.58 o                         
 -17   2   5        285.91        322.43        20.15 o                         
 -16   2   5        711.93        752.68        39.73 o                         
 -15   2   5        107.54        111.53        13.09 o                         
 -14   2   5        765.90        793.03        37.30 o                         
 -13   2   5        754.61        707.26        24.19 o                         
 -12   2   5        232.10        240.76        11.57 o                         
 -11   2   5        729.18        780.98        22.39 o                         
 -10   2   5         60.92         59.48         6.11 o                         
  -9   2   5       1070.11       1113.52        22.74 o                         
  -8   2   5       2130.85       2033.62        30.50 o                         
  -7   2   5       1536.31       1478.77        20.79 o                         
  -6   2   5      13691.79      14286.67       166.86 o                         
  -5   2   5       1349.73       1465.83        18.80 o                         
  -4   2   5       8572.46       8939.16       113.40 o                         
  -3   2   5        650.16        622.89        10.28 o                         
  -2   2   5        587.48        587.43         9.83 o                         
  -1   2   5        191.76        230.12         5.46 o                         
   0   2   5        788.79        789.16        13.23 o                         
   1   2   5        173.41        216.70         5.53 o                         
   2   2   5       5837.80       5994.67        77.31 o                         
   3   2   5       1949.11       1930.45        24.47 o                         
   4   2   5        837.61        763.31        11.97 o                         
   5   2   5       3372.06       3521.02        48.66 o                         
   6   2   5        690.08        687.80        17.07 o                         
   7   2   5        323.47        310.35        14.68 o                         
   8   2   5          3.90          0.16         3.38 o                         
   9   2   5         49.39         49.52         9.04 o                         
  10   2   5        254.99        248.09        27.57 o                         
  11   2   5          4.44         11.85        13.61 o                         
  12   2   5        571.79        551.28        33.04 o                         
  13   2   5        361.50        344.96        32.45 o                         
  14   2   5        326.90        319.69        27.35 o                         
  15   2   5        118.55        134.58        22.70 o                         
 -18   3   5        176.24        183.34        18.27 o                         
 -17   3   5         35.77         39.78        14.58 o                         
 -16   3   5        129.27        112.17        14.89 o                         
 -15   3   5          1.71         -8.36        11.13 o                         
 -14   3   5        772.63        738.89        27.06 o                         
 -13   3   5          1.27          5.46         8.27 o                         
 -12   3   5       1210.00       1187.12        30.02 o                         
 -11   3   5        317.13        305.76        12.84 o                         
 -10   3   5       1756.47       1772.14        36.15 o                         
  -9   3   5         88.31         82.23         8.49 o                         
  -8   3   5       3173.34       3241.40        50.02 o                         
  -7   3   5       1019.70       1025.42        16.46 o                         
  -6   3   5        411.53        407.98         8.41 o                         
  -5   3   5         13.91         16.48         2.26 o                         
  -4   3   5       2914.72       3051.93        38.78 o                         
  -3   3   5         37.33         45.72         2.58 o                         
  -2   3   5       1455.79       1313.81        20.78 o                         
  -1   3   5        695.88        742.06        14.21 o                         
   0   3   5       5871.29       6175.42        92.07 o                         
   1   3   5         65.82         59.07         4.19 o                         
   2   3   5       3631.75       3560.92        62.00 o                         
   3   3   5        257.93        237.32         8.35 o                         
   4   3   5          0.82          2.81         3.78 o                         
   5   3   5        312.89        277.08         9.30 o                         
   6   3   5       2547.16       2603.09        51.88 o                         
   7   3   5          9.57         16.60         7.51 o                         
   8   3   5        785.04        774.39        30.97 o                         
   9   3   5        111.11         98.09        12.01 o                         
  10   3   5        589.96        584.37        28.97 o                         
  11   3   5          0.10          9.32        11.76 o                         
  12   3   5        480.75        453.92        25.43 o                         
  13   3   5         50.54         45.33        15.16 o                         
  14   3   5         13.36         15.11        15.26 o                         
 -17   4   5         16.84         21.56        17.54 o                         
 -16   4   5        507.57        527.44        26.54 o                         
 -15   4   5        173.49        223.39        17.61 o                         
 -14   4   5       1082.14       1123.54        31.68 o                         
 -13   4   5        419.91        408.29        17.29 o                         
 -12   4   5        339.37        363.34        15.73 o                         
 -11   4   5        232.27        178.14        20.30 o                         
 -10   4   5        216.31        197.56        10.23 o                         
  -9   4   5         66.85         58.98         6.15 o                         
  -8   4   5        205.39        187.62         8.32 o                         
  -7   4   5       4723.92       4870.56        66.94 o                         
  -6   4   5       4678.33       4750.53        88.67 o                         
  -5   4   5       1448.29       1436.45        28.02 o                         
  -4   4   5       4803.83       5015.98        86.37 o                         
  -3   4   5       1392.93       1395.82        25.30 o                         
  -2   4   5        315.51        302.93         8.89 o                         
  -1   4   5        707.86        691.40        14.90 o                         
   0   4   5        419.57        415.05        10.99 o                         
   1   4   5        219.51        222.18         8.85 o                         
   2   4   5       2272.26       2221.57        41.07 o                         
   3   4   5        616.36        608.74        15.54 o                         
   4   4   5       5016.59       5005.25        86.96 o                         
   5   4   5        589.22        563.02        17.02 o                         
   6   4   5        392.17        372.50        25.48 o                         
   7   4   5         81.04         59.46         9.64 o                         
   8   4   5         35.11         40.00         9.16 o                         
   9   4   5        101.25         98.03        11.75 o                         
  10   4   5          5.38          7.01         9.38 o                         
  11   4   5        131.31        121.98        17.05 o                         
  12   4   5        211.04        200.45        19.80 o                         
  13   4   5         50.44         21.91        15.74 o                         
 -15   5   5        141.21        172.15        21.31 o                         
 -14   5   5        226.32        275.26        33.73 o                         
 -13   5   5        452.90        494.19        41.61 o                         
 -12   5   5        153.10        129.22        24.09 o                         
 -11   5   5        887.61        923.31        43.82 o                         
 -10   5   5         37.09         39.22         9.51 o                         
  -9   5   5       1970.77       2031.85        36.51 o                         
  -8   5   5        219.22        241.59        11.42 o                         
  -7   5   5        147.93        148.94         8.29 o                         
  -6   5   5         34.64         33.85         6.41 o                         
  -5   5   5         35.20         35.01         5.66 o                         
  -4   5   5        109.82        107.22         8.30 o                         
  -3   5   5       1745.00       1698.24        36.20 o                         
  -2   5   5        303.31        282.49        11.04 o                         
  -1   5   5       2031.06       1952.72        37.64 o                         
   0   5   5       1256.00       1229.76        26.35 o                         
   1   5   5        674.36        706.07        19.59 o                         
   2   5   5         35.40         32.39         7.43 o                         
   3   5   5          9.13         15.07         8.07 o                         
   4   5   5        143.96        134.84        10.03 o                         
   5   5   5        203.52        168.52        11.14 o                         
   6   5   5         62.12         62.63        10.41 o                         
   7   5   5       1108.47       1155.70        32.98 o                         
   8   5   5        322.53        319.26        21.33 o                         
   9   5   5        963.84        947.28        34.00 o                         
  10   5   5        243.51        235.20        18.90 o                         
  11   5   5         74.12         93.33        18.04 o                         
  12   5   5          2.19         -2.29        15.99 o                         
 -11   6   5        174.69        192.01        28.47 o                         
 -10   6   5          2.46         -0.93        14.02 o                         
  -9   6   5        149.63        135.75        12.19 o                         
  -8   6   5         59.39         55.17         9.29 o                         
  -7   6   5        988.44        989.63        25.41 o                         
  -6   6   5         10.28          9.81         6.91 o                         
  -5   6   5       2261.64       2275.58        44.36 o                         
  -4   6   5        379.80        391.05        14.42 o                         
  -3   6   5       1656.15       1680.28        34.78 o                         
  -2   6   5        848.50        885.49        22.27 o                         
  -1   6   5        563.63        509.64        18.13 o                         
   0   6   5         63.72         67.27         8.58 o                         
   1   6   5        594.27        585.47        19.30 o                         
   2   6   5          0.65         15.13         8.40 o                         
   3   6   5       1012.11       1009.93        27.06 o                         
   4   6   5         12.20         12.51         8.61 o                         
   5   6   5       1425.50       1482.36        39.38 o                         
   6   6   5          9.82         24.42        12.55 o                         
   7   6   5        447.55        475.51        25.01 o                         
   8   6   5         25.33         23.91        12.63 o                         
   9   6   5         72.38         98.15        16.65 o                         
  10   6   5         57.76         59.63        15.89 o                         
 -10   7   5         56.97         91.26        30.66 o                         
  -9   7   5        552.63        576.70        25.21 o                         
  -8   7   5        171.00        167.31        15.08 o                         
  -7   7   5         36.30         26.40        10.61 o                         
  -6   7   5        210.72        209.47        14.44 o                         
  -5   7   5        104.07        113.54        11.09 o                         
  -4   7   5         78.35         87.08        10.36 o                         
  -3   7   5        241.11        229.97        14.29 o                         
  -2   7   5        466.03        490.30        19.51 o                         
  -1   7   5        891.74        858.98        25.94 o                         
   0   7   5        697.41        692.80        23.74 o                         
   1   7   5        514.43        513.53        22.31 o                         
   2   7   5        177.96        174.92        14.62 o                         
   3   7   5        117.76        136.65        13.03 o                         
   4   7   5        100.05        111.02        12.76 o                         
   5   7   5          8.34          9.48        12.25 o                         
   6   7   5         35.84         41.67        15.11 o                         
   7   7   5        356.09        365.27        24.14 o                         
  -7   8   5        106.43        107.62        15.57 o                         
  -6   8   5        466.34        507.72        21.27 o                         
  -5   8   5         14.18          9.69        11.82 o                         
  -4   8   5        594.21        630.82        25.54 o                         
  -3   8   5         59.09         57.93        13.39 o                         
  -2   8   5          6.72          8.93        12.25 o                         
  -1   8   5         56.04         69.57        13.81 o                         
   0   8   5         65.58         72.04        16.90 o                         
   1   8   5        110.22         87.42        16.99 o                         
   2   8   5        304.70        326.44        23.83 o                         
   3   8   5        110.70        106.71        18.51 o                         
 -18   0   6        745.16        800.09        96.74 o                         
 -16   0   6         45.58         44.60        18.05 o                         
 -14   0   6        311.86        246.85        20.05 o                         
 -12   0   6         55.87         40.87        12.12 o                         
 -10   0   6       5138.13       5383.83       177.18 o                         
  -8   0   6       2931.39       2834.09        53.44 o                         
  -6   0   6       1024.43       1048.60        23.43 o                         
  -4   0   6      23571.98      23874.24       592.49 o                         
  -2   0   6      10800.19      10795.28       237.04 o                         
   0   0   6       6937.74       7125.51       157.94 o                         
   2   0   6       8655.93       8819.63       173.78 o                         
   4   0   6         61.67         58.57         4.53 o                         
   6   0   6       2436.84       2560.07        83.59 o                         
   8   0   6        694.55        621.59        36.91 o                         
  10   0   6       2759.60       2952.46        98.34 o                         
  12   0   6         82.29         57.68        14.97 o                         
  14   0   6        171.34        143.34        19.87 o                         
 -19   1   6          9.28         12.04        15.45 o                         
 -18   1   6         28.67         25.51        14.39 o                         
 -17   1   6        396.63        411.57        21.57 o                         
 -16   1   6        757.90        810.96        30.35 o                         
 -15   1   6        525.13        524.55        22.46 o                         
 -14   1   6       1567.67       1582.72        42.87 o                         
 -13   1   6        428.58        377.10        16.73 o                         
 -12   1   6        336.65        290.16        13.40 o                         
 -11   1   6         15.34         12.15         8.73 o                         
 -10   1   6        404.10        444.22        21.27 o                         
  -9   1   6          8.30         13.65         3.65 o                         
  -8   1   6       4261.51       4073.77        55.72 o                         
  -7   1   6       1313.41       1251.77        18.95 o                         
  -6   1   6      11811.84      11934.27       165.55 o                         
  -5   1   6       2956.44       2982.80        37.75 o                         
  -4   1   6        785.28        769.50        11.25 o                         
  -3   1   6       3305.55       3711.07        50.74 o                         
  -2   1   6       1683.53       1614.31        24.85 o                         
  -1   1   6        381.95        389.73         8.39 o                         
   0   1   6        413.03        406.86         9.36 o                         
   1   1   6        206.19        243.19         5.62 o                         
   2   1   6       7050.01       7224.19        85.72 o                         
   3   1   6       3565.63       3739.74        47.40 o                         
   4   1   6       1722.09       1730.47        25.32 o                         
   5   1   6       2317.53       2332.36        39.28 o                         
   6   1   6       3005.31       3106.54        58.97 o                         
   7   1   6        999.82       1016.35        24.57 o                         
   8   1   6         56.32         54.96         6.55 o                         
   9   1   6        145.96        137.71         8.64 o                         
  10   1   6         16.93         22.25         7.55 o                         
  11   1   6         17.39          3.16        10.54 o                         
  12   1   6        721.29        754.59        37.43 o                         
  13   1   6         29.53         14.77        15.74 o                         
  14   1   6        237.33        232.15        24.00 o                         
  15   1   6         87.44         63.60        19.08 o                         
 -18   2   6        149.27        153.34        17.44 o                         
 -17   2   6        255.02        244.31        18.49 o                         
 -16   2   6          3.13         30.22        12.31 o                         
 -15   2   6          6.46         20.73        11.17 o                         
 -14   2   6         10.27         32.37        12.51 o                         
 -13   2   6        345.82        327.15        28.84 o                         
 -12   2   6        194.06        192.88        11.01 o                         
 -11   2   6       1013.29       1060.32        24.12 o                         
 -10   2   6       2051.14       1963.96        30.06 o                         
  -9   2   6       1385.65       1385.46        24.70 o                         
  -8   2   6        166.59        156.66         6.57 o                         
  -7   2   6        122.78        124.03         3.67 o                         
  -6   2   6        835.80        888.09        13.00 o                         
  -5   2   6        108.89        117.35         4.42 o                         
  -4   2   6        145.34        160.48         4.63 o                         
  -3   2   6       3795.76       3594.15        51.73 o                         
  -2   2   6       1611.27       1671.16        25.60 o                         
  -1   2   6      14852.01      15879.19       220.14 o                         
   0   2   6       1570.41       1549.92        23.20 o                         
   1   2   6       6482.99       6682.57        94.60 o                         
   2   2   6       6649.80       7058.00        91.04 o                         
   3   2   6       1252.47       1214.63        20.91 o                         
   4   2   6       2564.37       2664.09        39.88 o                         
   5   2   6       1215.91       1269.10        27.82 o                         
   6   2   6        152.89        160.61         9.68 o                         
   7   2   6       1528.61       1499.59        35.75 o                         
   8   2   6        127.85        149.75        12.65 o                         
   9   2   6        716.41        713.54        24.41 o                         
  10   2   6        569.00        572.29        22.92 o                         
  11   2   6         93.17         99.21        14.60 o                         
  12   2   6          2.58          1.66        12.87 o                         
  13   2   6         31.49         36.82        14.61 o                         
  14   2   6         57.45         45.99        15.58 o                         
 -18   3   6          5.66         34.73        15.25 o                         
 -17   3   6        585.35        609.59        27.50 o                         
 -16   3   6         42.92         39.32        13.66 o                         
 -15   3   6        653.31        656.68        26.84 o                         
 -14   3   6         25.89         19.01         9.34 o                         
 -13   3   6       1675.97       1702.50        40.68 o                         
 -12   3   6        423.89        392.39        15.45 o                         
 -11   3   6        115.56        112.41         8.40 o                         
 -10   3   6        160.66        140.18         9.28 o                         
  -9   3   6       2022.20       2034.65        35.48 o                         
  -8   3   6          1.25          8.07         3.80 o                         
  -7   3   6       2264.95       2264.94        34.09 o                         
  -6   3   6         36.94         46.12         3.84 o                         
  -5   3   6       4715.26       4711.20        64.00 o                         
  -4   3   6        298.10        314.95         7.56 o                         
  -3   3   6       3235.12       3147.93        48.58 o                         
  -2   3   6        185.23        205.31         6.70 o                         
  -1   3   6         49.49         50.10         5.12 o                         
   0   3   6         20.96         21.76         3.73 o                         
   1   3   6       2785.83       2873.98        47.68 o                         
   2   3   6          0.74          1.47         3.44 o                         
   3   3   6       4110.12       4076.11        62.56 o                         
   4   3   6         63.82         53.23         4.90 o                         
   5   3   6       2270.54       2290.18        39.78 o                         
   6   3   6         21.64         16.73         7.41 o                         
   7   3   6         67.32         76.86         9.49 o                         
   8   3   6        586.68        577.36        22.73 o                         
   9   3   6        126.59        112.43        11.89 o                         
  10   3   6         49.62         26.68         8.19 o                         
  11   3   6        172.37        148.18        17.21 o                         
  12   3   6         20.29         24.30        14.30 o                         
  13   3   6        523.52        538.50        29.01 o                         
 -17   4   6         20.32         37.41        15.10 o                         
 -16   4   6        388.49        377.15        22.21 o                         
 -15   4   6          2.12         11.11        10.74 o                         
 -14   4   6          5.07         -8.71         9.60 o                         
 -13   4   6        199.17        202.63        13.20 o                         
 -12   4   6        674.07        299.33        30.66 o                         
 -11   4   6        846.30        913.08        23.51 o                         
 -10   4   6        283.14        319.53        13.87 o                         
  -9   4   6       2110.60       2125.09        40.53 o                         
  -8   4   6       1349.01       1361.05        27.48 o                         
  -7   4   6       2783.66       2696.27        45.65 o                         
  -6   4   6       1007.21       1022.42        21.89 o                         
  -5   4   6         64.25         60.90         5.89 o                         
  -4   4   6        286.86        279.83         8.16 o                         
  -3   4   6       1104.94       1099.12        19.86 o                         
  -2   4   6        231.97        232.69         8.37 o                         
  -1   4   6       4505.99       4494.79        84.54 o                         
   0   4   6       5584.95       5803.68       107.79 o                         
   1   4   6        837.77        887.98        21.49 o                         
   2   4   6        318.59        297.15        11.82 o                         
   3   4   6        343.99        309.71        12.89 o                         
   4   4   6         83.00         75.01         6.70 o                         
   5   4   6        218.14        215.28        10.41 o                         
   6   4   6          9.10         -3.91         8.21 o                         
   7   4   6       1263.50       1249.20        33.64 o                         
   8   4   6        584.97        558.24        21.65 o                         
   9   4   6        368.27        366.36        20.04 o                         
  10   4   6        232.90        238.52        17.99 o                         
  11   4   6        262.16        296.31        22.99 o                         
  12   4   6        194.03        176.93        20.07 o                         
  13   4   6         84.94         74.54        28.14 o                         
 -15   5   6         29.52         10.95        24.09 o                         
 -14   5   6        641.57        708.11        55.49 o                         
 -13   5   6        237.35        248.75        25.98 o                         
 -12   5   6        238.22        228.55        27.01 o                         
 -11   5   6          6.90         11.96         8.49 o                         
 -10   5   6        105.63         79.13         8.75 o                         
  -9   5   6          6.86         -0.75         6.54 o                         
  -8   5   6       1512.69       1539.75        34.05 o                         
  -7   5   6        635.66        625.84        14.87 o                         
  -6   5   6       1897.54       1947.43        35.35 o                         
  -5   5   6        797.36        786.58        18.13 o                         
  -4   5   6       1063.85       1082.81        24.11 o                         
  -3   5   6         26.79         29.08         6.39 o                         
  -2   5   6         83.50         78.25         7.51 o                         
  -1   5   6         37.25         34.74         7.28 o                         
   0   5   6         25.66         10.87         6.41 o                         
   1   5   6          2.84         12.54         6.85 o                         
   2   5   6        807.94        804.49        22.03 o                         
   3   5   6        111.70         98.44        10.28 o                         
   4   5   6       2098.37       2180.69        46.10 o                         
   5   5   6        162.00        160.07        12.27 o                         
   6   5   6        601.03        577.94        27.91 o                         
   7   5   6          2.23          2.64         9.97 o                         
   8   5   6        129.25        138.09        14.34 o                         
   9   5   6          0.47          9.47        12.82 o                         
  10   5   6        193.66        186.13        17.85 o                         
  11   5   6         45.58         45.14        17.38 o                         
 -13   6   6          2.39        -12.41        21.90 o                         
 -12   6   6        390.10        437.25        40.15 o                         
 -11   6   6         12.20         19.10        16.06 o                         
 -10   6   6        939.31        997.94        46.03 o                         
  -9   6   6         95.17        109.90        12.05 o                         
  -8   6   6       1990.53       1997.47        43.43 o                         
  -7   6   6         71.37         60.91         8.00 o                         
  -6   6   6          2.04          5.49         6.49 o                         
  -5   6   6          4.79          1.87         6.56 o                         
  -4   6   6        761.51        718.00        21.52 o                         
  -3   6   6        642.02        618.37        26.98 o                         
  -2   6   6        139.05        146.92        10.07 o                         
  -1   6   6         13.28         22.17         7.91 o                         
   0   6   6       2082.08       2142.54        46.18 o                         
   1   6   6        203.65        199.34        12.62 o                         
   2   6   6        583.95        580.33        20.45 o                         
   3   6   6         53.63         50.93         9.97 o                         
   4   6   6          0.30         -1.62         5.97 o                         
   5   6   6         54.24         53.94        11.54 o                         
   6   6   6        192.08        207.31        18.32 o                         
   7   6   6         47.16         67.32        15.07 o                         
   8   6   6       1571.61       1657.86        45.89 o                         
   9   6   6         68.75         76.46        16.25 o                         
 -11   7   6         62.07         64.98        46.73 o                         
 -10   7   6         47.10         63.52        30.66 o                         
  -9   7   6          7.65          5.49        15.41 o                         
  -8   7   6       1120.29       1200.61        35.43 o                         
  -7   7   6        328.17        336.94        18.42 o                         
  -6   7   6        568.58        568.06        18.28 o                         
  -5   7   6        447.51        441.32        16.36 o                         
  -4   7   6        284.87        294.02        15.77 o                         
  -3   7   6        487.71        461.59        19.14 o                         
  -2   7   6         15.32         15.12         9.94 o                         
  -1   7   6        116.55        105.27        13.19 o                         
   0   7   6        300.00        298.24        21.05 o                         
   1   7   6        161.73        183.87        14.17 o                         
   2   7   6        673.19        696.19        24.79 o                         
   3   7   6         61.59         73.04        12.37 o                         
   4   7   6        107.65        101.17        13.93 o                         
   5   7   6        440.97        470.86        23.55 o                         
   6   7   6         23.20         35.07        15.65 o                         
   7   7   6          5.75         18.82        15.13 o                         
  -6   8   6         33.35         34.09        11.77 o                         
  -5   8   6         10.21          9.11        10.96 o                         
  -4   8   6         42.95         32.96        11.48 o                         
  -3   8   6        185.42        160.82        14.61 o                         
  -2   8   6          2.07         -0.81        15.03 o                         
  -1   8   6        776.77        795.22        35.35 o                         
   0   8   6         86.09         88.97        14.94 o                         
   1   8   6        230.87        209.93        18.03 o                         
   2   8   6          6.06         16.69        13.78 o                         
 -19   0   7        228.23        264.62        29.52 o                         
 -17   0   7        692.22        767.03        43.09 o                         
 -15   0   7       2613.23       2842.15        99.37 o                         
 -13   0   7       3436.31       3543.70       117.96 o                         
 -11   0   7        271.53        302.49        14.96 o                         
  -9   0   7        819.73        725.98        18.85 o                         
  -7   0   7       9725.87      10139.70       223.28 o                         
  -5   0   7       1911.63       1034.85        58.05 o                         
  -3   0   7         80.14         64.82         6.53 o                         
  -1   0   7          1.09         14.42         8.87 o                         
   1   0   7       1902.33       1882.14        49.43 o                         
   3   0   7       4796.94       4779.00       114.32 o                         
   5   0   7       9492.67       9262.75       569.44 o                         
   7   0   7        114.31        123.52        11.06 o                         
   9   0   7          2.06          1.86         9.04 o                         
  11   0   7        669.07        708.84        34.30 o                         
  13   0   7       1975.56       2039.06        75.88 o                         
 -19   1   7        454.11        512.73        26.29 o                         
 -18   1   7        158.78        157.72        17.57 o                         
 -17   1   7        457.22        459.34        27.93 o                         
 -16   1   7          8.34         24.86        21.85 o                         
 -15   1   7          3.28         26.77        11.28 o                         
 -14   1   7         19.86         44.80        14.62 o                         
 -13   1   7         14.66         38.28         8.44 o                         
 -12   1   7         30.45         39.50         7.19 o                         
 -11   1   7      11510.02      11409.51       205.97 o                         
 -10   1   7       3792.83       3724.50        60.72 o                         
  -9   1   7       2225.73       2097.48        33.63 o                         
  -8   1   7       3044.04       2904.45        42.76 o                         
  -7   1   7        917.64        915.63        16.42 o                         
  -6   1   7         35.54         31.16         2.67 o                         
  -5   1   7         10.12         13.51         2.28 o                         
  -4   1   7        156.36        210.35         5.05 o                         
  -3   1   7      10938.51      11345.22       150.84 o                         
  -2   1   7       1041.32       1104.45        17.52 o                         
  -1   1   7       1690.77       1676.06        25.08 o                         
   0   1   7       2596.81       2585.86        40.15 o                         
   1   1   7        681.28        608.20         9.53 o                         
   2   1   7          9.79          9.37         2.19 o                         
   3   1   7        229.80        210.73         5.49 o                         
   4   1   7        171.42        169.05         7.06 o                         
   5   1   7        558.95        518.64        12.80 o                         
   6   1   7        435.19        412.03        11.54 o                         
   7   1   7        912.99        932.17        20.17 o                         
   8   1   7        433.17        443.56        14.64 o                         
   9   1   7       1232.62       1175.31        38.77 o                         
  10   1   7        100.96        112.90        14.02 o                         
  11   1   7        922.45        930.30        48.55 o                         
  12   1   7        149.02        141.82        19.62 o                         
  13   1   7          0.19         -1.30        13.14 o                         
  14   1   7        236.08        218.16        27.50 o                         
 -19   2   7          4.93          3.57        15.36 o                         
 -18   2   7        820.13        917.60        35.51 o                         
 -17   2   7          6.71          6.95        13.54 o                         
 -16   2   7        840.59        838.25        31.21 o                         
 -15   2   7        647.98        633.03        25.11 o                         
 -14   2   7       2327.19       2397.24        54.18 o                         
 -13   2   7         64.84         71.99         9.40 o                         
 -12   2   7        179.00        174.56        12.05 o                         
 -11   2   7        271.49        238.89        13.21 o                         
 -10   2   7        177.00        184.22         8.32 o                         
  -9   2   7        304.86        267.29         7.91 o                         
  -8   2   7        992.06        960.04        16.47 o                         
  -7   2   7       1191.44       1152.91        16.64 o                         
  -6   2   7       2768.56       2716.15        36.57 o                         
  -5   2   7        640.85        560.37         9.74 o                         
  -4   2   7       3749.65       3942.51        54.14 o                         
  -3   2   7       4331.22       4531.55        65.06 o                         
  -2   2   7        601.66        592.54        11.54 o                         
  -1   2   7        158.07        162.63         5.76 o                         
   0   2   7        734.28        704.51        13.37 o                         
   1   2   7       2693.01       2797.64        44.78 o                         
   2   2   7       7427.81       7641.30       113.77 o                         
   3   2   7       1123.77       1169.21        20.84 o                         
   4   2   7       3626.84       3567.37        58.96 o                         
   5   2   7       1579.55       1621.07        37.90 o                         
   6   2   7        366.31        375.55        20.98 o                         
   7   2   7         85.59         65.43         8.98 o                         
   8   2   7        630.22        643.06        21.16 o                         
   9   2   7        134.36        117.51        10.40 o                         
  10   2   7        679.88        664.81        28.66 o                         
  11   2   7         61.14         62.88        14.61 o                         
  12   2   7        471.93        466.54        25.79 o                         
  13   2   7        206.04        192.89        19.95 o                         
  14   2   7        201.21        203.92        21.21 o                         
 -18   3   7        611.67        641.78        29.82 o                         
 -17   3   7        155.71        137.43        17.22 o                         
 -16   3   7         91.62         71.69        14.26 o                         
 -15   3   7          7.44         14.83        10.35 o                         
 -14   3   7        425.75        440.28        18.65 o                         
 -13   3   7         37.25         35.94         9.26 o                         
 -12   3   7       2608.58       2550.00        57.07 o                         
 -11   3   7         71.00         48.24         5.92 o                         
 -10   3   7       2926.26       2900.29        49.29 o                         
  -9   3   7        202.72        218.66         9.37 o                         
  -8   3   7       3077.28       3119.22        48.76 o                         
  -7   3   7          0.96          5.46         3.47 o                         
  -6   3   7        166.93        161.17         5.70 o                         
  -5   3   7        238.95        210.73         7.19 o                         
  -4   3   7         34.99         35.41         3.98 o                         
  -3   3   7       2377.38       2555.89        42.83 o                         
  -2   3   7       7783.59       8032.42       126.54 o                         
  -1   3   7        543.78        546.51        12.64 o                         
   0   3   7       6669.62       6611.49       105.11 o                         
   1   3   7         44.67         58.31         6.15 o                         
   2   3   7        162.00        139.23         7.40 o                         
   3   3   7         34.46         31.29         4.80 o                         
   4   3   7        941.90        974.81        19.40 o                         
   5   3   7        455.66        440.50        15.81 o                         
   6   3   7         73.44         73.74         9.63 o                         
   7   3   7       1243.13       1217.45        32.60 o                         
   8   3   7       3323.19       3438.97        75.02 o                         
   9   3   7         11.94         11.60         5.64 o                         
  10   3   7        450.11        423.09        21.38 o                         
  11   3   7          1.45         -0.22        13.90 o                         
  12   3   7         24.39         25.90        14.42 o                         
  13   3   7          7.57          3.02        15.26 o                         
 -17   4   7        110.15        101.82        17.25 o                         
 -16   4   7        594.53        593.93        27.49 o                         
 -15   4   7        385.03        404.94        19.37 o                         
 -14   4   7        190.48        195.36        14.36 o                         
 -13   4   7       1073.75       1168.58        39.75 o                         
 -12   4   7        282.67        311.84        16.00 o                         
 -11   4   7          5.46          7.69         8.31 o                         
 -10   4   7         17.80         13.59         7.18 o                         
  -9   4   7         25.52         26.31         7.44 o                         
  -8   4   7       2562.60       2502.48        46.18 o                         
  -7   4   7        254.14        223.10         8.84 o                         
  -6   4   7        741.10        749.55        18.00 o                         
  -5   4   7       4692.13       4767.42        77.47 o                         
  -4   4   7       1309.58       1279.03        26.24 o                         
  -3   4   7         11.10         20.05         5.46 o                         
  -2   4   7       2024.44       1997.31        41.07 o                         
  -1   4   7         43.53         26.04         5.77 o                         
   0   4   7         64.60         42.64         6.26 o                         
   1   4   7        251.82        230.58        10.73 o                         
   2   4   7       2235.96       2284.40        46.56 o                         
   3   4   7       1436.24       1458.48        32.46 o                         
   4   4   7        984.87        963.67        22.65 o                         
   5   4   7        457.46        461.48        18.53 o                         
   6   4   7       1313.29       1347.48        35.67 o                         
   7   4   7        285.83        276.46        18.42 o                         
   8   4   7         29.25         23.92        10.71 o                         
   9   4   7         51.17         49.38        12.39 o                         
  10   4   7        295.92        270.19        19.03 o                         
  11   4   7        585.73        554.67        50.05 o                         
  12   4   7         92.86         98.62        18.17 o                         
 -15   5   7          2.94          2.92        24.09 o                         
 -14   5   7         32.32         33.62        13.51 o                         
 -13   5   7        404.62        417.73        23.31 o                         
 -12   5   7        124.31        144.63        15.38 o                         
 -11   5   7       1131.28       1125.99        34.48 o                         
 -10   5   7        261.86        258.97        23.60 o                         
  -9   5   7       2087.94       2185.23        50.57 o                         
  -8   5   7        296.49        298.58        12.20 o                         
  -7   5   7        884.45        902.33        20.25 o                         
  -6   5   7        177.82        185.66         9.20 o                         
  -5   5   7        768.66        742.11        18.02 o                         
  -4   5   7        866.22        872.78        19.59 o                         
  -3   5   7       1085.44       1115.02        24.96 o                         
  -2   5   7          8.81         32.94         8.01 o                         
  -1   5   7       3171.63       3161.38        57.94 o                         
   0   5   7       1527.11       1469.94        30.77 o                         
   1   5   7        791.28        777.72        19.98 o                         
   2   5   7        128.24        121.61         9.22 o                         
   3   5   7         45.33         29.70         6.73 o                         
   4   5   7         30.21         14.37         7.27 o                         
   5   5   7        384.48        367.30        19.31 o                         
   6   5   7          2.25          0.26        10.25 o                         
   7   5   7        773.33        815.43        28.59 o                         
   8   5   7         20.27         22.66        12.04 o                         
   9   5   7        445.95        467.01        25.33 o                         
  10   5   7         10.24         -4.48        14.04 o                         
 -14   6   7        117.18        168.65        31.39 o                         
 -13   6   7        507.30        638.75        51.84 o                         
 -12   6   7         35.53         15.33        21.90 o                         
 -11   6   7         40.89         41.18        16.72 o                         
 -10   6   7        163.81        164.11        15.63 o                         
  -9   6   7        495.48        466.54        22.69 o                         
  -8   6   7          0.10          1.39         5.91 o                         
  -7   6   7        884.29        875.52        21.85 o                         
  -6   6   7          1.59          7.17         6.97 o                         
  -5   6   7       1941.25       1971.72        37.53 o                         
  -4   6   7          1.66         11.02         7.08 o                         
  -3   6   7        967.07        928.32        23.83 o                         
  -2   6   7         23.77         28.93         8.12 o                         
  -1   6   7         26.60         33.48         8.40 o                         
   0   6   7         61.16         54.86         8.92 o                         
   1   6   7        140.54        143.98        11.22 o                         
   2   6   7          5.30         11.62         8.40 o                         
   3   6   7       1440.01       1461.04        33.04 o                         
   4   6   7        256.39        244.25        14.71 o                         
   5   6   7        805.69        804.07        30.42 o                         
   6   6   7         21.27         18.96        14.09 o                         
   7   6   7        256.23        293.17        24.33 o                         
   8   6   7         40.02         36.48        15.40 o                         
   9   6   7         22.57         23.48        18.69 o                         
 -11   7   7        289.09        259.91        43.07 o                         
 -10   7   7        442.14        448.48        29.96 o                         
  -9   7   7        194.11        180.21        17.75 o                         
  -8   7   7         55.10         52.39        11.37 o                         
  -7   7   7        104.82        116.37        12.53 o                         
  -6   7   7         57.34         59.82         9.81 o                         
  -5   7   7         33.21         33.91        10.00 o                         
  -4   7   7        151.82        140.64        12.17 o                         
  -3   7   7        420.47        418.33        18.50 o                         
  -2   7   7        150.22        172.50        12.74 o                         
  -1   7   7       1055.57       1073.53        28.53 o                         
   0   7   7        389.61        420.22        17.97 o                         
   1   7   7        250.90        244.89        15.03 o                         
   2   7   7        545.17        551.07        20.81 o                         
   3   7   7        112.68        138.18        13.32 o                         
   4   7   7         26.04         33.52        12.35 o                         
   5   7   7          7.95         13.42        15.57 o                         
   6   7   7        317.29        327.73        24.48 o                         
  -5   8   7        131.00        118.80        14.95 o                         
  -4   8   7        527.34        567.61        26.64 o                         
  -3   8   7          2.47          6.32        12.93 o                         
  -2   8   7        607.42        636.90        27.92 o                         
  -1   8   7         54.72         46.93        12.83 o                         
   0   8   7        273.90        292.65        18.45 o                         
 -18   0   8        316.62        384.28        32.63 o                         
 -16   0   8         46.93         56.28        18.62 o                         
 -14   0   8        635.04        610.89        33.81 o                         
 -12   0   8       4206.51       4244.23       113.10 o                         
 -10   0   8       9113.81       8935.21       177.97 o                         
  -8   0   8        868.59        923.40        25.07 o                         
  -6   0   8          0.84          0.79         3.86 o                         
  -4   0   8         50.45         44.09         4.38 o                         
  -2   0   8      14116.27      14255.38       467.45 o                         
   0   0   8       8048.55       8221.69       182.83 o                         
   2   0   8        373.30        318.13        13.38 o                         
   4   0   8        129.88        157.06        14.36 o                         
   6   0   8        954.42        984.84        27.55 o                         
   8   0   8       2476.76       2577.39        73.38 o                         
  10   0   8        566.60        617.68        30.66 o                         
 -19   1   8          6.16         -5.13        15.25 o                         
 -18   1   8         34.83         26.37        15.24 o                         
 -17   1   8          5.19         19.60        13.42 o                         
 -16   1   8       1180.14       1242.96        38.93 o                         
 -15   1   8        335.67        355.07        26.64 o                         
 -14   1   8        505.01        516.30        26.96 o                         
 -13   1   8       1041.36        996.46        26.93 o                         
 -12   1   8        363.56        341.49        14.00 o                         
 -11   1   8        121.07        109.88         7.26 o                         
 -10   1   8         14.92         11.41         4.75 o                         
  -9   1   8        865.35        865.27        16.65 o                         
  -8   1   8       5197.64       5217.26        83.67 o                         
  -7   1   8       1570.06       1538.45        24.94 o                         
  -6   1   8       5042.84       4924.27        64.36 o                         
  -5   1   8       1489.03       1419.43        20.74 o                         
  -4   1   8       6158.06       6314.67        85.44 o                         
  -3   1   8       1525.88       1494.38        22.77 o                         
  -2   1   8       3637.67       3622.81        53.54 o                         
  -1   1   8       1187.58       1244.94        21.20 o                         
   0   1   8       1964.47       2035.77        36.04 o                         
   1   1   8          6.86          8.96         2.28 o                         
   2   1   8        982.41        973.72        15.86 o                         
   3   1   8       1465.57       1465.89        22.39 o                         
   4   1   8       1371.26       1344.80        28.78 o                         
   5   1   8         86.54         97.35         7.96 o                         
   6   1   8       1444.91       1461.89        35.29 o                         
   7   1   8          3.42          7.80         7.35 o                         
   8   1   8          1.04         -1.58         7.80 o                         
   9   1   8          9.23         10.07         7.74 o                         
  10   1   8        684.38        614.94        28.63 o                         
  11   1   8        359.17        330.83        20.65 o                         
  12   1   8        148.79        171.13        17.00 o                         
  13   1   8         57.76         56.90        15.63 o                         
 -19   2   8        416.74        490.51        27.06 o                         
 -18   2   8        402.10        429.35        24.46 o                         
 -17   2   8        168.92        186.81        18.02 o                         
 -16   2   8          0.25         24.97        23.82 o                         
 -15   2   8          1.11          4.52         9.79 o                         
 -14   2   8         48.90         52.98         9.88 o                         
 -13   2   8       3542.36       3416.69        73.12 o                         
 -12   2   8        662.53        602.73        19.47 o                         
 -11   2   8       3627.06       3556.57        68.24 o                         
 -10   2   8        134.60        135.07         9.63 o                         
  -9   2   8       1869.28       1836.70        32.59 o                         
  -8   2   8        321.99        325.72         9.86 o                         
  -7   2   8       1145.00       1164.67        18.48 o                         
  -6   2   8        123.16        141.48         5.19 o                         
  -5   2   8        199.13        197.10         7.94 o                         
  -4   2   8        192.42        172.83         6.56 o                         
  -3   2   8       3672.32       3720.92        54.62 o                         
  -2   2   8        916.74        863.08        15.70 o                         
  -1   2   8       2963.54       2835.32        42.88 o                         
   0   2   8         59.00         72.53         5.25 o                         
   1   2   8       2672.20       2672.50        48.54 o                         
   2   2   8        430.67        418.47        10.81 o                         
   3   2   8       1166.53       1147.53        21.13 o                         
   4   2   8        785.33        825.67        19.74 o                         
   5   2   8        178.76        172.37        11.06 o                         
   6   2   8        250.89        232.42        12.48 o                         
   7   2   8       2273.52       2291.85        52.33 o                         
   8   2   8        898.21        881.70        26.31 o                         
   9   2   8        599.87        587.32        27.71 o                         
  10   2   8        157.92        122.98        13.70 o                         
  11   2   8        215.36        196.74        18.24 o                         
  12   2   8          1.38          5.66        14.19 o                         
  13   2   8          2.66         -0.94        14.72 o                         
 -18   3   8          7.64         46.23        16.20 o                         
 -17   3   8        393.01        395.19        23.27 o                         
 -16   3   8         42.25         44.99        12.36 o                         
 -15   3   8       1863.26       1892.19        46.48 o                         
 -14   3   8         45.35         36.33        10.06 o                         
 -13   3   8        524.18        555.94        20.52 o                         
 -12   3   8         27.85         20.61         7.01 o                         
 -11   3   8          6.17         17.47         6.68 o                         
 -10   3   8         18.58         13.46         6.27 o                         
  -9   3   8        543.49        560.99        15.36 o                         
  -8   3   8        235.70        227.29         9.24 o                         
  -7   3   8       2529.46       2553.51        43.08 o                         
  -6   3   8       1324.72       1303.02        24.17 o                         
  -5   3   8      13502.67      13657.81       212.82 o                         
  -4   3   8        727.57        741.25        15.87 o                         
  -3   3   8       1751.25       1685.91        30.02 o                         
  -2   3   8         29.45         40.38         6.11 o                         
  -1   3   8         53.75         63.03         5.40 o                         
   0   3   8        657.56        598.29        14.18 o                         
   1   3   8       1024.61       1021.38        22.17 o                         
   2   3   8         49.22         51.76         6.03 o                         
   3   3   8       3748.62       3743.82        58.72 o                         
   4   3   8        161.46        158.38         8.41 o                         
   5   3   8       2629.10       2624.75        58.97 o                         
   6   3   8        328.49        327.68        15.72 o                         
   7   3   8         22.78         26.45         9.96 o                         
   8   3   8         20.37         24.63        10.12 o                         
   9   3   8        224.70        203.93        14.78 o                         
  10   3   8          0.03         -9.88        12.21 o                         
  11   3   8        389.39        380.46        24.73 o                         
  12   3   8          1.14         12.11        15.26 o                         
 -17   4   8        240.09        249.23        23.13 o                         
 -16   4   8         11.43         -7.04        12.73 o                         
 -15   4   8          1.99          6.41        12.08 o                         
 -14   4   8         22.99         17.45         9.79 o                         
 -13   4   8        732.69        701.97        29.76 o                         
 -12   4   8        299.86        281.76        16.16 o                         
 -11   4   8       1086.47       1100.87        27.74 o                         
 -10   4   8       1301.19       1293.34        36.75 o                         
  -9   4   8         55.23         70.49         9.50 o                         
  -8   4   8       1153.58       1217.53        28.24 o                         
  -7   4   8        812.23        781.75        19.20 o                         
  -6   4   8        192.74        184.01         9.11 o                         
  -5   4   8        101.61         87.86         7.16 o                         
  -4   4   8        745.71        735.07        18.14 o                         
  -3   4   8       1448.87       1546.34        31.08 o                         
  -2   4   8       1755.58       1717.57        33.69 o                         
  -1   4   8       1112.84       1013.32        22.64 o                         
   0   4   8        202.09        198.09         9.75 o                         
   1   4   8       2406.51       2337.03        44.28 o                         
   2   4   8        171.95        160.29        11.05 o                         
   3   4   8          1.54          0.68         4.11 o                         
   4   4   8         37.13         38.38         7.97 o                         
   5   4   8        217.02        212.14        14.35 o                         
   6   4   8         25.96         37.30        10.98 o                         
   7   4   8        347.89        320.37        17.27 o                         
   8   4   8        421.91        442.54        20.77 o                         
   9   4   8        307.77        290.46        18.04 o                         
  10   4   8         16.56          3.43        13.50 o                         
  11   4   8        179.64        187.78        21.04 o                         
 -15   5   8        136.37        155.23        17.55 o                         
 -14   5   8       1126.04       1238.24        43.96 o                         
 -13   5   8        276.99        280.98        19.75 o                         
 -12   5   8        809.21        831.33        30.06 o                         
 -11   5   8         28.42         32.13         9.50 o                         
 -10   5   8         66.06         72.73        10.77 o                         
  -9   5   8        296.18        286.15        15.57 o                         
  -8   5   8       2220.94       2223.96        43.04 o                         
  -7   5   8        154.54        137.92         8.93 o                         
  -6   5   8       2882.22       2975.02        55.25 o                         
  -5   5   8        654.21        695.03        19.09 o                         
  -4   5   8       1989.17       1974.51        39.04 o                         
  -3   5   8         20.52         24.02         7.20 o                         
  -2   5   8        247.21        276.03        12.36 o                         
  -1   5   8        155.72        145.81         9.63 o                         
   0   5   8        538.74        477.00        15.98 o                         
   1   5   8        350.57        323.40        13.47 o                         
   2   5   8       1630.93       1679.24        35.06 o                         
   3   5   8        778.34        803.80        21.60 o                         
   4   5   8        569.94        577.35        23.13 o                         
   5   5   8        175.55        166.63        21.18 o                         
   6   5   8        624.34        587.86        35.62 o                         
   7   5   8          1.03          7.43        12.20 o                         
   8   5   8         46.46         46.46        13.34 o                         
   9   5   8          5.40          6.16        14.30 o                         
  10   5   8        258.99        251.10        21.84 o                         
 -13   6   8         73.20         85.42        27.01 o                         
 -12   6   8        932.07       1018.95        53.47 o                         
 -11   6   8         39.36         60.30        16.43 o                         
 -10   6   8       1053.36       1180.09        34.45 o                         
  -9   6   8         22.08         27.38        11.03 o                         
  -8   6   8        596.51        621.06        19.68 o                         
  -7   6   8         46.32         55.13         9.36 o                         
  -6   6   8        150.53        127.89        10.56 o                         
  -5   6   8        132.89        122.94        10.49 o                         
  -4   6   8        279.73        287.42        13.80 o                         
  -3   6   8         18.98         22.62         8.53 o                         
  -2   6   8       1893.21       1850.42        38.64 o                         
  -1   6   8        337.21        348.47        18.33 o                         
   0   6   8        736.98        686.01        20.80 o                         
   1   6   8          4.31          4.39         8.48 o                         
   2   6   8        182.74        211.32        13.26 o                         
   3   6   8         82.61         66.01         9.72 o                         
   4   6   8         12.98          6.97        10.62 o                         
   5   6   8        194.07        202.34        19.21 o                         
   6   6   8         60.97         62.24        16.14 o                         
   7   6   8         95.10         91.53        19.60 o                         
   8   6   8        394.53        377.16        27.38 o                         
 -11   7   8         58.35         59.34        20.34 o                         
 -10   7   8          0.98         -4.21        13.90 o                         
  -9   7   8         49.43         62.25        15.45 o                         
  -8   7   8          9.73         12.15        10.86 o                         
  -7   7   8        360.91        358.92        19.84 o                         
  -6   7   8       1055.55       1124.58        31.69 o                         
  -5   7   8        241.58        224.27        15.32 o                         
  -4   7   8        391.68        410.77        17.81 o                         
  -3   7   8        487.80        513.31        20.56 o                         
  -2   7   8          7.22         18.30         9.99 o                         
  -1   7   8         88.60         72.78        11.25 o                         
   0   7   8       1023.54       1097.40        29.11 o                         
   1   7   8        639.14        665.06        23.54 o                         
   2   7   8         55.97         62.81        12.09 o                         
   3   7   8        265.12        260.82        17.52 o                         
   4   7   8        449.30        472.09        22.15 o                         
   5   7   8        195.11        183.90        20.37 o                         
  -4   8   8         11.91         26.53        15.19 o                         
  -3   8   8        848.72        937.99        35.20 o                         
  -2   8   8        355.13        352.66        23.56 o                         
 -19   0   9        139.37        140.18        26.49 o                         
 -17   0   9        161.06        133.73        22.45 o                         
 -15   0   9       3652.86       3963.75       133.97 o                         
 -13   0   9       1459.52       1526.13        47.32 o                         
 -11   0   9        123.73        106.20        10.20 o                         
  -9   0   9       1022.73        934.87        38.23 o                         
  -7   0   9       7001.69       6186.11       345.15 o                         
  -5   0   9      14692.00      14458.52       652.75 o                         
  -3   0   9        279.52        267.18         9.73 o                         
  -1   0   9        666.91        728.69        20.30 o                         
   1   0   9       3999.92       3957.64       116.93 o                         
   3   0   9       4593.80       4435.49       142.27 o                         
   5   0   9       1234.79       1256.38        33.52 o                         
   7   0   9       1898.09       2001.04        50.64 o                         
   9   0   9          2.54         -7.22        14.81 o                         
 -19   1   9         34.17         41.17        16.39 o                         
 -18   1   9        495.24        509.12        26.05 o                         
 -17   1   9        468.51        474.61        24.11 o                         
 -16   1   9         18.12         19.23        12.86 o                         
 -15   1   9          4.76          7.43        10.82 o                         
 -14   1   9         51.93         55.98         9.87 o                         
 -13   1   9        836.98        852.18        24.46 o                         
 -12   1   9        643.61        679.00        20.94 o                         
 -11   1   9         45.36         57.79         6.70 o                         
 -10   1   9        159.47        148.49        10.87 o                         
  -9   1   9       6737.47       6600.00        94.22 o                         
  -8   1   9        208.95        225.49         8.32 o                         
  -7   1   9        280.71        284.76         8.36 o                         
  -6   1   9          4.26          1.81         2.95 o                         
  -5   1   9        719.62        677.51        12.53 o                         
  -4   1   9        145.82        132.14         5.23 o                         
  -3   1   9       6004.58       6180.49        93.21 o                         
  -2   1   9       3265.11       3049.52        57.84 o                         
  -1   1   9       4526.13       4616.98        84.03 o                         
   0   1   9       3619.21       3626.17        69.31 o                         
   1   1   9       3332.17       3411.43        65.26 o                         
   2   1   9         84.47         84.00         5.64 o                         
   3   1   9        223.70        212.47        10.94 o                         
   4   1   9         20.95          7.77         5.45 o                         
   5   1   9        970.28        963.91        26.64 o                         
   6   1   9        185.30        213.29        12.16 o                         
   7   1   9        826.25        868.78        25.99 o                         
   8   1   9        348.77        341.84        16.16 o                         
   9   1   9        253.65        248.56        14.93 o                         
  10   1   9         40.31         37.73         9.72 o                         
  11   1   9        358.38        373.41        33.45 o                         
  12   1   9         33.96         35.52        15.03 o                         
  13   1   9         30.03         59.14        26.28 o                         
 -19   2   9         28.71         29.28        16.97 o                         
 -18   2   9        568.99        624.13        29.63 o                         
 -17   2   9        161.19        167.59        17.72 o                         
 -16   2   9       1460.85       1581.12        41.31 o                         
 -15   2   9        178.16        176.10        13.85 o                         
 -14   2   9        759.42        726.88        24.20 o                         
 -13   2   9         27.38         36.93         9.32 o                         
 -12   2   9       1506.79       1432.63        34.97 o                         
 -11   2   9          0.07          6.65         6.17 o                         
 -10   2   9       1259.26       1152.91        23.18 o                         
  -9   2   9        300.26        291.14        10.74 o                         
  -8   2   9       1435.56       1383.92        26.18 o                         
  -7   2   9       3429.57       3378.76        49.93 o                         
  -6   2   9       3136.40       3019.88        45.05 o                         
  -5   2   9       1011.08       1011.80        16.70 o                         
  -4   2   9       3047.76       2984.30        47.55 o                         
  -3   2   9        162.36        174.67         8.61 o                         
  -2   2   9        665.57        645.96        14.53 o                         
  -1   2   9        512.70        497.64        12.97 o                         
   0   2   9       2061.24       1995.82        37.96 o                         
   1   2   9        563.37        541.52        15.75 o                         
   2   2   9       1132.78       1084.72        23.50 o                         
   3   2   9       1850.54       1795.91        32.78 o                         
   4   2   9       6030.58       6173.75       126.65 o                         
   5   2   9         28.13         27.24         8.43 o                         
   6   2   9        891.75        897.23        26.37 o                         
   7   2   9          9.23         17.84         9.21 o                         
   8   2   9         15.05         11.62         9.61 o                         
   9   2   9        210.17        231.73        15.26 o                         
  10   2   9          8.99         16.55        12.05 o                         
  11   2   9         41.64         29.05        15.03 o                         
  12   2   9         89.35        122.83        18.25 o                         
 -18   3   9        628.70        650.05        38.35 o                         
 -17   3   9         44.44         74.45        16.48 o                         
 -16   3   9          3.99          3.47        11.77 o                         
 -15   3   9        214.65        179.34        14.41 o                         
 -14   3   9        123.17        112.69        11.66 o                         
 -13   3   9          1.33          7.69         8.73 o                         
 -12   3   9       1592.72       1614.75        36.24 o                         
 -11   3   9          6.36         14.12         7.31 o                         
 -10   3   9       3016.39       3146.18        67.82 o                         
  -9   3   9          1.72          1.97         7.55 o                         
  -8   3   9       1513.49       1469.22        32.25 o                         
  -7   3   9         78.44         69.02         6.51 o                         
  -6   3   9          2.48         15.89         5.35 o                         
  -5   3   9       1076.52       1085.92        23.40 o                         
  -4   3   9       2627.63       2599.36        44.97 o                         
  -3   3   9         68.53         76.94         6.09 o                         
  -2   3   9       2381.10       2428.85        42.08 o                         
  -1   3   9        620.90        645.63        15.51 o                         
   0   3   9       5815.74       5871.53        95.00 o                         
   1   3   9        755.52        729.31        18.72 o                         
   2   3   9       1854.57       1797.97        38.61 o                         
   3   3   9         90.27         77.32         7.82 o                         
   4   3   9         26.65         22.36         8.58 o                         
   5   3   9        355.10        352.89        19.16 o                         
   6   3   9       2746.08       2747.88        62.53 o                         
   7   3   9         69.55         72.23        11.69 o                         
   8   3   9        846.04        860.68        28.41 o                         
   9   3   9        172.75        173.95        14.80 o                         
  10   3   9        324.63        312.44        20.34 o                         
  11   3   9          8.53          0.85        15.09 o                         
 -17   4   9        163.92        153.14        18.54 o                         
 -16   4   9        843.14        962.64        38.85 o                         
 -15   4   9        222.54        223.40        19.51 o                         
 -14   4   9        793.76        832.39        34.38 o                         
 -13   4   9        225.14        233.31        17.98 o                         
 -12   4   9        230.94        196.32        14.76 o                         
 -11   4   9        286.17        227.11        15.06 o                         
 -10   4   9        232.98        221.34        13.88 o                         
  -9   4   9        502.42        456.56        18.42 o                         
  -8   4   9       1675.40       1712.57        37.28 o                         
  -7   4   9       1178.96       1173.46        25.67 o                         
  -6   4   9       1252.44       1283.22        27.35 o                         
  -5   4   9        363.07        363.53        12.88 o                         
  -4   4   9       1179.24       1169.09        25.73 o                         
  -3   4   9        282.52        276.04        11.73 o                         
  -2   4   9          4.19         14.00         6.57 o                         
  -1   4   9        515.46        465.78        14.97 o                         
   0   4   9        242.39        202.10        10.21 o                         
   1   4   9         13.21         14.37         6.83 o                         
   2   4   9        328.27        322.55        13.07 o                         
   3   4   9       1156.46       1151.18        27.46 o                         
   4   4   9        640.75        637.78        26.98 o                         
   5   4   9        557.26        579.29        28.94 o                         
   6   4   9        288.01        273.42        16.79 o                         
   7   4   9         54.30         50.88        12.36 o                         
   8   4   9          0.23          2.48        11.84 o                         
   9   4   9         17.48          4.15        12.64 o                         
  10   4   9         96.96         97.26        16.23 o                         
 -15   5   9          1.68          0.23        14.16 o                         
 -14   5   9         41.01         40.15        14.93 o                         
 -13   5   9        598.86        596.12        31.77 o                         
 -12   5   9        459.83        454.59        22.41 o                         
 -11   5   9       1226.49       1227.95        34.55 o                         
 -10   5   9        264.19        260.35        15.84 o                         
  -9   5   9        545.84        556.65        21.67 o                         
  -8   5   9         46.13         45.01         8.91 o                         
  -7   5   9       1384.86       1362.52        30.78 o                         
  -6   5   9        229.89        223.88        11.60 o                         
  -5   5   9        245.14        229.38        11.61 o                         
  -4   5   9         10.38         21.21         7.70 o                         
  -3   5   9       2214.01       2266.54        44.36 o                         
  -2   5   9        524.16        515.24        17.33 o                         
  -1   5   9       1396.61       1448.78        31.45 o                         
   0   5   9         46.45         58.80         8.69 o                         
   1   5   9       2059.43       2051.16        41.45 o                         
   2   5   9          3.94          4.03         7.52 o                         
   3   5   9         26.17         20.23         9.97 o                         
   4   5   9         23.12         26.04        12.11 o                         
   5   5   9        246.54        246.40        19.17 o                         
   6   5   9        135.63        141.52        17.31 o                         
   7   5   9        184.80        182.32        18.80 o                         
   8   5   9        270.13        302.23        20.21 o                         
   9   5   9        786.70        887.49        36.81 o                         
 -13   6   9        131.93        146.75        29.93 o                         
 -12   6   9          2.81         -5.08        12.26 o                         
 -11   6   9          1.11          4.57        11.44 o                         
 -10   6   9         15.32         15.60        11.64 o                         
  -9   6   9        116.29        125.19        13.77 o                         
  -8   6   9          3.22          2.82         9.41 o                         
  -7   6   9       1776.56       1826.11        41.95 o                         
  -6   6   9         10.86         10.88         8.42 o                         
  -5   6   9       1482.24       1489.50        33.28 o                         
  -4   6   9          1.52          6.81         8.66 o                         
  -3   6   9        148.48        145.03        11.21 o                         
  -2   6   9         36.26         32.70         9.38 o                         
  -1   6   9         11.67         27.64         9.12 o                         
   0   6   9         45.32         51.50        10.33 o                         
   1   6   9        320.83        307.63        14.94 o                         
   2   6   9         37.49         46.17        10.46 o                         
   3   6   9        586.60        585.43        22.99 o                         
   4   6   9         85.79         72.72        15.97 o                         
   5   6   9        213.89        182.41        19.63 o                         
   6   6   9        266.72        295.41        23.36 o                         
   7   6   9         37.42         56.68        16.64 o                         
 -10   7   9        506.88        496.38        26.81 o                         
  -9   7   9        453.65        454.90        25.89 o                         
  -8   7   9         47.36         37.44        13.36 o                         
  -7   7   9        137.74        133.16        15.25 o                         
  -6   7   9         25.70         17.77        10.60 o                         
  -5   7   9        125.16        114.76        12.31 o                         
  -4   7   9         19.77         28.63        10.46 o                         
  -3   7   9        347.76        376.03        17.67 o                         
  -2   7   9        779.09        767.90        24.79 o                         
  -1   7   9         17.88         13.06        10.66 o                         
   0   7   9         78.23         90.95        12.53 o                         
   1   7   9        458.57        500.10        20.89 o                         
   2   7   9        159.41        155.32        14.18 o                         
   3   7   9          0.56         -7.59        12.24 o                         
   4   7   9         18.62         15.29        17.07 o                         
 -18   0  10       1323.93       1426.97        65.56 o                         
 -16   0  10         55.10         32.12        19.10 o                         
 -14   0  10        942.46        978.64        45.43 o                         
 -12   0  10       1553.58       1572.79        42.26 o                         
 -10   0  10       8946.38       8534.29       367.92 o                         
  -8   0  10       4397.91       4264.80       113.64 o                         
  -6   0  10         62.96         54.21         7.76 o                         
  -4   0  10        775.79        719.52        19.82 o                         
  -2   0  10      12019.89      12469.04       225.62 o                         
   0   0  10        790.76        827.60        22.97 o                         
   2   0  10        478.51        436.43        14.06 o                         
   4   0  10        170.71        181.13        10.68 o                         
   6   0  10       1078.25       1166.66        50.81 o                         
   8   0  10       1274.74       1655.68       113.16 o                         
  10   0  10        496.94        664.30        70.82 o                         
 -19   1  10         60.65         85.45        17.87 o                         
 -18   1  10        774.82        837.83        34.77 o                         
 -17   1  10        425.21        435.26        26.38 o                         
 -16   1  10        451.43        448.87        27.61 o                         
 -15   1  10        529.16        486.54        19.50 o                         
 -14   1  10       2421.89       2526.25        56.99 o                         
 -13   1  10        222.26        230.13        18.41 o                         
 -12   1  10        269.88        259.82        19.89 o                         
 -11   1  10        159.44        131.08         8.11 o                         
 -10   1  10        285.00        287.50        10.06 o                         
  -9   1  10        196.76        178.89         8.52 o                         
  -8   1  10        748.53        727.25        15.41 o                         
  -7   1  10        642.15        652.06        12.60 o                         
  -6   1  10       5626.69       5735.58        78.58 o                         
  -5   1  10       2181.04       2196.33        32.84 o                         
  -4   1  10        728.13        658.34        20.88 o                         
  -3   1  10        139.61        155.32         7.17 o                         
  -2   1  10        265.23        250.08        13.15 o                         
  -1   1  10        310.36        294.86        13.36 o                         
   0   1  10        640.57        567.85        22.26 o                         
   1   1  10        269.94        253.09        16.36 o                         
   2   1  10       3073.03       2994.73       118.75 o                         
   3   1  10        257.40        250.70        17.18 o                         
   4   1  10        705.99        779.87        26.75 o                         
   5   1  10       1176.76       1189.10        41.93 o                         
   6   1  10        985.62       1018.81        35.52 o                         
   7   1  10          2.42          3.31         8.41 o                         
   8   1  10          5.22         14.25         9.46 o                         
   9   1  10          3.32          0.78        10.30 o                         
  10   1  10         34.46         25.68        11.73 o                         
  11   1  10        304.87        260.64        35.04 o                         
 -19   2  10        545.03        529.54        29.75 o                         
 -18   2  10          3.10          5.22        15.62 o                         
 -17   2  10        528.61        530.01        26.00 o                         
 -16   2  10         26.71         26.08        11.34 o                         
 -15   2  10         29.58         44.16        11.64 o                         
 -14   2  10         11.39         12.08         9.76 o                         
 -13   2  10        853.06        906.89        29.52 o                         
 -12   2  10        127.47        147.24         9.65 o                         
 -11   2  10       3466.03       3280.07        64.64 o                         
 -10   2  10       4629.58       4553.42        80.31 o                         
  -9   2  10       5907.86       5922.06       102.43 o                         
  -8   2  10        273.18        301.82        12.29 o                         
  -7   2  10        627.17        607.49        13.45 o                         
  -6   2  10         31.52         35.91         5.04 o                         
  -5   2  10       1402.80       1303.42        27.13 o                         
  -4   2  10        794.02        747.44        17.99 o                         
  -3   2  10        307.69        325.13        11.77 o                         
  -2   2  10       2375.41       2225.36        42.21 o                         
  -1   2  10       3437.11       3289.57        59.72 o                         
   0   2  10        191.97        169.06         8.70 o                         
   1   2  10       2237.98       2061.51        43.97 o                         
   2   2  10         96.91        103.15         7.83 o                         
   3   2  10        447.57        452.08        15.62 o                         
   4   2  10          1.96          8.24         7.74 o                         
   5   2  10        252.42        270.76        14.41 o                         
   6   2  10        439.15        464.97        19.00 o                         
   7   2  10        531.81        576.81        22.33 o                         
   8   2  10        192.66        181.71        22.92 o                         
   9   2  10       1491.18       1563.01        42.42 o                         
  10   2  10        361.77        339.62        20.78 o                         
  11   2  10         90.71        102.02        17.12 o                         
 -18   3  10         93.52        126.02        19.33 o                         
 -17   3  10       1421.00       1586.35        43.82 o                         
 -16   3  10         29.30         19.79        12.28 o                         
 -15   3  10       1319.30       1294.07        39.96 o                         
 -14   3  10          0.64         14.68        10.70 o                         
 -13   3  10       1402.96       1340.63        71.97 o                         
 -12   3  10         84.92         90.29         9.87 o                         
 -11   3  10          2.08          5.53         8.52 o                         
 -10   3  10          0.18          0.19         9.02 o                         
  -9   3  10        992.11        981.05        30.37 o                         
  -8   3  10          6.88          9.39         6.98 o                         
  -7   3  10       4229.73       4424.49        78.22 o                         
  -6   3  10       1557.50       1398.82        29.00 o                         
  -5   3  10        514.10        507.76        15.09 o                         
  -4   3  10       1122.78       1111.68        24.56 o                         
  -3   3  10       2665.97       2621.26        48.99 o                         
  -2   3  10        124.38        111.82         8.07 o                         
  -1   3  10        266.40        258.12        11.20 o                         
   0   3  10         30.08         23.65         6.92 o                         
   1   3  10        988.83        961.07        24.84 o                         
   2   3  10         65.39         70.91         8.00 o                         
   3   3  10       5405.45       5407.39       103.27 o                         
   4   3  10       1181.01       1130.53        31.71 o                         
   5   3  10        544.81        509.68        21.45 o                         
   6   3  10        344.83        311.95        16.71 o                         
   7   3  10        445.42        436.85        19.99 o                         
   8   3  10         28.95         18.01        11.62 o                         
   9   3  10         22.75         28.56        12.60 o                         
  10   3  10          1.23         -2.93        13.86 o                         
  11   3  10        426.59        432.49        27.51 o                         
 -17   4  10         24.88         31.72        16.10 o                         
 -16   4  10         14.94         17.23        14.75 o                         
 -15   4  10         22.94         22.70        14.12 o                         
 -14   4  10         36.91         42.45        14.11 o                         
 -13   4  10        953.72        992.42        35.82 o                         
 -12   4  10        543.50        461.59        21.78 o                         
 -11   4  10        849.28        822.39        29.17 o                         
 -10   4  10        772.77        733.31        24.74 o                         
  -9   4  10       1084.80       1135.34        31.73 o                         
  -8   4  10        664.29        693.41        20.90 o                         
  -7   4  10          5.30          6.95         7.10 o                         
  -6   4  10         76.76         89.71         8.35 o                         
  -5   4  10        600.80        631.21        17.99 o                         
  -4   4  10        164.16        159.35         9.84 o                         
  -3   4  10       1397.35       1378.02        29.63 o                         
  -2   4  10        171.50        164.95        10.11 o                         
  -1   4  10       1467.43       1551.76        32.73 o                         
   0   4  10       2047.82       2039.30        40.76 o                         
   1   4  10       1101.89       1022.12        24.62 o                         
   2   4  10         14.68         17.78         7.83 o                         
   3   4  10          1.22         -0.56         8.59 o                         
   4   4  10        278.22        267.01        18.77 o                         
   5   4  10        638.61        566.31        27.71 o                         
   6   4  10        148.80        140.74        14.60 o                         
   7   4  10        181.46        208.19        16.96 o                         
   8   4  10        293.71        287.34        18.73 o                         
   9   4  10        295.09        297.69        23.67 o                         
  10   4  10        143.59        167.83        19.34 o                         
 -15   5  10         88.19         96.59        17.27 o                         
 -14   5  10        130.42        115.17        17.55 o                         
 -13   5  10        189.84        218.38        20.21 o                         
 -12   5  10        667.29        724.83        29.22 o                         
 -11   5  10          0.21          1.49        11.04 o                         
 -10   5  10          3.03         23.96        11.25 o                         
  -9   5  10        189.79        177.97        14.29 o                         
  -8   5  10        695.44        733.26        22.90 o                         
  -7   5  10        849.31        873.96        25.17 o                         
  -6   5  10       1665.62       1671.96        35.28 o                         
  -5   5  10         40.17         63.91        10.76 o                         
  -4   5  10       3028.32       3125.62        58.86 o                         
  -3   5  10        175.62        154.05        10.79 o                         
  -2   5  10         14.81          7.09         8.10 o                         
  -1   5  10          1.66          4.11         8.35 o                         
   0   5  10        231.32        213.03        12.58 o                         
   1   5  10         52.62         39.36         9.54 o                         
   2   5  10        371.65        366.59        17.36 o                         
   3   5  10        318.86        314.32        16.62 o                         
   4   5  10       1520.09       1494.92        47.27 o                         
   5   5  10         21.54          8.21        13.65 o                         
   6   5  10        250.54        247.28        21.16 o                         
   7   5  10        111.25        118.16        18.83 o                         
   8   5  10         46.56         40.88        16.59 o                         
 -13   6  10         11.97         -3.46        15.04 o                         
 -12   6  10        782.39        771.03        31.62 o                         
 -11   6  10          5.50         -3.56        12.09 o                         
 -10   6  10        774.78        819.52        29.52 o                         
  -9   6  10          2.62          0.92        11.75 o                         
  -8   6  10        487.15        462.65        19.48 o                         
  -7   6  10          6.86          2.36         9.73 o                         
  -6   6  10        151.86        164.48        12.14 o                         
  -5   6  10        102.70        116.85        11.32 o                         
  -4   6  10       1870.71       1964.02        41.93 o                         
  -3   6  10          0.42          4.58         9.35 o                         
  -2   6  10       1473.99       1479.37        34.17 o                         
  -1   6  10          3.74         13.64         9.57 o                         
   0   6  10        971.46        986.34        27.10 o                         
   1   6  10          6.51          7.12         9.93 o                         
   2   6  10         46.26         45.66        10.82 o                         
   3   6  10         25.33         18.21        11.86 o                         
   4   6  10          0.77          0.31        14.33 o                         
   5   6  10          6.85         12.39        16.06 o                         
   6   6  10        364.67        341.13        24.87 o                         
 -10   7  10        303.03        326.12        23.45 o                         
  -9   7  10          4.04          1.58        14.20 o                         
  -8   7  10        396.80        410.22        20.09 o                         
  -7   7  10        483.93        469.77        20.76 o                         
  -6   7  10         52.13         51.17        11.71 o                         
  -5   7  10        229.17        239.16        15.34 o                         
  -4   7  10        468.38        483.82        20.20 o                         
  -3   7  10         99.25        111.02        12.78 o                         
  -2   7  10        130.74        131.95        13.65 o                         
  -1   7  10        180.50        168.27        14.25 o                         
   0   7  10         67.21         70.20        12.85 o                         
   1   7  10        134.56        155.20        14.61 o                         
   2   7  10        475.17        489.20        22.72 o                         
 -19   0  11        228.38        253.46        30.45 o                         
 -17   0  11        624.02        618.20        38.95 o                         
 -15   0  11        707.64        680.53        39.49 o                         
 -13   0  11        572.93        593.52        31.73 o                         
 -11   0  11        137.69        134.09        11.71 o                         
  -9   0  11        193.96        175.81        18.45 o                         
  -7   0  11      14172.64      13466.15       275.60 o                         
  -5   0  11       4254.31       3982.41        83.51 o                         
  -3   0  11       4059.83       4456.31       127.35 o                         
  -1   0  11        632.66        637.85        19.99 o                         
   1   0  11       3892.73       4111.87       136.97 o                         
   3   0  11       1008.34       1060.36        70.42 o                         
   5   0  11        897.66        982.13        55.85 o                         
   7   0  11        131.64        261.37        51.84 o                         
   9   0  11        108.53         92.72        45.27 o                         
 -19   1  11        672.84        689.31        31.68 o                         
 -18   1  11         24.97          4.70        15.92 o                         
 -17   1  11          8.63         36.28        15.09 o                         
 -16   1  11          2.31          3.71        10.96 o                         
 -15   1  11        356.27        333.99        17.00 o                         
 -14   1  11        364.50        379.15        17.57 o                         
 -13   1  11       1158.61       1145.22        34.53 o                         
 -12   1  11       1778.36       1647.90        38.65 o                         
 -11   1  11       3260.94       3097.44        53.08 o                         
 -10   1  11       1314.50       1402.64        29.02 o                         
  -9   1  11       1217.01       1245.03        24.49 o                         
  -8   1  11         41.46         30.52         5.52 o                         
  -7   1  11         89.45         92.72         5.40 o                         
  -6   1  11         64.83         57.38         4.93 o                         
  -5   1  11        310.27        309.33        12.29 o                         
  -4   1  11       1211.42       1242.32        37.76 o                         
  -3   1  11       1702.79       1599.10        42.84 o                         
  -2   1  11        172.19        149.45        12.33 o                         
  -1   1  11       5856.56       6000.41       166.98 o                         
   0   1  11        518.44        446.58        33.51 o                         
   1   1  11        288.66        298.04        19.42 o                         
   2   1  11       1262.21       1261.13        58.94 o                         
   3   1  11         71.69         61.81        11.66 o                         
   4   1  11         58.63         59.10         8.78 o                         
   5   1  11        126.75        105.37        10.49 o                         
   6   1  11        495.70        451.42        40.99 o                         
   7   1  11        476.98        535.79        32.67 o                         
   8   1  11        438.53        467.70        42.09 o                         
   9   1  11        984.74       1033.15        71.43 o                         
  10   1  11          2.94          4.12        20.79 o                         
 -18   2  11         14.08          6.20        15.91 o                         
 -17   2  11        109.77         71.69        14.07 o                         
 -16   2  11       1004.06        990.68        31.62 o                         
 -15   2  11        694.45        723.08        25.63 o                         
 -14   2  11       1352.14       1363.27        40.21 o                         
 -13   2  11        131.61        136.24        11.48 o                         
 -12   2  11        221.65        241.09        13.17 o                         
 -11   2  11        759.25        696.30        20.61 o                         
 -10   2  11        740.81        754.07        22.81 o                         
  -9   2  11          8.00         14.43         6.79 o                         
  -8   2  11       3172.92       3223.47        63.66 o                         
  -7   2  11        759.49        668.09        17.99 o                         
  -6   2  11       2699.15       2610.61        52.59 o                         
  -5   2  11        171.68        163.19         9.57 o                         
  -4   2  11       5451.48       5157.41       114.71 o                         
  -3   2  11        462.09        412.53        13.74 o                         
  -2   2  11        229.22        199.27         9.92 o                         
  -1   2  11          9.24          7.30         5.75 o                         
   0   2  11          8.85          4.15         5.07 o                         
   1   2  11       2172.18       1986.65        49.57 o                         
   2   2  11       1444.29       1375.18        32.00 o                         
   3   2  11        293.05        280.50        16.43 o                         
   4   2  11       1065.09       1085.79        34.91 o                         
   5   2  11        148.45        160.79        12.70 o                         
   6   2  11        838.90        844.52        26.97 o                         
   7   2  11        287.77        320.11        17.52 o                         
   8   2  11        133.37        125.60        13.95 o                         
   9   2  11        315.73        330.26        19.13 o                         
  10   2  11        152.06        163.83        17.55 o                         
  11   2  11        182.47        194.70        20.05 o                         
 -18   3  11        151.57        129.01        18.15 o                         
 -17   3  11        100.05         87.54        15.81 o                         
 -16   3  11        337.62        343.88        21.35 o                         
 -15   3  11         73.76         60.32        13.52 o                         
 -14   3  11        494.78        444.18        37.77 o                         
 -13   3  11         48.97         38.88        12.19 o                         
 -12   3  11       3602.83       3498.70        76.48 o                         
 -11   3  11         15.99         15.28        10.09 o                         
 -10   3  11       2629.45       2645.34        66.94 o                         
  -9   3  11        119.07        115.55        12.19 o                         
  -8   3  11         86.31        117.76        10.73 o                         
  -7   3  11        412.01        430.77        16.35 o                         
  -6   3  11        456.34        403.15        14.95 o                         
  -5   3  11         85.76         74.74         7.81 o                         
  -4   3  11       1996.91       1980.51        39.15 o                         
  -3   3  11        247.42        250.79        11.38 o                         
  -2   3  11       3323.08       3267.29        60.28 o                         
  -1   3  11        247.18        242.57        13.57 o                         
   0   3  11       1246.94       1170.72        26.68 o                         
   1   3  11        116.60         94.43         9.67 o                         
   2   3  11        466.75        445.00        25.73 o                         
   3   3  11          3.77          6.50        10.46 o                         
   4   3  11         32.01         25.64        11.83 o                         
   5   3  11         57.95         40.20        11.24 o                         
   6   3  11        264.38        248.77        16.19 o                         
   7   3  11        153.66        119.90        14.00 o                         
   8   3  11        859.08        890.26        30.83 o                         
   9   3  11          0.14         -1.11        12.51 o                         
  10   3  11        380.08        410.67        25.00 o                         
 -17   4  11        277.01        315.84        24.97 o                         
 -16   4  11        156.34        133.49        18.60 o                         
 -15   4  11         46.51         49.59        15.24 o                         
 -14   4  11        736.42        829.87        54.17 o                         
 -13   4  11        242.53        268.96        18.42 o                         
 -12   4  11        253.94        247.02        15.57 o                         
 -11   4  11          4.69         -3.53        10.90 o                         
 -10   4  11        206.66        202.96        15.72 o                         
  -9   4  11        474.13        513.64        21.36 o                         
  -8   4  11       1121.68       1095.53        28.01 o                         
  -7   4  11       1031.35        977.43        25.81 o                         
  -6   4  11       1736.76       1818.87        37.47 o                         
  -5   4  11       1567.93       1562.96        33.39 o                         
  -4   4  11       1343.15       1377.84        30.52 o                         
  -3   4  11       1706.43       1710.44        35.91 o                         
  -2   4  11        149.78        153.74        10.64 o                         
  -1   4  11        276.91        260.98        12.85 o                         
   0   4  11        767.41        734.81        20.96 o                         
   1   4  11        351.94        321.44        15.58 o                         
   2   4  11        847.43        819.31        25.45 o                         
   3   4  11        332.58        324.60        21.92 o                         
   4   4  11       1357.95       1364.81        50.81 o                         
   5   4  11         11.45         14.13        13.88 o                         
   6   4  11         57.24         61.02        15.64 o                         
   7   4  11          5.21          5.36        14.08 o                         
   8   4  11          8.72         12.58        13.17 o                         
   9   4  11          1.14        -12.30        13.06 o                         
 -15   5  11          6.02         14.96        15.41 o                         
 -14   5  11         11.78          7.12        14.93 o                         
 -13   5  11        275.00        269.08        19.74 o                         
 -12   5  11        246.09        302.62        18.51 o                         
 -11   5  11       1033.45       1071.22        33.36 o                         
 -10   5  11        113.08        107.01        13.61 o                         
  -9   5  11       1600.68       1673.95        43.77 o                         
  -8   5  11          8.19          8.32         9.47 o                         
  -7   5  11         50.72         58.37        10.14 o                         
  -6   5  11        128.99        132.37        10.95 o                         
  -5   5  11         95.03        102.60        10.51 o                         
  -4   5  11        223.68        231.21        13.03 o                         
  -3   5  11        685.32        710.36        21.71 o                         
  -2   5  11        146.65        138.58        12.60 o                         
  -1   5  11       2034.97       2092.72        43.52 o                         
   0   5  11          5.83         12.32         9.16 o                         
   1   5  11        412.18        414.23        17.36 o                         
   2   5  11        135.60        143.57        13.62 o                         
   3   5  11         31.57         29.28        14.23 o                         
   4   5  11         58.20         51.06        16.12 o                         
   5   5  11         42.06         41.56        16.37 o                         
   6   5  11         57.54         67.23        17.54 o                         
   7   5  11        325.99        321.97        24.30 o                         
 -13   6  11        515.27        549.60        27.55 o                         
 -12   6  11          1.02         -0.35        12.29 o                         
 -11   6  11        174.13        185.76        16.88 o                         
 -10   6  11          0.64         -2.74        12.30 o                         
  -9   6  11        550.74        537.65        24.00 o                         
  -8   6  11         36.66         40.23        11.29 o                         
  -7   6  11        689.33        659.95        23.45 o                         
  -6   6  11        695.83        694.53        22.64 o                         
  -5   6  11       1448.79       1525.13        35.36 o                         
  -4   6  11         86.83         90.11        11.52 o                         
  -3   6  11        282.65        287.64        15.76 o                         
  -2   6  11         44.81         45.28        10.75 o                         
  -1   6  11        135.14        134.75        12.63 o                         
   0   6  11         41.93         35.47        10.79 o                         
   1   6  11        901.84        969.64        28.33 o                         
   2   6  11         63.84         64.78        13.21 o                         
   3   6  11        792.48        803.80        36.06 o                         
   4   6  11          0.89          2.64        15.19 o                         
   5   6  11        253.97        299.79        24.85 o                         
  -9   7  11        137.83        152.08        16.98 o                         
  -8   7  11        281.92        302.48        18.44 o                         
  -7   7  11          6.40          8.11        11.77 o                         
  -6   7  11         26.33         34.58        12.45 o                         
  -5   7  11        276.45        277.11        16.76 o                         
  -4   7  11         41.83         36.64        12.12 o                         
  -3   7  11        231.49        228.85        15.97 o                         
  -2   7  11        351.90        395.52        19.45 o                         
  -1   7  11       1077.68       1120.28        31.80 o                         
   0   7  11        164.71        192.49        15.73 o                         
   1   7  11         29.77         39.17        13.13 o                         
 -18   0  12         79.12         28.73        23.21 o                         
 -16   0  12        604.94        617.02        49.65 o                         
 -14   0  12        157.08        149.62        16.19 o                         
 -12   0  12       2911.81       2818.43        69.71 o                         
 -10   0  12        114.21        143.30        14.28 o                         
  -8   0  12       2590.17       2442.20        69.13 o                         
  -6   0  12         30.30         51.29        10.24 o                         
  -4   0  12       2855.15       3010.81        90.85 o                         
  -2   0  12       2584.21       2753.69        79.42 o                         
   0   0  12       5449.06       6101.78       642.40 o                         
   2   0  12       1475.34       1598.70       145.29 o                         
   4   0  12        535.82        780.38        73.01 o                         
   6   0  12       1050.67       1263.63       100.02 o                         
   8   0  12        139.84        156.24        50.38 o                         
  10   0  12        231.60        294.95        59.87 o                         
 -19   1  12         41.34          6.65        16.92 o                         
 -18   1  12        451.18        490.55        26.78 o                         
 -17   1  12        371.67        423.02        32.24 o                         
 -16   1  12        894.18        895.69        32.71 o                         
 -15   1  12        316.31        301.18        19.01 o                         
 -14   1  12       1655.13       1761.51        43.43 o                         
 -13   1  12        263.10        244.69        11.14 o                         
 -12   1  12         16.03         22.10         7.11 o                         
 -11   1  12        221.27        187.92         9.50 o                         
 -10   1  12        157.20        153.49        10.50 o                         
  -9   1  12       1897.57       1824.65        35.74 o                         
  -8   1  12       1240.10       1177.62        34.93 o                         
  -7   1  12       1210.64       1172.38        28.10 o                         
  -6   1  12       5127.84       5136.29       124.87 o                         
  -5   1  12        193.38        197.64        11.59 o                         
  -4   1  12       2035.16       2062.71        71.83 o                         
  -3   1  12        936.31        895.12        53.70 o                         
  -2   1  12        246.82        234.86        10.58 o                         
  -1   1  12        362.95        360.06        13.18 o                         
   0   1  12        490.77        455.83        22.74 o                         
   1   1  12       1806.72       1796.48        69.47 o                         
   2   1  12       2713.11       2853.66       117.25 o                         
   3   1  12        536.07        533.87        42.65 o                         
   4   1  12       1437.47       1408.09        44.23 o                         
   5   1  12        326.98        356.90        16.70 o                         
   6   1  12         80.63         84.38        19.17 o                         
   7   1  12         99.39         98.40        22.75 o                         
   8   1  12          7.45          7.56        18.11 o                         
   9   1  12         56.05         25.63        29.93 o                         
  10   1  12        107.68        120.49        38.74 o                         
 -18   2  12          3.55        -10.03        15.90 o                         
 -17   2  12        448.06        394.16        43.86 o                         
 -16   2  12         35.78         46.29        12.75 o                         
 -15   2  12          5.15         -3.09         7.72 o                         
 -14   2  12        500.03        447.44        21.52 o                         
 -13   2  12        352.91        385.37        18.04 o                         
 -12   2  12        218.32        211.09        17.21 o                         
 -11   2  12       1499.81       1540.54        37.06 o                         
 -10   2  12         19.31         28.26         9.67 o                         
  -9   2  12        577.87        541.11        24.97 o                         
  -8   2  12       2137.64       2028.93        57.49 o                         
  -7   2  12        555.70        501.16        19.02 o                         
  -6   2  12         10.22          0.51         6.54 o                         
  -5   2  12        748.44        736.93        20.74 o                         
  -4   2  12        809.88        725.53        21.89 o                         
  -3   2  12       3982.95       3751.59        73.94 o                         
  -2   2  12       1943.38       1818.69        47.98 o                         
  -1   2  12       1895.20       1789.61        41.35 o                         
   0   2  12        438.82        393.86        22.89 o                         
   1   2  12       1528.77       1346.14        55.39 o                         
   2   2  12          2.38         -1.61         8.25 o                         
   3   2  12        184.30        165.50        18.76 o                         
   4   2  12        130.95        120.58        13.69 o                         
   5   2  12        352.85        320.68        18.81 o                         
   6   2  12        295.75        326.71        18.71 o                         
   7   2  12        545.62        574.91        26.91 o                         
   8   2  12        412.65        432.61        21.34 o                         
   9   2  12        324.40        369.72        22.14 o                         
  10   2  12         80.07         69.33        18.37 o                         
 -17   3  12        865.28        907.48        39.69 o                         
 -16   3  12        126.99        120.32        17.66 o                         
 -15   3  12       1861.74       1995.58        63.05 o                         
 -14   3  12          0.44         22.01        14.32 o                         
 -13   3  12        582.44        578.66        33.75 o                         
 -12   3  12         16.46         18.51        10.44 o                         
 -11   3  12        126.91        122.09        13.74 o                         
 -10   3  12          0.86          8.96        10.28 o                         
  -9   3  12       1879.93       1798.66        53.41 o                         
  -8   3  12        428.72        368.97        18.70 o                         
  -7   3  12       2447.46       2365.89        54.21 o                         
  -6   3  12        119.03        127.44         9.98 o                         
  -5   3  12       2337.07       2386.25        50.06 o                         
  -4   3  12         88.72         70.60         9.11 o                         
  -3   3  12        225.06        198.23        11.62 o                         
  -2   3  12        199.11        195.55        12.30 o                         
  -1   3  12        417.56        371.17        15.84 o                         
   0   3  12        473.00        418.07        24.86 o                         
   1   3  12        684.51        616.56        33.68 o                         
   2   3  12         71.57         56.73        11.06 o                         
   3   3  12        262.77        273.61        36.99 o                         
   4   3  12         56.91         60.00        13.78 o                         
   5   3  12       2265.46       2203.60        65.86 o                         
   6   3  12        649.98        604.77        28.31 o                         
   7   3  12         46.54         53.50        13.45 o                         
   8   3  12         65.69         59.14        14.20 o                         
   9   3  12         69.26         75.28        14.59 o                         
 -16   4  12          8.19         -7.10        15.14 o                         
 -15   4  12        252.79        253.13        21.76 o                         
 -14   4  12        115.41        138.03        18.50 o                         
 -13   4  12        506.78        572.42        38.61 o                         
 -12   4  12        377.30        382.92        21.47 o                         
 -11   4  12       2511.62       2569.39        96.61 o                         
 -10   4  12         73.54         78.96        13.16 o                         
  -9   4  12        815.60        819.52        30.44 o                         
  -8   4  12        325.10        318.99        16.91 o                         
  -7   4  12         10.89         11.42         8.87 o                         
  -6   4  12          4.25          7.69         8.06 o                         
  -5   4  12        172.46        174.13        11.65 o                         
  -4   4  12       1161.36       1146.42        27.74 o                         
  -3   4  12        695.39        672.70        20.66 o                         
  -2   4  12       1095.70       1056.00        26.52 o                         
  -1   4  12       1645.18       1578.63        35.24 o                         
   0   4  12        128.69        119.36        11.15 o                         
   1   4  12        319.34        315.52        16.39 o                         
   2   4  12        677.59        612.50        31.19 o                         
   3   4  12         34.14         15.94        13.63 o                         
   4   4  12         23.81         13.80        14.26 o                         
   5   4  12        139.60        140.33        18.69 o                         
   6   4  12        167.41        154.96        18.78 o                         
   7   4  12       1289.48       1175.13        43.36 o                         
   8   4  12         78.35         76.71        18.53 o                         
 -15   5  12        129.13        136.15        22.80 o                         
 -14   5  12        747.38        810.66        50.67 o                         
 -13   5  12        143.46        172.12        18.52 o                         
 -12   5  12         52.91         47.62        14.33 o                         
 -11   5  12         84.84         75.40        14.50 o                         
 -10   5  12         24.47         41.38        12.59 o                         
  -9   5  12        293.43        308.98        18.51 o                         
  -8   5  12        472.19        443.71        21.48 o                         
  -7   5  12        429.95        415.17        17.91 o                         
  -6   5  12       1439.71       1434.88        33.12 o                         
  -5   5  12        111.44        140.96        12.11 o                         
  -4   5  12        688.95        695.92        22.36 o                         
  -3   5  12         24.72         19.62         9.32 o                         
  -2   5  12         52.65         58.67        10.67 o                         
  -1   5  12         18.79         14.10         9.56 o                         
   0   5  12        306.65        288.14        15.44 o                         
   1   5  12         28.25         36.28        10.57 o                         
   2   5  12        492.06        525.41        26.12 o                         
   3   5  12         30.59         17.34        13.98 o                         
   4   5  12        492.55        473.56        27.67 o                         
   5   5  12        115.37        110.11        18.57 o                         
   6   5  12         17.26         12.92        16.68 o                         
 -12   6  12        329.87        328.27        22.73 o                         
 -11   6  12         32.10         31.62        13.78 o                         
 -10   6  12       1086.99       1142.03        36.49 o                         
  -9   6  12         98.89         89.86        15.28 o                         
  -8   6  12        210.80        195.84        15.34 o                         
  -7   6  12        162.05        163.11        15.19 o                         
  -6   6  12         22.57         17.50        10.45 o                         
  -5   6  12         14.95         22.46        10.70 o                         
  -4   6  12        185.28        187.54        14.17 o                         
  -3   6  12         12.07         17.79        10.73 o                         
  -2   6  12       1323.97       1373.49        34.33 o                         
  -1   6  12         26.31         18.57        10.95 o                         
   0   6  12        442.07        438.26        19.71 o                         
   1   6  12        131.12        154.57        14.99 o                         
   2   6  12        203.16        206.59        17.16 o                         
   3   6  12          1.11         36.69        16.12 o                         
   4   6  12        177.93        189.96        29.42 o                         
  -7   7  12        217.78        197.75        16.70 o                         
  -6   7  12        652.13        636.78        30.58 o                         
  -5   7  12        217.68        219.07        16.05 o                         
  -4   7  12        282.11        314.56        18.32 o                         
  -3   7  12          4.14         -7.75        11.32 o                         
  -2   7  12        260.11        248.42        16.41 o                         
  -1   7  12         55.50         61.96        14.45 o                         
 -19   0  13        354.84        335.18        34.54 o                         
 -17   0  13       2308.37       2571.19       160.58 o                         
 -15   0  13        725.58        706.56        32.48 o                         
 -13   0  13       1804.66       1795.65        56.73 o                         
 -11   0  13        374.54        376.44        30.83 o                         
  -9   0  13        884.53        871.90        27.49 o                         
  -7   0  13        199.81        216.07        12.43 o                         
  -5   0  13       5593.13       6046.06       241.58 o                         
  -3   0  13        357.64        374.96        29.06 o                         
  -1   0  13         79.99         79.65        11.83 o                         
   1   0  13       1610.27       1935.31        76.60 o                         
   3   0  13       1955.61       2566.68       146.02 o                         
   5   0  13        105.44        101.48        41.61 o                         
   7   0  13        112.20        171.57        55.49 o                         
   9   0  13        100.00         95.64        48.19 o                         
 -18   1  13        121.47        105.85        18.30 o                         
 -17   1  13        203.67        201.97        16.79 o                         
 -16   1  13        206.42        220.32        16.50 o                         
 -15   1  13        252.78        258.58        16.48 o                         
 -14   1  13        480.34        475.49        18.32 o                         
 -13   1  13       1161.90       1184.11        26.04 o                         
 -12   1  13       1357.19       1308.72        30.32 o                         
 -11   1  13       2501.12       2482.80        61.52 o                         
 -10   1  13       1943.78       1840.62        39.93 o                         
  -9   1  13       3331.55       3113.09        79.02 o                         
  -8   1  13        562.62        568.05        23.89 o                         
  -7   1  13         77.24         82.18         7.24 o                         
  -6   1  13          3.37         -1.19         7.01 o                         
  -5   1  13        512.78        484.18        33.19 o                         
  -4   1  13        749.49        704.02        38.37 o                         
  -3   1  13       1689.18       1625.14        51.68 o                         
  -2   1  13        631.99        631.83        33.57 o                         
  -1   1  13       3056.01       2942.19        89.75 o                         
   0   1  13        345.62        337.51        16.81 o                         
   1   1  13        234.47        213.10        15.51 o                         
   2   1  13         12.66          8.22        10.22 o                         
   3   1  13        114.81        137.83        23.02 o                         
   4   1  13         97.28        107.37        17.16 o                         
   5   1  13        356.68        396.73        26.84 o                         
   6   1  13         86.74         94.90        23.06 o                         
   7   1  13        670.75        904.29       113.89 o                         
   8   1  13        267.35        272.87        60.96 o                         
   9   1  13         16.46        -22.46        30.34 o                         
 -18   2  13        361.85        363.94        23.71 o                         
 -17   2  13        308.93        321.26        24.23 o                         
 -16   2  13       1105.03       1234.06        40.43 o                         
 -15   2  13        121.26        112.51        14.48 o                         
 -14   2  13       1471.05       1465.92        44.21 o                         
 -13   2  13        392.54        369.27        16.76 o                         
 -12   2  13        141.84        138.62        16.78 o                         
 -11   2  13          6.89         10.52        10.40 o                         
 -10   2  13         10.07         12.51         9.82 o                         
  -9   2  13       1587.46       1534.84        43.66 o                         
  -8   2  13       3074.88       3029.05        75.45 o                         
  -7   2  13        400.93        387.81        16.58 o                         
  -6   2  13       2137.33       2208.47        50.43 o                         
  -5   2  13       2194.52       1930.92        58.06 o                         
  -4   2  13        166.41        175.84        12.34 o                         
  -3   2  13        695.66        662.42        20.66 o                         
  -2   2  13         30.78         13.06         7.84 o                         
  -1   2  13         86.27         81.51        10.01 o                         
   0   2  13        174.07        161.76        13.32 o                         
   1   2  13         22.83         16.40         8.34 o                         
   2   2  13        571.16        503.86        28.34 o                         
   3   2  13       1087.32       1014.37        40.36 o                         
   4   2  13       1197.31       1188.51        38.81 o                         
   5   2  13         73.78         66.85        22.02 o                         
   6   2  13        161.11        177.59        15.17 o                         
   7   2  13         35.37         47.46        12.90 o                         
   8   2  13         28.95         34.50        19.74 o                         
   9   2  13          4.46         -2.27        23.73 o                         
 -17   3  13         19.11          7.79        15.21 o                         
 -16   3  13         25.00         15.29        15.98 o                         
 -15   3  13        148.29        137.94        17.80 o                         
 -14   3  13        214.07        187.31        21.29 o                         
 -13   3  13         29.77         22.53        10.59 o                         
 -12   3  13       1386.43       1411.46        42.65 o                         
 -11   3  13        181.45        141.38        14.71 o                         
 -10   3  13       2379.06       2258.71       110.86 o                         
  -9   3  13         32.27         23.36        10.91 o                         
  -8   3  13       2997.38       3007.61       126.24 o                         
  -7   3  13        826.26        783.05        26.82 o                         
  -6   3  13       1032.19        909.62        26.23 o                         
  -5   3  13         58.80         66.28         9.41 o                         
  -4   3  13       1299.35       1283.23        31.84 o                         
  -3   3  13          1.29         -0.31         8.20 o                         
  -2   3  13       1242.82       1150.77        30.36 o                         
  -1   3  13          1.64          7.19         8.79 o                         
   0   3  13        826.06        726.68        38.43 o                         
   1   3  13        275.90        255.56        16.41 o                         
   2   3  13        401.26        367.65        21.47 o                         
   3   3  13         30.26         28.43        13.08 o                         
   4   3  13        764.29        752.59        55.64 o                         
   5   3  13        215.21        219.71        21.80 o                         
   6   3  13        206.69        225.04        20.39 o                         
   7   3  13         12.66        -12.40        15.91 o                         
   8   3  13        258.86        300.37        23.09 o                         
 -16   4  13        949.19       1051.09        46.48 o                         
 -15   4  13        581.95        594.50        31.30 o                         
 -14   4  13        199.09        214.23        19.25 o                         
 -13   4  13         10.56         23.29        12.42 o                         
 -12   4  13          2.61          1.79        12.10 o                         
 -11   4  13        264.51        313.75        20.25 o                         
 -10   4  13        166.76        149.34        15.67 o                         
  -9   4  13        161.46        173.18        16.33 o                         
  -8   4  13       1159.42       1183.98        37.87 o                         
  -7   4  13        566.22        571.42        22.07 o                         
  -6   4  13       2218.93       2233.43        48.91 o                         
  -5   4  13        328.11        343.90        16.60 o                         
  -4   4  13        298.75        287.35        15.23 o                         
  -3   4  13        480.42        438.65        20.03 o                         
  -2   4  13        245.49        221.61        14.27 o                         
  -1   4  13          8.71          6.28         9.86 o                         
   0   4  13        413.20        398.01        20.80 o                         
   1   4  13        566.66        529.77        38.03 o                         
   2   4  13        766.30        688.04        48.79 o                         
   3   4  13        137.58        174.01        18.68 o                         
   4   4  13        851.79        844.27        49.74 o                         
   5   4  13       1125.28       1083.25        41.76 o                         
   6   4  13         25.70         54.97        16.97 o                         
   7   4  13        175.31        170.33        20.17 o                         
 -14   5  13         32.36         37.91        15.56 o                         
 -13   5  13        285.53        255.31        18.74 o                         
 -12   5  13        163.73        173.21        18.41 o                         
 -11   5  13       1120.46       1102.13        38.67 o                         
 -10   5  13         58.05         53.11        13.99 o                         
  -9   5  13        466.19        432.58        40.98 o                         
  -8   5  13         13.08         17.83        11.64 o                         
  -7   5  13         87.68         80.72        11.97 o                         
  -6   5  13         42.76         34.64        10.49 o                         
  -5   5  13          9.72          1.96         9.74 o                         
  -4   5  13        592.12        612.25        21.63 o                         
  -3   5  13       1106.07       1130.65        29.54 o                         
  -2   5  13        257.85        232.85        14.97 o                         
  -1   5  13        717.51        688.50        23.70 o                         
   0   5  13        347.60        326.50        20.65 o                         
   1   5  13        475.04        431.74        25.51 o                         
   2   5  13         10.46         11.67        15.25 o                         
   3   5  13         69.14         81.93        17.44 o                         
   4   5  13          7.00         22.20        15.59 o                         
   5   5  13         81.69         65.40        18.30 o                         
 -11   6  13          1.68         11.93        14.35 o                         
 -10   6  13         43.97         48.94        14.47 o                         
  -9   6  13        473.62        457.25        23.83 o                         
  -8   6  13         74.97         67.90        14.40 o                         
  -7   6  13        731.33        739.63        26.66 o                         
  -6   6  13         73.03         63.54        12.84 o                         
  -5   6  13        385.57        392.75        18.74 o                         
  -4   6  13        354.63        365.65        18.58 o                         
  -3   6  13        843.20        895.82        28.30 o                         
  -2   6  13         12.10         27.74        12.01 o                         
  -1   6  13         62.05         67.85        13.19 o                         
   0   6  13          1.50         13.22        11.98 o                         
   1   6  13        366.44        362.05        20.62 o                         
   2   6  13         36.10         33.82        16.47 o                         
 -18   0  14        637.26        690.30        90.17 o                         
 -16   0  14        282.61        311.86        22.90 o                         
 -14   0  14       1441.95       1418.13        43.18 o                         
 -12   0  14       1438.95       1342.17        46.91 o                         
 -10   0  14       3751.79       3573.42        85.96 o                         
  -8   0  14         15.26          9.18         8.70 o                         
  -6   0  14         79.76         75.74        13.98 o                         
  -4   0  14       1560.35       1828.28       106.31 o                         
  -2   0  14       2505.20       2927.60       147.93 o                         
   0   0  14       1358.80       1550.26       248.96 o                         
   2   0  14          3.11        -10.95        28.47 o                         
   4   0  14        132.19        156.97        50.38 o                         
   6   0  14        775.28       1083.37       102.94 o                         
   8   0  14        371.15        513.90        74.47 o                         
 -18   1  14        484.57        467.30        36.71 o                         
 -17   1  14        228.70        223.01        17.57 o                         
 -16   1  14        774.75        798.02        28.44 o                         
 -15   1  14        581.96        556.11        24.94 o                         
 -14   1  14        458.25        449.89        18.71 o                         
 -13   1  14         58.57         49.50         9.04 o                         
 -12   1  14        142.42        178.83        29.75 o                         
 -11   1  14        119.79         90.71         8.92 o                         
 -10   1  14       1193.54       1123.58        43.87 o                         
  -9   1  14         12.49         21.85         7.26 o                         
  -8   1  14        746.99        732.22        71.08 o                         
  -7   1  14       2587.86       2550.21       169.43 o                         
  -6   1  14       4424.62       4325.24       137.68 o                         
  -5   1  14       1342.90       1304.26        67.25 o                         
  -4   1  14        683.80        649.94        30.73 o                         
  -3   1  14        758.68        732.27        21.51 o                         
  -2   1  14        486.61        498.58        17.69 o                         
  -1   1  14         43.29         35.29         8.20 o                         
   0   1  14         97.72         97.66        18.92 o                         
   1   1  14         98.48        107.54        13.65 o                         
   2   1  14       2900.06       3137.23       232.89 o                         
   3   1  14        610.06        675.40        62.16 o                         
   4   1  14        367.65        441.72        52.66 o                         
   5   1  14         89.01        108.61        30.86 o                         
   6   1  14         73.39         89.89        34.31 o                         
   7   1  14        101.60         64.79        32.85 o                         
   8   1  14         14.61         30.66        34.40 o                         
 -18   2  14        323.35        262.86        50.69 o                         
 -17   2  14         86.64        101.63        17.35 o                         
 -16   2  14         41.57         47.87        15.65 o                         
 -15   2  14          2.58         12.28        13.47 o                         
 -14   2  14        375.95        371.80        19.06 o                         
 -13   2  14       1413.36       1349.03        37.41 o                         
 -12   2  14        512.54        510.78        27.40 o                         
 -11   2  14       2736.69       2736.41        70.17 o                         
 -10   2  14        421.90        448.01        21.56 o                         
  -9   2  14        829.19        830.61        37.09 o                         
  -8   2  14          8.89          5.02         9.55 o                         
  -7   2  14        109.17         81.54        10.66 o                         
  -6   2  14        362.23        341.21        14.94 o                         
  -5   2  14         36.40         42.32         8.43 o                         
  -4   2  14        155.52        129.47        11.02 o                         
  -3   2  14       2794.23       2602.27        83.79 o                         
  -2   2  14        611.10        538.80        19.24 o                         
  -1   2  14       1296.89       1169.55        45.48 o                         
   0   2  14       1092.57       1028.25        49.82 o                         
   1   2  14        171.05        173.80        26.29 o                         
   2   2  14         84.34         73.91        12.92 o                         
   3   2  14         96.64         81.16        14.58 o                         
   4   2  14        135.63        123.15        15.35 o                         
   5   2  14        162.68        166.96        18.30 o                         
   6   2  14         52.23         45.80        21.12 o                         
   7   2  14        287.68        312.00        28.66 o                         
   8   2  14        147.75        130.24        24.07 o                         
 -17   3  14         42.47         15.00        16.50 o                         
 -16   3  14        179.58        211.98        22.01 o                         
 -15   3  14        728.70        704.12        56.69 o                         
 -14   3  14          0.77          0.79        12.18 o                         
 -13   3  14        705.32        682.96        26.27 o                         
 -12   3  14         28.15         32.33        12.94 o                         
 -11   3  14          2.83          1.11        11.26 o                         
 -10   3  14         98.63         82.11        13.70 o                         
  -9   3  14       2028.48       1970.59        66.06 o                         
  -8   3  14        678.80        644.07        38.99 o                         
  -7   3  14       2580.75       2389.79        77.86 o                         
  -6   3  14        276.05        249.13        14.27 o                         
  -5   3  14       1607.07       1502.65        36.51 o                         
  -4   3  14         11.39          4.84         8.76 o                         
  -3   3  14        478.62        463.73        19.15 o                         
  -2   3  14        167.60        135.57        12.31 o                         
  -1   3  14        214.77        195.35        14.26 o                         
   0   3  14          4.34         -3.12         6.28 o                         
   1   3  14       1052.22        963.11        53.11 o                         
   2   3  14          0.47          3.00        12.62 o                         
   3   3  14        719.94        707.99        30.88 o                         
   4   3  14         24.74          2.81        18.76 o                         
   5   3  14        218.29        223.91        20.86 o                         
   6   3  14          6.52         -2.39        19.07 o                         
   7   3  14          6.98         -8.29        15.56 o                         
 -16   4  14          7.21          9.72        19.46 o                         
 -15   4  14         10.01         16.39        16.68 o                         
 -14   4  14          2.96          6.51        14.71 o                         
 -13   4  14        702.68        675.40        32.88 o                         
 -12   4  14        908.93        920.44        35.18 o                         
 -11   4  14       1442.91       1509.37        47.00 o                         
 -10   4  14        768.77        776.86        31.79 o                         
  -9   4  14        772.65        772.96        31.38 o                         
  -8   4  14        108.86        108.18        14.55 o                         
  -7   4  14          1.26         -1.83         9.78 o                         
  -6   4  14          1.08          0.25         9.26 o                         
  -5   4  14        602.24        619.07        22.97 o                         
  -4   4  14        197.94        177.08        13.71 o                         
  -3   4  14       1358.41       1340.03        35.43 o                         
  -2   4  14        624.52        596.25        22.98 o                         
  -1   4  14        330.86        304.66        23.81 o                         
   0   4  14        860.09        795.23        32.11 o                         
   1   4  14        132.52        116.19        14.65 o                         
   2   4  14         11.92         -7.46        14.20 o                         
   3   4  14          2.35         -2.58        14.89 o                         
   4   4  14         37.44         41.91        17.07 o                         
   5   4  14          5.03         -4.97        29.57 o                         
   6   4  14         22.40         15.73        16.85 o                         
 -14   5  14         73.00         54.65        17.40 o                         
 -13   5  14         77.97        111.09        16.06 o                         
 -12   5  14         17.17         12.71        14.82 o                         
 -11   5  14         28.43         34.92        14.67 o                         
 -10   5  14         17.50          7.53        13.35 o                         
  -9   5  14        166.70        171.06        17.77 o                         
  -8   5  14       1050.66       1116.97        43.50 o                         
  -7   5  14         37.35         36.74        11.90 o                         
  -6   5  14        584.46        558.15        22.46 o                         
  -5   5  14        107.93        119.71        13.06 o                         
  -4   5  14        807.19        781.44        25.56 o                         
  -3   5  14         51.67         48.20        11.73 o                         
  -2   5  14        113.62         97.13        12.64 o                         
  -1   5  14        478.03        434.40        20.60 o                         
   0   5  14        699.49        671.69        28.57 o                         
   1   5  14        111.00        111.73        15.98 o                         
   2   5  14        498.54        458.81        36.34 o                         
   3   5  14         17.37          4.84        15.85 o                         
   4   5  14        326.31        296.43        31.54 o                         
 -10   6  14        222.98        254.49        22.05 o                         
  -9   6  14        157.34        173.74        19.26 o                         
  -8   6  14        437.14        475.52        26.24 o                         
  -7   6  14        181.29        165.57        15.56 o                         
  -6   6  14        176.40        171.65        15.72 o                         
  -5   6  14         66.72         87.27        13.80 o                         
  -4   6  14        389.75        386.67        19.38 o                         
  -3   6  14         23.56         18.15        12.18 o                         
  -2   6  14        369.60        356.22        18.99 o                         
  -1   6  14         86.94         89.76        14.09 o                         
   0   6  14        945.15        944.78        32.77 o                         
 -17   0  15        981.17        972.56        80.67 o                         
 -15   0  15       1885.60       1946.22        61.84 o                         
 -13   0  15        334.26        351.29        24.61 o                         
 -11   0  15        221.46        192.10        14.65 o                         
  -9   0  15       1403.22       1581.74       192.01 o                         
  -7   0  15       2357.71       2489.79       218.62 o                         
  -5   0  15       1810.57       2179.16       154.68 o                         
  -3   0  15         17.26         22.27        16.52 o                         
  -1   0  15        504.20        675.87        43.28 o                         
   1   0  15        687.18        987.00        81.04 o                         
   3   0  15       3127.97       4236.96       221.21 o                         
   5   0  15        272.38        345.33        67.90 o                         
   7   0  15         13.18          9.49        43.80 o                         
 -18   1  15        106.29        104.85        17.12 o                         
 -17   1  15         30.36         21.15        15.04 o                         
 -16   1  15          0.02          5.80        13.41 o                         
 -15   1  15          9.57        -11.76        11.76 o                         
 -14   1  15         58.53         69.32        10.41 o                         
 -13   1  15       1273.53       1242.18        42.20 o                         
 -12   1  15        219.51        242.68        13.90 o                         
 -11   1  15       1109.96       1141.68        43.68 o                         
 -10   1  15        846.18        836.08        68.81 o                         
  -9   1  15        125.10         71.27        37.94 o                         
  -8   1  15        424.80        391.65        33.81 o                         
  -7   1  15        290.24        295.22        21.86 o                         
  -6   1  15         40.87         39.20        10.72 o                         
  -5   1  15        129.21        141.20        19.58 o                         
  -4   1  15        837.05        892.23        41.36 o                         
  -3   1  15       2921.35       3141.41        81.48 o                         
  -2   1  15        900.65        934.13        54.36 o                         
  -1   1  15       1130.80       1201.73        52.46 o                         
   0   1  15        172.39        158.50        16.28 o                         
   1   1  15        936.63        990.88        89.69 o                         
   2   1  15        126.44        209.52        36.50 o                         
   3   1  15         15.52         14.55        40.88 o                         
   4   1  15         30.35         24.13        26.42 o                         
   5   1  15        684.59        933.25       173.03 o                         
   6   1  15        239.61        264.69        40.74 o                         
   7   1  15        407.40        517.83        95.64 o                         
 -17   2  15         78.90         62.99        17.75 o                         
 -16   2  15        939.72        996.07        41.26 o                         
 -15   2  15        233.56        210.36        19.57 o                         
 -14   2  15        612.76        586.23        23.80 o                         
 -13   2  15        605.53        641.47        24.96 o                         
 -12   2  15        253.15        251.47        16.97 o                         
 -11   2  15        138.33        157.87        23.71 o                         
 -10   2  15        194.78        191.58        17.47 o                         
  -9   2  15        124.90        135.53        13.99 o                         
  -8   2  15       1977.53       1856.89       108.10 o                         
  -7   2  15        263.07        271.09        14.96 o                         
  -6   2  15       2637.82       2529.96        81.14 o                         
  -5   2  15       1207.95       1122.56        50.30 o                         
  -4   2  15        155.58        139.33        17.03 o                         
  -3   2  15        345.60        318.94        17.14 o                         
  -2   2  15          0.07         -8.00        11.21 o                         
  -1   2  15        746.81        703.99        35.75 o                         
   0   2  15       1976.22       1733.68       113.57 o                         
   1   2  15         17.60          8.19         9.38 o                         
   2   2  15        641.29        581.87        46.62 o                         
   3   2  15        210.25        239.35        38.75 o                         
   4   2  15         95.78        105.48        21.94 o                         
   5   2  15         21.65         25.78        19.19 o                         
   6   2  15        330.36        367.97        37.33 o                         
   7   2  15          6.09        -23.97        43.80 o                         
 -16   3  15          1.38         -3.69        15.10 o                         
 -15   3  15         32.20         27.12        15.58 o                         
 -14   3  15        611.47        557.67        23.99 o                         
 -13   3  15         54.49         66.38        13.16 o                         
 -12   3  15       1129.01       1115.43        39.61 o                         
 -11   3  15          1.51         14.27        14.54 o                         
 -10   3  15       1179.23       1200.82        39.97 o                         
  -9   3  15          2.44          7.94        10.83 o                         
  -8   3  15         56.39         50.16        13.02 o                         
  -7   3  15        117.43        106.74        11.87 o                         
  -6   3  15          6.43         14.90         9.37 o                         
  -5   3  15        170.60        158.80        13.15 o                         
  -4   3  15       1368.61       1270.70        42.11 o                         
  -3   3  15         45.13         50.00        11.65 o                         
  -2   3  15       2289.02       2108.66        62.15 o                         
  -1   3  15          0.80          8.93        10.21 o                         
   0   3  15       1020.42        943.98        41.46 o                         
   1   3  15        102.93         72.74        14.10 o                         
   2   3  15         10.39         18.78        13.33 o                         
   3   3  15         89.04         84.71        22.97 o                         
   4   3  15          7.31         10.76        14.80 o                         
   5   3  15         19.00         18.09        21.23 o                         
   6   3  15        454.74        450.98        27.60 o                         
 -15   4  15        848.64        856.17        55.15 o                         
 -14   4  15        475.26        519.65        25.84 o                         
 -13   4  15        130.08        114.83        15.50 o                         
 -12   4  15         57.19         53.48        15.61 o                         
 -11   4  15         19.64         30.70        14.16 o                         
 -10   4  15        160.91        152.97        17.00 o                         
  -9   4  15        167.96        147.83        20.02 o                         
  -8   4  15       1432.26       1415.04        74.71 o                         
  -7   4  15        330.13        297.16        17.48 o                         
  -6   4  15        686.69        703.20        24.94 o                         
  -5   4  15        141.27        136.81        13.24 o                         
  -4   4  15        592.28        571.27        22.94 o                         
  -3   4  15        137.72        117.64        13.19 o                         
  -2   4  15          5.64          1.28        10.83 o                         
  -1   4  15          3.12          9.67        11.33 o                         
   0   4  15        180.67        149.38        16.69 o                         
   1   4  15        343.48        334.90        23.06 o                         
   2   4  15        275.85        267.73        36.93 o                         
   3   4  15        162.53        174.92        23.94 o                         
   4   4  15         96.13         59.94        27.80 o                         
 -13   5  15        895.66        931.40        37.84 o                         
 -12   5  15         11.17         16.97        15.35 o                         
 -11   5  15        408.02        438.68        36.86 o                         
 -10   5  15        386.00        391.21        24.49 o                         
  -9   5  15        319.03        286.26        21.42 o                         
  -8   5  15          9.41         14.22        13.92 o                         
  -7   5  15         45.27         40.29        12.97 o                         
  -6   5  15          1.90         25.55        12.41 o                         
  -5   5  15        604.90        674.23        26.51 o                         
  -4   5  15         59.62         55.97        12.95 o                         
  -3   5  15        400.25        368.51        19.69 o                         
  -2   5  15         43.08         43.23        12.77 o                         
  -1   5  15        559.75        522.91        24.00 o                         
   0   5  15         88.43         83.20        15.00 o                         
   1   5  15        136.00        115.94        19.51 o                         
   2   5  15          0.45         -3.53        16.37 o                         
  -9   6  15        296.35        298.34        34.56 o                         
  -8   6  15         11.76          9.35        14.70 o                         
  -7   6  15        919.74        968.33        41.27 o                         
  -6   6  15          3.30         15.89        13.27 o                         
  -5   6  15        492.53        513.19        23.71 o                         
  -4   6  15         63.89         47.64        13.64 o                         
  -3   6  15         35.28         39.81        13.65 o                         
  -2   6  15          3.33         -2.93        13.25 o                         
 -18   0  16        167.22        232.41        48.55 o                         
 -16   0  16          6.55         -0.27        14.79 o                         
 -14   0  16       1076.07       1040.73        43.36 o                         
 -12   0  16       2488.90       2568.93       137.47 o                         
 -10   0  16       3658.37       3958.09       402.60 o                         
  -8   0  16        778.87        802.38        97.83 o                         
  -6   0  16        889.72       1108.12        58.37 o                         
  -4   0  16        716.79        952.51        51.11 o                         
  -2   0  16       2138.66       2914.22       109.95 o                         
   0   0  16        799.69       1084.60        62.19 o                         
   2   0  16          5.43        -33.58        36.50 o                         
   4   0  16        680.89        997.22       100.02 o                         
   6   0  16        209.40        268.67        62.06 o                         
 -17   1  16        171.99        143.34        17.54 o                         
 -16   1  16       1455.21       1507.04        68.92 o                         
 -15   1  16        479.31        479.07        20.96 o                         
 -14   1  16        381.07        385.46        18.38 o                         
 -13   1  16        506.60        456.16        46.05 o                         
 -12   1  16        206.61        179.35        24.80 o                         
 -11   1  16         18.15         16.94        12.76 o                         
 -10   1  16        732.85        779.62        35.49 o                         
  -9   1  16        198.61        194.51        18.13 o                         
  -8   1  16       1937.30       2003.19        55.85 o                         
  -7   1  16        304.30        318.79        18.39 o                         
  -6   1  16        232.12        245.20        16.20 o                         
  -5   1  16        362.11        401.94        38.12 o                         
  -4   1  16       1766.13       1874.12        56.03 o                         
  -3   1  16          4.23         -2.85         9.81 o                         
  -2   1  16        427.22        446.94        40.64 o                         
  -1   1  16        189.29        203.29        15.90 o                         
   0   1  16         43.07         47.13        16.18 o                         
   1   1  16        229.71        261.59        32.55 o                         
   2   1  16        263.03        353.90        53.99 o                         
   3   1  16        162.88        195.39        36.31 o                         
   4   1  16        990.87       1283.72        73.32 o                         
   5   1  16        143.63        154.03        38.24 o                         
   6   1  16         11.27          5.55        33.67 o                         
 -17   2  16        173.13        177.11        21.22 o                         
 -16   2  16         70.92         68.77        18.05 o                         
 -15   2  16        510.68        547.93        25.40 o                         
 -14   2  16        253.06        243.73        17.58 o                         
 -13   2  16        964.02        934.35        42.12 o                         
 -12   2  16        455.16        452.96        36.13 o                         
 -11   2  16       1689.09       1631.62        92.72 o                         
 -10   2  16        219.94        231.77        21.28 o                         
  -9   2  16       1575.93       1474.46        72.23 o                         
  -8   2  16         76.67         63.87        18.55 o                         
  -7   2  16        305.54        285.33        15.29 o                         
  -6   2  16         38.38         24.92        13.05 o                         
  -5   2  16       1429.71       1183.88        44.01 o                         
  -4   2  16        787.08        718.78        47.19 o                         
  -3   2  16        789.04        739.97        52.32 o                         
  -2   2  16         26.81         15.71        11.76 o                         
  -1   2  16        910.07        773.08        42.17 o                         
   0   2  16        155.75         71.81        36.78 o                         
   1   2  16         86.19         69.60        32.47 o                         
   2   2  16          0.12         -3.53        18.56 o                         
   3   2  16         54.83         30.53        28.25 o                         
   4   2  16         41.50         15.48        28.87 o                         
   5   2  16        373.83        427.94        93.05 o                         
 -16   3  16         58.43         52.12        17.17 o                         
 -15   3  16        659.36        692.42        45.95 o                         
 -14   3  16        272.58        253.96        18.24 o                         
 -13   3  16        121.92        107.24        14.50 o                         
 -12   3  16         14.76         18.08        13.25 o                         
 -11   3  16        221.18        222.64        18.73 o                         
 -10   3  16        276.12        296.58        20.31 o                         
  -9   3  16         86.15         84.49        14.65 o                         
  -8   3  16        223.90        232.00        23.34 o                         
  -7   3  16       3466.45       3340.07       140.77 o                         
  -6   3  16        268.76        232.53        14.78 o                         
  -5   3  16       1396.70       1286.60        39.28 o                         
  -4   3  16          4.53         -8.37         9.73 o                         
  -3   3  16         10.81         -1.67        10.17 o                         
  -2   3  16         70.79         61.17        11.34 o                         
  -1   3  16        250.65        224.95        15.33 o                         
   0   3  16          0.36         -2.34        12.65 o                         
   1   3  16        494.37        458.16        43.72 o                         
   2   3  16         35.53         13.58        32.54 o                         
   3   3  16        547.96        525.54        51.84 o                         
   4   3  16         23.34         28.82        17.81 o                         
 -14   4  16        545.62        559.63        35.53 o                         
 -13   4  16        257.08        267.72        21.43 o                         
 -12   4  16         64.95         54.64        15.64 o                         
 -11   4  16        523.11        533.45        45.63 o                         
 -10   4  16        776.49        731.69        32.20 o                         
  -9   4  16        556.15        545.23        38.99 o                         
  -8   4  16        126.78        127.28        16.62 o                         
  -7   4  16        246.16        237.79        16.96 o                         
  -6   4  16         93.62         83.91        12.96 o                         
  -5   4  16        886.37        817.15        27.84 o                         
  -4   4  16        100.73         75.62        13.20 o                         
  -3   4  16       1027.89        990.47        38.83 o                         
  -2   4  16        312.28        306.62        18.25 o                         
  -1   4  16        431.39        404.05        20.42 o                         
   0   4  16        124.71         85.55        15.07 o                         
   1   4  16        123.67        102.34        21.18 o                         
   2   4  16         53.97         61.00        20.22 o                         
   3   4  16         28.13          2.82        31.43 o                         
 -12   5  16         50.41         42.05        16.95 o                         
 -11   5  16         19.44          7.95        15.40 o                         
 -10   5  16        268.74        245.12        32.88 o                         
  -9   5  16         50.91         46.06        15.84 o                         
  -8   5  16        848.41        834.20        50.05 o                         
  -7   5  16        527.68        500.71        24.14 o                         
  -6   5  16        401.13        396.75        21.77 o                         
  -5   5  16          1.69         -3.08        12.25 o                         
  -4   5  16        106.54         77.63        14.29 o                         
  -3   5  16          3.28         12.81        13.02 o                         
  -2   5  16        152.48        135.46        16.05 o                         
  -1   5  16         35.12         21.24        13.01 o                         
   0   5  16         92.60         79.63        17.23 o                         
 -17   0  17        905.10        810.70       113.16 o                         
 -15   0  17       1213.36       1121.42        45.90 o                         
 -13   0  17        223.14        241.07        25.61 o                         
 -11   0  17        286.30        318.29        45.59 o                         
  -9   0  17       3378.30       4007.78       202.96 o                         
  -7   0  17       1208.41       1676.85       105.86 o                         
  -5   0  17       2319.20       3035.67       113.31 o                         
  -3   0  17        133.51        167.44        27.88 o                         
  -1   0  17          8.87         -3.29        21.17 o                         
   1   0  17        548.03        902.31        86.88 o                         
   3   0  17       1439.16       2026.49       141.64 o                         
   5   0  17        262.91        266.48        60.60 o                         
 -17   1  17        151.77        125.75        18.89 o                         
 -16   1  17        112.91        136.86        19.09 o                         
 -15   1  17        565.83        615.32        51.98 o                         
 -14   1  17         48.88         24.01        12.40 o                         
 -13   1  17       1206.21       1140.67        70.18 o                         
 -12   1  17        304.43        273.54        30.42 o                         
 -11   1  17        986.99        978.67        41.51 o                         
 -10   1  17        269.29        298.30        30.56 o                         
  -9   1  17        871.09        954.60        40.37 o                         
  -8   1  17         27.04         37.59        14.42 o                         
  -7   1  17        388.40        343.47        23.44 o                         
  -6   1  17          2.22         -5.61        10.56 o                         
  -5   1  17        779.12        848.28        32.49 o                         
  -4   1  17         28.14         41.31        11.13 o                         
  -3   1  17         59.35         76.55        13.56 o                         
  -2   1  17       1224.92       1448.66        47.62 o                         
  -1   1  17       1423.15       1576.09        71.66 o                         
   0   1  17        153.56        157.79        28.61 o                         
   1   1  17        166.67        164.79        38.69 o                         
   2   1  17         57.20         51.96        28.59 o                         
   3   1  17          1.26         -7.67        36.14 o                         
   4   1  17          4.16         -0.82        58.41 o                         
   5   1  17         21.99         64.25        48.53 o                         
 -16   2  17        204.44        183.92        20.70 o                         
 -15   2  17         49.28         42.09        13.92 o                         
 -14   2  17        356.66        374.22        33.98 o                         
 -13   2  17          5.42         10.36        11.88 o                         
 -12   2  17          1.93        -14.05        15.44 o                         
 -11   2  17        102.51         94.02        13.83 o                         
 -10   2  17        338.41        304.42        32.25 o                         
  -9   2  17        399.75        370.92        41.50 o                         
  -8   2  17       1029.88       1030.51        66.08 o                         
  -7   2  17         69.67         42.63        19.52 o                         
  -6   2  17       2700.51       2354.67       140.85 o                         
  -5   2  17         82.56         64.34        14.74 o                         
  -4   2  17       1144.38       1029.72        53.76 o                         
  -3   2  17         53.02         23.07        21.64 o                         
  -2   2  17         14.06          8.97        15.97 o                         
  -1   2  17         14.15          6.78        11.94 o                         
   0   2  17        223.82        217.48        44.03 o                         
   1   2  17         68.69         57.55        41.85 o                         
   2   2  17       1130.92       1134.32        99.93 o                         
   3   2  17        320.50        357.35        56.91 o                         
   4   2  17        223.31        238.14        71.91 o                         
 -15   3  17         36.23         26.17        13.66 o                         
 -14   3  17        410.59        436.59        27.97 o                         
 -13   3  17         38.93         55.78        16.89 o                         
 -12   3  17       1312.62       1262.16        42.35 o                         
 -11   3  17        132.74        147.35        18.06 o                         
 -10   3  17       1746.56       1767.99        86.71 o                         
  -9   3  17         63.90         50.87        17.28 o                         
  -8   3  17         50.03         51.25        13.22 o                         
  -7   3  17         28.61         23.65        15.45 o                         
  -6   3  17        313.11        286.81        19.57 o                         
  -5   3  17          1.98         -6.52        14.09 o                         
  -4   3  17       1068.49        999.37        57.29 o                         
  -3   3  17          9.94         -3.36        11.75 o                         
  -2   3  17       1108.21       1003.91        46.76 o                         
  -1   3  17          0.27        -14.16        14.16 o                         
   0   3  17        338.22        306.16        34.56 o                         
   1   3  17          3.05        -13.88        31.51 o                         
   2   3  17         39.17          1.24        36.36 o                         
   3   3  17         48.91         33.94        25.56 o                         
 -13   4  17         77.29         92.65        17.34 o                         
 -12   4  17         15.01         17.15        15.13 o                         
 -11   4  17         40.81         29.47        15.62 o                         
 -10   4  17         61.57         48.24        15.04 o                         
  -9   4  17         14.01        -11.14        15.75 o                         
  -8   4  17        841.39        819.16        68.60 o                         
  -7   4  17       1780.87       1655.86       119.82 o                         
  -6   4  17        237.41        235.61        17.70 o                         
  -5   4  17        124.73        103.24        14.04 o                         
  -4   4  17        159.23        148.30        15.40 o                         
  -3   4  17         10.37         -7.49        14.86 o                         
  -2   4  17         13.83          7.82        12.22 o                         
  -1   4  17         16.80         11.47        13.49 o                         
   0   4  17        540.45        527.97        38.78 o                         
   1   4  17         81.36         58.35        16.74 o                         
 -10   5  17          2.66        -11.57        15.24 o                         
  -9   5  17        122.61         96.98        25.71 o                         
  -8   5  17          0.12         -1.64        14.47 o                         
  -7   5  17         12.28          2.50        13.73 o                         
  -6   5  17         76.46         68.93        14.75 o                         
  -5   5  17        325.74        280.72        18.54 o                         
  -4   5  17         23.78          4.47        12.75 o                         
  -3   5  17        803.85        782.23        44.90 o                         
  -2   5  17        139.59        124.84        16.33 o                         
 -16   0  18          6.77         -9.97        16.39 o                         
 -14   0  18        542.53        506.29        30.02 o                         
 -12   0  18       1836.82       2120.58       333.25 o                         
 -10   0  18        273.13        372.27        52.57 o                         
  -8   0  18        521.64        770.16        73.01 o                         
  -6   0  18         93.58        128.99        44.90 o                         
  -4   0  18        931.38       1339.51        65.02 o                         
  -2   0  18       2646.65       3726.84       138.35 o                         
   0   0  18        388.48        588.37        72.28 o                         
   2   0  18         99.84        180.33        54.03 o                         
 -16   1  18        402.37        360.43        32.06 o                         
 -15   1  18        292.31        282.82        24.27 o                         
 -14   1  18        831.89        799.55        56.17 o                         
 -13   1  18         11.03          2.72        14.07 o                         
 -12   1  18         59.91         61.38        14.72 o                         
 -11   1  18         18.26         -0.42        28.49 o                         
 -10   1  18        633.39        671.77        56.48 o                         
  -9   1  18        324.32        354.68        27.65 o                         
  -8   1  18       1026.14       1146.99        69.63 o                         
  -7   1  18        223.15        236.78        33.50 o                         
  -6   1  18        824.09        896.84        48.15 o                         
  -5   1  18        401.48        440.99        26.18 o                         
  -4   1  18        296.68        360.30        24.25 o                         
  -3   1  18         64.50         82.53        16.87 o                         
  -2   1  18         53.52         51.57        16.27 o                         
  -1   1  18        190.52        230.44        26.35 o                         
   0   1  18        868.66       1060.96       112.03 o                         
   1   1  18        154.34        189.31        46.00 o                         
   2   1  18        128.09        173.19        34.13 o                         
   3   1  18         19.98         56.65        34.50 o                         
 -15   2  18        148.33        136.87        20.12 o                         
 -14   2  18         29.33         10.24        13.14 o                         
 -13   2  18        404.31        380.69        35.50 o                         
 -12   2  18        280.21        277.73        40.68 o                         
 -11   2  18        958.27        962.77        73.17 o                         
 -10   2  18        322.48        337.23        41.61 o                         
  -9   2  18        447.04        452.65        36.13 o                         
  -8   2  18          7.20         10.79        20.49 o                         
  -7   2  18          1.64          4.74        23.84 o                         
  -6   2  18         50.25         38.94        16.69 o                         
  -5   2  18        212.36        187.40        25.60 o                         
  -4   2  18         83.95         87.65        27.89 o                         
  -3   2  18       1276.55       1236.31        51.93 o                         
  -2   2  18        239.73        220.22        17.45 o                         
  -1   2  18        899.11        899.34        35.17 o                         
   0   2  18         17.53         -0.93        25.17 o                         
   1   2  18        202.09        197.48        54.39 o                         
   2   2  18          0.02         -5.50        35.04 o                         
 -14   3  18         13.26         16.33        13.24 o                         
 -13   3  18        174.99        183.42        18.97 o                         
 -12   3  18         13.70         13.71        18.23 o                         
 -11   3  18          6.82          3.77        17.67 o                         
 -10   3  18          7.67          5.74        25.85 o                         
  -9   3  18       1140.98       1133.64        53.92 o                         
  -8   3  18          8.99         11.59        18.57 o                         
  -7   3  18       1076.23       1068.33        50.87 o                         
  -6   3  18         37.14         29.57        11.46 o                         
  -5   3  18        759.52        695.48        38.33 o                         
  -4   3  18         14.28         10.93        13.33 o                         
  -3   3  18         92.08         75.04        17.00 o                         
  -2   3  18         14.71         -0.36        13.22 o                         
  -1   3  18         95.55         70.95        16.02 o                         
   0   3  18         14.44        -15.16        21.72 o                         
   1   3  18       1290.51       1229.18        56.24 o                         
 -12   4  18        883.08        878.41        56.69 o                         
 -11   4  18        137.18        119.29        26.87 o                         
 -10   4  18         41.57         22.13        22.23 o                         
  -9   4  18        119.03        122.71        23.82 o                         
  -8   4  18          5.56        -13.10        18.34 o                         
  -7   4  18          0.23        -13.58        27.21 o                         
  -6   4  18         68.82         48.62        13.55 o                         
  -5   4  18          8.48          1.14        13.11 o                         
  -4   4  18        109.92         92.27        14.35 o                         
  -3   4  18        687.87        604.56        34.30 o                         
  -2   4  18         81.67         58.51        13.87 o                         
  -1   4  18        378.63        348.35        38.18 o                         
 -15   0  19        802.01        873.84        85.42 o                         
 -13   0  19        460.73        598.59        73.01 o                         
 -11   0  19          7.03        -13.14        40.88 o                         
  -9   0  19       1779.22       2400.29       142.37 o                         
  -7   0  19       2394.85       3310.56       178.87 o                         
  -5   0  19        118.86        118.67        28.56 o                         
  -3   0  19        229.50        319.41        37.43 o                         
  -1   0  19        712.82        987.73        93.45 o                         
   1   0  19         16.37        -23.36        44.53 o                         
 -15   1  19        105.53         94.34        17.74 o                         
 -14   1  19        815.61        880.81        59.01 o                         
 -13   1  19       1071.23       1177.72        72.69 o                         
 -12   1  19         83.59         78.25        16.14 o                         
 -11   1  19       1261.38       1316.12        50.89 o                         
 -10   1  19        201.51        216.96        22.07 o                         
  -9   1  19        677.53        723.16        63.39 o                         
  -8   1  19        162.14        182.24        30.25 o                         
  -7   1  19          0.97         -5.06        41.25 o                         
  -6   1  19         34.98         31.48        15.94 o                         
  -5   1  19        997.59       1148.21        46.37 o                         
  -4   1  19        397.34        490.82        37.17 o                         
  -3   1  19        662.52        816.79        37.37 o                         
  -2   1  19         10.28          4.96        16.82 o                         
  -1   1  19        128.79        183.89        33.68 o                         
   0   1  19        219.27        265.71        38.35 o                         
   1   1  19         34.37         31.31        30.34 o                         
 -14   2  19        408.52        475.65        36.74 o                         
 -13   2  19        224.19        244.61        28.04 o                         
 -12   2  19          3.20         -8.82        17.09 o                         
 -11   2  19         51.64         40.45        18.34 o                         
 -10   2  19        432.75        468.93        56.01 o                         
  -9   2  19        474.37        482.73        43.93 o                         
  -8   2  19        280.69        277.84        23.85 o                         
  -7   2  19        195.56        181.19        33.24 o                         
  -6   2  19        674.98        704.56        31.06 o                         
  -5   2  19         17.49          5.26        19.99 o                         
  -4   2  19        627.43        597.01        26.96 o                         
  -3   2  19         37.42         20.04        19.09 o                         
  -2   2  19         16.07         26.25        17.11 o                         
  -1   2  19        113.88        139.43        29.68 o                         
   0   2  19        112.72        102.60        56.58 o                         
   1   2  19         92.17        -27.74        65.71 o                         
 -13   3  19          8.29         -1.62        13.70 o                         
 -12   3  19       1228.33       1207.26        61.64 o                         
 -11   3  19          0.59        -15.06        26.90 o                         
 -10   3  19        470.32        414.69        47.29 o                         
  -9   3  19         39.88         54.45        28.54 o                         
  -8   3  19        442.56        454.76        40.88 o                         
  -7   3  19         93.13         68.16        30.14 o                         
  -6   3  19         17.70         19.07        15.76 o                         
  -5   3  19         37.85         25.16        21.77 o                         
  -4   3  19        972.68        841.83        38.44 o                         
  -3   3  19         52.62         17.43        25.56 o                         
  -2   3  19        948.95        876.71        40.68 o                         
  -1   3  19         32.16         33.18        19.52 o                         
  -9   4  19        200.87        167.03        38.82 o                         
  -8   4  19        119.50        109.43        17.87 o                         
  -7   4  19         17.61         25.36        18.44 o                         
  -6   4  19       1522.02       1426.66        42.27 o                         
  -5   4  19        514.35        475.81        34.36 o                         
  -4   4  19         81.33         81.26        14.07 o                         
 -14   0  20        984.15       1423.51       108.78 o                         
 -12   0  20       1132.36       1419.13       105.86 o                         
 -10   0  20        908.59       1235.15        96.37 o                         
  -8   0  20         12.09         50.38        44.53 o                         
  -6   0  20        414.48        509.52        63.52 o                         
  -4   0  20        899.33       1212.00        68.39 o                         
  -2   0  20         39.47         17.52        40.88 o                         
   0   0  20       1683.11       2305.38       151.86 o                         
 -14   1  20          8.30        -10.92        15.28 o                         
 -13   1  20         84.44        110.17        18.42 o                         
 -12   1  20          0.68         -0.19        17.55 o                         
 -11   1  20        131.30        154.55        59.14 o                         
 -10   1  20        175.26        222.00        62.42 o                         
  -9   1  20        262.59        281.22        35.43 o                         
  -8   1  20       1467.77       1691.35        80.46 o                         
  -7   1  20        581.41        660.83        50.09 o                         
  -6   1  20        457.68        573.24        42.46 o                         
  -5   1  20         86.46        100.08        19.62 o                         
  -4   1  20        130.69        169.70        21.01 o                         
  -3   1  20        183.53        204.24        22.35 o                         
  -2   1  20          1.21         12.78        33.95 o                         
  -1   1  20        241.53        341.52        39.29 o                         
 -13   2  20        673.90        762.66        81.35 o                         
 -12   2  20        246.98        253.29        25.44 o                         
 -11   2  20        461.60        440.54        33.28 o                         
 -10   2  20          3.21         -7.05        16.00 o                         
  -9   2  20        437.31        472.69        31.60 o                         
  -8   2  20        107.01        111.67        19.52 o                         
  -7   2  20         44.04         25.91        28.65 o                         
  -6   2  20        225.54        224.55        19.12 o                         
  -5   2  20        231.83        246.36        20.59 o                         
  -4   2  20        315.69        335.02        42.34 o                         
  -3   2  20        530.92        581.79        47.63 o                         
  -2   2  20         33.62         42.47        34.68 o                         
 -10   3  20        279.20        279.89        36.57 o                         
  -9   3  20        304.20        287.53        36.57 o                         
  -8   3  20         25.15          7.03        29.32 o                         
  -7   3  20        649.02        620.62        35.91 o                         
  -6   3  20        188.34        172.29        18.31 o                         
  -5   3  20        652.43        597.68        55.46 o                         
  -4   3  20          0.53        -21.69        21.69 o                         
 -11   0  21          5.46         51.11        46.73 o                         
  -9   0  21        689.24        988.46        87.61 o                         
  -7   0  21        875.70       1118.34        91.26 o                         
  -5   0  21        369.54        466.47        43.62 o                         
  -3   0  21         41.89         33.22        27.36 o                         
 -12   1  21        609.89        727.41        94.55 o                         
 -11   1  21        589.90        784.27        57.46 o                         
 -10   1  21         34.39         29.83        33.22 o                         
  -9   1  21         69.60         95.03        48.55 o                         
  -8   1  21         26.89         34.59        27.71 o                         
  -7   1  21         31.11         41.44        41.98 o                         
  -6   1  21         14.35         17.54        24.30 o                         
  -5   1  21        463.82        522.02        30.20 o                         
  -4   1  21        123.41        153.92        22.62 o                         
  -3   1  21        629.49        783.80        41.00 o                         
 -10   2  21        150.28        161.99        29.23 o                         
  -9   2  21        335.20        388.80        35.89 o                         
  -8   2  21        938.31        957.57        67.34 o                         
  -7   2  21        394.22        437.15        42.77 o                         
  -6   2  21        146.23        185.42        33.22 o                         
  -5   2  21         82.74         74.07        18.61 o                         
                                                                                
