# Supplementary material for: Crystal structures and Hirshfeld surface analysis of a series of 4-O-aryl­perfluoro­pyridines
Source: Acta Crystallogr E Crystallogr Commun. 2019 Jul 4;75(Pt 8):1102–7. doi: 10.1107/S2056989019009344 (PMC6690456; doi:10.1107/S2056989019009344)
Supplement: Supplementary file 6 [file e-75-01102-IIIsup4.hkl]

data_III                                                                        
_shelx_title ' 6Jun18_AP1_0m_a.res in P2(1)2(1)2(1)'                            
_shelx_refln_list_code          4                                               
_shelx_F_calc_maximum      145.85                                               
_exptl_crystal_F_000       592.00                                               
_reflns_d_resolution_high  0.7304                                               
                                                                                
loop_                                                                           
 _space_group_symop_operation_xyz                                               
 'x, y, z'                                                                      
 '-x+1/2, -y, z+1/2'                                                            
 '-x, y+1/2, -z+1/2'                                                            
 'x+1/2, -y+1/2, -z'                                                            
                                                                                
_cell_length_a     5.4703                                                       
_cell_length_b     9.2548                                                       
_cell_length_c    24.1094                                                       
_cell_angle_alpha  90.000                                                       
_cell_angle_beta   90.000                                                       
_cell_angle_gamma  90.000                                                       
                                                                                
_shelx_F_squared_multiplier     1.000                                           
                                                                                
loop_                                                                           
 _refln_index_h                                                                 
 _refln_index_k                                                                 
 _refln_index_l                                                                 
 _refln_F_squared_calc                                                          
 _refln_F_squared_meas                                                          
 _refln_F_squared_sigma                                                         
 _refln_observed_status                                                         
   2   0   0          3.81          4.39         0.43 o                         
   4   0   0         53.95         52.47         1.57 o                         
   6   0   0       1688.10       1834.39        22.06 o                         
   1   1   0       8035.37       8246.23        63.25 o                         
   2   1   0        410.31        357.68         3.09 o                         
   3   1   0         12.69         10.22         0.48 o                         
   4   1   0         16.48         17.98         0.74 o                         
   5   1   0        317.00        334.62         3.57 o                         
   6   1   0        228.73        237.19         4.48 o                         
   7   1   0          0.00         -1.51         1.80 o                         
   0   2   0          8.74         10.08         0.45 o                         
   1   2   0       2070.59       2193.81        16.31 o                         
   2   2   0       2229.41       2307.20        18.19 o                         
   3   2   0         66.52         59.33         0.95 o                         
   4   2   0        273.16        254.79         2.72 o                         
   5   2   0        814.00        822.53         6.62 o                         
   6   2   0        131.14        138.27         3.01 o                         
   7   2   0         84.43         90.01         4.36 o                         
   1   3   0       3665.11       3816.75        24.66 o                         
   2   3   0        112.88        113.24         1.42 o                         
   3   3   0        133.76        127.74         1.55 o                         
   4   3   0         68.68         68.02         1.30 o                         
   5   3   0          1.75          1.59         0.43 o                         
   6   3   0        206.95        222.99         4.52 o                         
   7   3   0         24.87         36.79         2.99 o                         
   0   4   0       1024.21       1009.50        11.27 o                         
   1   4   0       1371.30       1591.43        10.36 o                         
   2   4   0        108.56         81.11         1.27 o                         
   3   4   0        229.21        197.78         2.40 o                         
   4   4   0         49.92         48.91         1.32 o                         
   5   4   0        112.83        112.95         2.07 o                         
   6   4   0          2.91          5.36         0.85 o                         
   7   4   0          7.23          7.85         1.26 o                         
   1   5   0        434.34        474.00         3.78 o                         
   2   5   0        697.46        772.19         6.19 o                         
   3   5   0        659.72        670.41         6.03 o                         
   4   5   0        785.29        806.31         7.31 o                         
   5   5   0         74.70         69.64         2.00 o                         
   6   5   0          1.11          0.13         0.71 o                         
   0   6   0          0.08          0.19         0.26 o                         
   1   6   0        153.31        153.58         1.91 o                         
   2   6   0          7.36          4.06         0.45 o                         
   3   6   0        331.01        314.78         3.94 o                         
   4   6   0          0.03          0.78         0.44 o                         
   5   6   0          6.77          6.92         1.07 o                         
   6   6   0          1.50          2.11         0.84 o                         
   1   7   0        368.88        365.53         4.08 o                         
   2   7   0        324.70        316.35         3.50 o                         
   3   7   0        245.55        232.81         3.19 o                         
   4   7   0          1.12          0.40         0.52 o                         
   5   7   0          1.80          2.81         0.86 o                         
   6   7   0         12.32         14.61         1.57 o                         
   0   8   0        272.72        266.07         4.88 o                         
   1   8   0          8.59          9.10         0.87 o                         
   2   8   0          0.20         -0.47         0.47 o                         
   3   8   0          1.63          0.03         0.52 o                         
   4   8   0         22.57         26.07         1.37 o                         
   5   8   0         12.04         13.36         1.26 o                         
   1   9   0        109.37         99.17         2.72 o                         
   2   9   0        101.93        107.54         2.39 o                         
   3   9   0        125.16        126.18         3.90 o                         
   4   9   0          0.45          0.68         0.66 o                         
   5   9   0          9.01          9.68         1.21 o                         
   0  10   0          0.00          1.33         0.85 o                         
   1  10   0         22.35         25.79         1.64 o                         
   2  10   0         57.82         53.89         2.09 o                         
   3  10   0          0.82          1.05         0.67 o                         
   4  10   0          0.36          1.10         0.87 o                         
   1  11   0         11.58         12.36         1.13 o                         
   2  11   0         31.09         23.38         1.57 o                         
   3  11   0          0.78          0.23         0.72 o                         
   0  12   0         10.69         12.12         2.11 o                         
   1  12   0          3.66          2.32         1.03 o                         
   2  12   0          0.02          2.84         1.03 o                         
   1   0   1       1968.50       1907.12        28.01 o                         
   2   0   1       2084.95       1988.29        17.52 o                         
   3   0   1        134.52        126.68         1.61 o                         
   4   0   1          9.34          7.55         0.48 o                         
   5   0   1        121.98        124.13         1.75 o                         
   6   0   1         28.20         30.44         1.53 o                         
   7   0   1          8.80          7.13         1.78 o                         
  -7   1   1         19.64         20.09         2.15 o                         
  -6   1   1         47.09         50.20         1.90 o                         
  -5   1   1        467.33        484.07         4.82 o                         
  -4   1   1          9.03          7.34         0.45 o                         
  -3   1   1        275.86        245.48         2.50 o                         
  -2   1   1        693.26        668.73         5.29 o                         
  -1   1   1       3305.63       3359.47        21.73 o                         
   0   1   1        149.86        152.42         5.57 o                         
   1   1   1       3302.96       3405.35        21.71 o                         
   2   1   1        694.48        664.41         5.70 o                         
   3   1   1        275.26        245.12         2.22 o                         
   4   1   1          8.87          6.82         0.43 o                         
   5   1   1        467.30        478.18         4.32 o                         
   6   1   1         47.14         52.76         2.05 o                         
   7   1   1         19.65         18.61         2.20 o                         
  -7   2   1         55.83         56.94         3.86 o                         
  -6   2   1        125.98        139.71         3.13 o                         
  -5   2   1         16.31         17.18         0.86 o                         
  -4   2   1        264.29        264.58         2.80 o                         
  -3   2   1        168.16        161.16         1.85 o                         
  -2   2   1         10.84         15.55         0.74 o                         
  -1   2   1       3239.89       3487.31        22.45 o                         
   0   2   1        461.25        464.35         3.67 o                         
   1   2   1       3237.62       3461.01        24.36 o                         
   2   2   1         10.70         14.84         0.59 o                         
   3   2   1        167.85        159.53         1.71 o                         
   4   2   1        264.24        265.39         2.79 o                         
   5   2   1         16.36         18.52         0.94 o                         
   6   2   1        125.65        137.95         2.89 o                         
   7   2   1         55.69         62.11         5.10 o                         
  -7   3   1        129.84        142.34         4.97 o                         
  -6   3   1         82.20         88.49         2.63 o                         
  -5   3   1        116.77        115.74         2.16 o                         
  -4   3   1        895.77        885.83         7.97 o                         
  -3   3   1        328.48        342.42         3.19 o                         
  -2   3   1        340.10        356.46         2.92 o                         
  -1   3   1       9290.10      10051.00        68.14 o                         
   0   3   1        630.72        649.26         4.38 o                         
   1   3   1       9294.11      10131.32        73.37 o                         
   2   3   1        339.02        358.16         3.41 o                         
   3   3   1        328.37        338.54         3.07 o                         
   4   3   1        895.57        884.83         6.52 o                         
   5   3   1        116.69        114.99         1.97 o                         
   6   3   1         82.26         87.03         2.27 o                         
   7   3   1        129.92        131.31         8.32 o                         
  -7   4   1         83.79         80.43         3.33 o                         
  -6   4   1         72.69         76.79         2.55 o                         
  -5   4   1         31.32         30.38         1.27 o                         
  -4   4   1        335.66        339.99         4.76 o                         
  -3   4   1        462.54        446.08         4.54 o                         
  -2   4   1        379.62        383.83         3.21 o                         
  -1   4   1        504.32        496.56         3.63 o                         
   0   4   1         73.45         67.33         0.90 o                         
   1   4   1        506.57        497.96         4.10 o                         
   2   4   1        379.53        382.68         3.40 o                         
   3   4   1        462.91        453.27         4.27 o                         
   4   4   1        335.91        344.47         3.79 o                         
   5   4   1         31.27         31.89         1.57 o                         
   6   4   1         72.65         70.71         2.48 o                         
   7   4   1         83.74         93.70         7.81 o                         
  -6   5   1         24.76         29.73         1.95 o                         
  -5   5   1        109.69        113.69         2.54 o                         
  -4   5   1        885.73        924.35         9.01 o                         
  -3   5   1        183.51        175.55         2.33 o                         
  -2   5   1       1057.07       1132.69         8.93 o                         
  -1   5   1        117.47        125.91         1.38 o                         
   0   5   1       1262.42       1302.12         9.35 o                         
   1   5   1        117.75        128.34         1.46 o                         
   2   5   1       1056.04       1137.64         9.00 o                         
   3   5   1        183.64        176.75         2.35 o                         
   4   5   1        885.76        913.26         8.43 o                         
   5   5   1        109.66        115.64         2.65 o                         
   6   5   1         24.68         26.96         1.88 o                         
  -6   6   1          7.36          9.16         1.10 o                         
  -5   6   1         53.90         48.96         1.78 o                         
  -4   6   1         24.71         24.59         1.23 o                         
  -3   6   1        354.24        365.72         4.14 o                         
  -2   6   1         28.94         29.20         0.95 o                         
  -1   6   1         20.13         19.06         0.71 o                         
   0   6   1        318.03        311.69         3.03 o                         
   1   6   1         19.91         17.76         0.65 o                         
   2   6   1         29.41         28.85         1.00 o                         
   3   6   1        354.02        358.38         3.90 o                         
   4   6   1         24.72         24.39         1.22 o                         
   5   6   1         53.81         48.22         2.12 o                         
   6   6   1          7.35         10.03         1.30 o                         
  -6   7   1         19.57         21.87         2.25 o                         
  -5   7   1        112.77        112.18         2.77 o                         
  -4   7   1         10.90         10.23         1.22 o                         
  -3   7   1        152.64        146.93         2.43 o                         
  -2   7   1         71.09         68.40         1.47 o                         
  -1   7   1        213.20        221.06         2.70 o                         
   0   7   1          5.06         10.64         0.65 o                         
   1   7   1        212.96        220.52         2.71 o                         
   2   7   1         71.02         69.44         1.50 o                         
   3   7   1        153.07        149.03         2.71 o                         
   4   7   1         10.97         10.59         0.97 o                         
   5   7   1        112.80        120.76         3.38 o                         
   6   7   1         19.64         18.80         1.51 o                         
  -5   8   1         77.74         80.80         2.70 o                         
  -4   8   1          1.65          1.27         0.60 o                         
  -3   8   1         35.09         32.47         1.40 o                         
  -2   8   1        114.00        107.29         2.12 o                         
  -1   8   1         48.49         48.30         1.39 o                         
   0   8   1        677.31        697.63         6.86 o                         
   1   8   1         48.05         48.12         1.40 o                         
   2   8   1        113.94        107.33         2.10 o                         
   3   8   1         35.10         34.08         1.61 o                         
   4   8   1          1.72          1.68         0.67 o                         
   5   8   1         78.13         81.70         2.71 o                         
  -5   9   1          2.82          5.41         1.90 o                         
  -4   9   1          7.34          7.05         0.98 o                         
  -3   9   1         28.55         24.86         1.41 o                         
  -2   9   1         36.72         38.54         1.65 o                         
  -1   9   1          8.13          8.43         0.76 o                         
   0   9   1         21.78         23.36         1.37 o                         
   1   9   1          8.16          6.30         0.67 o                         
   2   9   1         36.79         37.25         1.64 o                         
   3   9   1         28.41         24.89         1.51 o                         
   4   9   1          7.39          8.08         1.04 o                         
   5   9   1          2.74          3.22         1.02 o                         
  -4  10   1          2.87          2.14         0.92 o                         
  -3  10   1         10.12         10.07         1.10 o                         
  -2  10   1         14.03         12.07         1.05 o                         
  -1  10   1        272.39        277.34         4.21 o                         
   0  10   1        229.13        225.15         5.56 o                         
   1  10   1        272.43        270.43         4.13 o                         
   2  10   1         14.15         12.20         1.12 o                         
   3  10   1         10.20          9.74         1.07 o                         
   4  10   1          2.89          3.36         0.82 o                         
  -3  11   1          8.42          7.46         1.02 o                         
  -2  11   1         14.64         12.88         1.20 o                         
  -1  11   1          3.88          3.20         0.87 o                         
   0  11   1          5.13          5.10         1.12 o                         
   1  11   1          3.83          4.94         0.97 o                         
   2  11   1         14.70         12.77         1.25 o                         
   3  11   1          8.41          9.39         1.11 o                         
  -2  12   1         82.16         83.88         3.41 o                         
  -1  12   1         28.88         25.94         2.73 o                         
   0  12   1         28.88         29.27         2.13 o                         
   1  12   1         28.83         26.68         2.45 o                         
   2  12   1         81.99         82.66         3.28 o                         
   1   0   2        606.26        617.37         4.40 o                         
   2   0   2         78.61         74.99         0.98 o                         
   3   0   2          1.90          3.69         0.29 o                         
   4   0   2        275.08        259.34         2.72 o                         
   5   0   2          3.62          5.67         0.51 o                         
   6   0   2          4.94          6.00         0.77 o                         
   7   0   2          0.97          0.81         1.14 o                         
  -7   1   2          0.45         -1.25         1.25 o                         
  -6   1   2         29.82         33.24         2.49 o                         
  -5   1   2        485.63        506.95         4.61 o                         
  -4   1   2        101.28         93.13         1.34 o                         
  -3   1   2        830.75        816.53         6.62 o                         
  -2   1   2        847.88        842.22         6.52 o                         
  -1   1   2       1095.10       1135.27         8.55 o                         
   0   1   2        890.47        904.38        19.42 o                         
   1   1   2       1094.00       1122.95         9.65 o                         
   2   1   2        847.84        842.31         5.37 o                         
   3   1   2        831.36        815.64         5.88 o                         
   4   1   2        101.16         93.73         1.34 o                         
   5   1   2        483.91        504.13         4.93 o                         
   6   1   2         29.95         27.97         1.33 o                         
   7   1   2          0.45         -0.74         1.14 o                         
  -7   2   2         97.61        106.50         3.94 o                         
  -6   2   2        151.96        161.88         3.98 o                         
  -5   2   2        460.90        467.57         5.16 o                         
  -4   2   2         97.66         83.77         1.44 o                         
  -3   2   2        113.62        117.36         1.60 o                         
  -2   2   2        664.94        677.58         4.98 o                         
  -1   2   2      21271.54      22206.43       154.05 o                         
   0   2   2      15641.29      16153.29       112.31 o                         
   1   2   2      21272.77      22116.17       147.35 o                         
   2   2   2        666.28        682.69         4.97 o                         
   3   2   2        113.45        120.39         1.36 o                         
   4   2   2         97.21         84.22         1.33 o                         
   5   2   2        460.51        469.94         4.67 o                         
   6   2   2        152.10        155.36         2.97 o                         
   7   2   2         97.81        103.30         4.89 o                         
  -7   3   2         45.36         49.89         2.85 o                         
  -6   3   2        128.97        134.35         3.88 o                         
  -5   3   2         63.22         61.81         1.91 o                         
  -4   3   2        235.99        243.06         2.94 o                         
  -3   3   2        284.03        280.17         2.68 o                         
  -2   3   2       1076.54       1173.19         8.13 o                         
  -1   3   2       3929.03       4127.12        27.60 o                         
   0   3   2       1437.13       1465.12         9.72 o                         
   1   3   2       3933.91       4090.25        27.63 o                         
   2   3   2       1080.28       1178.22         9.22 o                         
   3   3   2        283.98        278.63         2.68 o                         
   4   3   2        235.02        245.68         2.83 o                         
   5   3   2         63.07         62.61         1.82 o                         
   6   3   2        129.12        142.33         2.99 o                         
   7   3   2         45.43         51.24         3.30 o                         
  -7   4   2         71.93         78.22         4.17 o                         
  -6   4   2         36.88         40.78         2.12 o                         
  -5   4   2          0.11         -0.16         0.45 o                         
  -4   4   2        257.70        245.02         3.48 o                         
  -3   4   2         88.94         81.54         1.57 o                         
  -2   4   2        116.61        119.83         1.40 o                         
  -1   4   2        266.41        261.16         2.41 o                         
   0   4   2        340.32        344.32         2.63 o                         
   1   4   2        268.12        264.06         2.66 o                         
   2   4   2        116.46        119.40         1.48 o                         
   3   4   2         88.94         81.92         1.36 o                         
   4   4   2        257.46        244.59         3.00 o                         
   5   4   2          0.13          0.01         0.62 o                         
   6   4   2         36.82         40.25         2.07 o                         
   7   4   2         72.16         83.38         4.37 o                         
  -6   5   2         38.07         37.48         2.22 o                         
  -5   5   2         42.90         47.96         1.71 o                         
  -4   5   2        266.22        265.02         3.68 o                         
  -3   5   2        235.52        224.15         2.87 o                         
  -2   5   2       1743.19       1810.63        12.96 o                         
  -1   5   2        120.28        127.29         1.41 o                         
   0   5   2        167.56        170.80         1.65 o                         
   1   5   2        120.10        128.22         1.45 o                         
   2   5   2       1741.75       1803.08        13.02 o                         
   3   5   2        235.36        220.85         2.82 o                         
   4   5   2        266.23        265.85         3.51 o                         
   5   5   2         42.92         47.04         2.10 o                         
   6   5   2         38.24         43.57         2.37 o                         
  -6   6   2         17.82         18.80         1.55 o                         
  -5   6   2         13.52         11.51         1.06 o                         
  -4   6   2         27.38         27.35         1.21 o                         
  -3   6   2        204.82        214.36         2.77 o                         
  -2   6   2         78.35         79.40         1.61 o                         
  -1   6   2        608.37        661.95         5.59 o                         
   0   6   2        634.49        682.03         5.17 o                         
   1   6   2        607.25        660.43         5.13 o                         
   2   6   2         77.85         74.90         1.38 o                         
   3   6   2        204.97        212.95         2.82 o                         
   4   6   2         27.24         26.29         1.29 o                         
   5   6   2         13.53         10.43         1.10 o                         
   6   6   2         17.95         22.75         1.72 o                         
  -6   7   2          9.37          9.18         1.27 o                         
  -5   7   2         80.02         81.93         2.48 o                         
  -4   7   2         10.97          8.16         0.74 o                         
  -3   7   2        284.15        294.28         3.93 o                         
  -2   7   2         84.63         83.51         1.63 o                         
  -1   7   2        325.65        344.73         3.47 o                         
   0   7   2        566.49        580.67         5.43 o                         
   1   7   2        326.52        341.89         3.51 o                         
   2   7   2         84.73         83.03         1.66 o                         
   3   7   2        283.72        296.89         3.77 o                         
   4   7   2         10.88          8.37         1.16 o                         
   5   7   2         80.17         82.89         2.79 o                         
   6   7   2          9.42         10.05         1.61 o                         
  -5   8   2          1.80          2.43         1.06 o                         
  -4   8   2         17.82         19.91         1.30 o                         
  -3   8   2        144.60        144.92         2.69 o                         
  -2   8   2        113.82        111.68         2.10 o                         
  -1   8   2        104.37        104.28         1.97 o                         
   0   8   2         17.48         18.42         0.89 o                         
   1   8   2        104.51        106.95         2.12 o                         
   2   8   2        114.42        115.16         2.09 o                         
   3   8   2        144.91        145.54         2.69 o                         
   4   8   2         17.81         21.11         1.33 o                         
   5   8   2          1.83          0.14         0.79 o                         
  -5   9   2          3.28          1.57         1.49 o                         
  -4   9   2          3.87          2.87         0.96 o                         
  -3   9   2         23.69         18.81         1.18 o                         
  -2   9   2        153.04        149.82         2.88 o                         
  -1   9   2          0.53         -0.06         0.45 o                         
   0   9   2         16.73         16.31         0.96 o                         
   1   9   2          0.51          0.50         0.50 o                         
   2   9   2        153.46        150.32         3.10 o                         
   3   9   2         23.80         20.49         1.44 o                         
   4   9   2          3.79          5.12         0.89 o                         
   5   9   2          3.35          4.13         1.01 o                         
  -4  10   2          8.10          4.77         0.92 o                         
  -3  10   2          9.70          6.94         0.94 o                         
  -2  10   2        150.30        153.94         3.06 o                         
  -1  10   2          9.45         10.51         0.95 o                         
   0  10   2          7.41         11.06         1.14 o                         
   1  10   2          9.42          8.65         1.10 o                         
   2  10   2        150.09        151.65         3.28 o                         
   3  10   2          9.72          6.35         0.98 o                         
   4  10   2          8.04          3.55         0.85 o                         
  -3  11   2         15.29         17.54         1.57 o                         
  -2  11   2         10.33          7.43         1.02 o                         
  -1  11   2          4.84          3.09         0.79 o                         
   0  11   2          1.98          1.15         0.65 o                         
   1  11   2          4.86          4.66         0.97 o                         
   2  11   2         10.46          8.03         1.01 o                         
   3  11   2         15.21         14.80         1.42 o                         
  -2  12   2          4.00          3.35         1.12 o                         
  -1  12   2          3.80          2.28         1.25 o                         
   0  12   2          3.13          3.20         1.00 o                         
   1  12   2          3.82          3.11         0.94 o                         
   2  12   2          3.99          3.97         1.05 o                         
   1   0   3        935.84        948.70         7.21 o                         
   2   0   3       2336.86       2246.53        14.86 o                         
   3   0   3        377.05        391.04         3.50 o                         
   4   0   3          7.81          4.87         0.37 o                         
   5   0   3        558.09        561.72         5.33 o                         
   6   0   3        479.65        517.64         6.03 o                         
   7   0   3          0.31          0.29         1.04 o                         
  -7   1   3          7.93          6.43         1.42 o                         
  -6   1   3          4.92          5.69         1.04 o                         
  -5   1   3        689.57        717.44         6.63 o                         
  -4   1   3         67.03         56.20         1.06 o                         
  -3   1   3        122.38        124.86         1.53 o                         
  -2   1   3       1103.60       1123.50         8.48 o                         
  -1   1   3       1075.68       1104.86         8.89 o                         
   0   1   3          0.54          1.05         0.18 o                         
   1   1   3       1077.42       1105.28         7.09 o                         
   2   1   3       1104.13       1125.67         7.22 o                         
   3   1   3        122.28        127.75         1.55 o                         
   4   1   3         66.76         57.15         1.06 o                         
   5   1   3        689.24        709.37         7.03 o                         
   6   1   3          4.97          4.31         0.66 o                         
   7   1   3          7.86          7.41         1.27 o                         
  -7   2   3         20.92         19.04         1.69 o                         
  -6   2   3         98.58         97.07         2.82 o                         
  -5   2   3        238.01        239.16         3.26 o                         
  -4   2   3        695.20        687.58         5.44 o                         
  -3   2   3       1108.98       1090.10         8.28 o                         
  -2   2   3        311.66        351.26         3.14 o                         
  -1   2   3       5850.77       6246.14        48.21 o                         
   0   2   3       1606.89       1690.31        11.49 o                         
   1   2   3       5852.35       6238.35        39.87 o                         
   2   2   3        311.72        352.53         2.80 o                         
   3   2   3       1108.48       1096.48         7.61 o                         
   4   2   3        696.57        704.21         5.44 o                         
   5   2   3        238.51        239.38         3.29 o                         
   6   2   3         98.78         99.79         2.36 o                         
   7   2   3         20.84         17.93         1.92 o                         
  -7   3   3         78.53         86.29         4.32 o                         
  -6   3   3         10.81         10.11         1.22 o                         
  -5   3   3          4.66          5.63         0.65 o                         
  -4   3   3        254.11        256.25         3.05 o                         
  -3   3   3        770.16        818.89         6.50 o                         
  -2   3   3        553.10        586.56         4.63 o                         
  -1   3   3        763.28        771.85         6.18 o                         
   0   3   3       1316.18       1348.00         9.78 o                         
   1   3   3        764.60        768.97         5.65 o                         
   2   3   3        552.30        585.82         4.46 o                         
   3   3   3        769.88        827.11         6.24 o                         
   4   3   3        253.84        255.73         2.76 o                         
   5   3   3          4.66          5.26         0.66 o                         
   6   3   3         10.75         11.84         1.02 o                         
   7   3   3         79.01         87.95         3.72 o                         
  -7   4   3         29.54         27.75         2.20 o                         
  -6   4   3          1.23          0.29         0.64 o                         
  -5   4   3         10.92         10.69         0.87 o                         
  -4   4   3          5.17          3.51         0.53 o                         
  -3   4   3         57.95         57.52         1.23 o                         
  -2   4   3        568.52        609.43         4.87 o                         
  -1   4   3       2484.77       2585.00        19.36 o                         
   0   4   3         58.75         63.56         1.05 o                         
   1   4   3       2484.15       2567.19        17.70 o                         
   2   4   3        568.08        615.05         5.14 o                         
   3   4   3         57.80         56.73         1.16 o                         
   4   4   3          5.13          4.26         0.53 o                         
   5   4   3         10.87         10.33         1.00 o                         
   6   4   3          1.21          1.91         0.75 o                         
   7   4   3         29.46         28.82         2.69 o                         
  -6   5   3         64.48         70.06         2.91 o                         
  -5   5   3         72.89         71.75         1.90 o                         
  -4   5   3        118.94        109.09         2.14 o                         
  -3   5   3        333.83        307.93         3.58 o                         
  -2   5   3       1962.03       2069.48        16.03 o                         
  -1   5   3         14.38         15.25         0.58 o                         
   0   5   3        295.17        287.93         2.40 o                         
   1   5   3         14.54         15.83         0.57 o                         
   2   5   3       1962.01       2050.44        14.67 o                         
   3   5   3        333.98        308.90         3.50 o                         
   4   5   3        119.22        105.29         2.11 o                         
   5   5   3         73.10         70.25         2.28 o                         
   6   5   3         64.82         72.32         2.44 o                         
  -6   6   3         34.81         34.63         2.13 o                         
  -5   6   3         35.00         41.73         1.58 o                         
  -4   6   3         45.80         38.55         1.47 o                         
  -3   6   3         87.75         75.53         1.68 o                         
  -2   6   3        344.12        347.18         3.98 o                         
  -1   6   3        206.83        218.61         2.54 o                         
   0   6   3         15.04         21.99         0.64 o                         
   1   6   3        207.25        219.82         2.14 o                         
   2   6   3        345.51        344.39         3.56 o                         
   3   6   3         87.67         75.37         1.63 o                         
   4   6   3         45.42         38.14         1.53 o                         
   5   6   3         34.74         41.74         2.06 o                         
   6   6   3         35.18         35.81         2.15 o                         
  -6   7   3          3.04         -0.96         0.96 o                         
  -5   7   3          3.01          2.64         0.69 o                         
  -4   7   3         90.49         89.49         2.09 o                         
  -3   7   3         28.92         28.08         1.26 o                         
  -2   7   3        195.92        192.64         2.64 o                         
  -1   7   3          1.98          2.72         0.39 o                         
   0   7   3        761.93        782.39         6.59 o                         
   1   7   3          1.93          3.29         0.39 o                         
   2   7   3        195.90        188.28         3.12 o                         
   3   7   3         29.03         28.90         1.25 o                         
   4   7   3         90.99         89.25         2.27 o                         
   5   7   3          2.99          3.31         0.85 o                         
   6   7   3          3.03          4.75         0.94 o                         
  -5   8   3          9.62         10.25         1.03 o                         
  -4   8   3         17.63         16.48         1.16 o                         
  -3   8   3          3.65          3.67         0.62 o                         
  -2   8   3        114.29        109.09         2.04 o                         
  -1   8   3         64.94         62.95         1.64 o                         
   0   8   3         29.83         29.97         1.14 o                         
   1   8   3         65.21         63.73         1.63 o                         
   2   8   3        114.08        109.20         2.33 o                         
   3   8   3          3.70          4.78         0.67 o                         
   4   8   3         17.66         17.33         1.27 o                         
   5   8   3          9.59          7.64         1.14 o                         
  -5   9   3         17.69         21.33         2.26 o                         
  -4   9   3          3.84          5.42         0.88 o                         
  -3   9   3         23.12         20.97         1.24 o                         
  -2   9   3         33.61         33.71         1.57 o                         
  -1   9   3         16.31         18.03         1.10 o                         
   0   9   3          0.16          0.13         0.44 o                         
   1   9   3         16.34         17.16         1.08 o                         
   2   9   3         33.66         31.95         1.64 o                         
   3   9   3         23.33         22.07         1.35 o                         
   4   9   3          3.87          6.31         0.99 o                         
   5   9   3         17.36         16.60         2.58 o                         
  -4  10   3         13.66         14.45         1.68 o                         
  -3  10   3         21.33         18.66         1.47 o                         
  -2  10   3         43.36         44.20         1.88 o                         
  -1  10   3        129.20        126.91         2.96 o                         
   0  10   3         12.62         12.12         1.08 o                         
   1  10   3        129.53        126.47         3.14 o                         
   2  10   3         43.29         46.35         2.00 o                         
   3  10   3         21.14         16.46         1.44 o                         
   4  10   3         13.55         13.16         1.32 o                         
  -3  11   3          5.66          6.51         1.42 o                         
  -2  11   3         15.07         13.23         1.13 o                         
  -1  11   3         40.21         43.28         2.23 o                         
   0  11   3          3.91          2.93         1.04 o                         
   1  11   3         40.32         45.93         2.30 o                         
   2  11   3         15.01         12.15         1.30 o                         
   3  11   3          5.72          3.96         0.91 o                         
  -2  12   3         12.00          9.85         1.92 o                         
  -1  12   3         23.05         23.11         1.71 o                         
   0  12   3         36.40         31.26         2.26 o                         
   1  12   3         22.96         23.88         1.72 o                         
   2  12   3         12.03         11.14         1.56 o                         
   0   0   4       1869.36       1950.47        20.21 o                         
   1   0   4        293.89        266.77         2.13 o                         
   2   0   4       6996.05       7277.79        43.43 o                         
   3   0   4        919.23        958.83         7.44 o                         
   4   0   4         36.95         40.36         0.87 o                         
   5   0   4        263.71        276.50         3.60 o                         
   6   0   4         72.40         75.49         2.11 o                         
   7   0   4          2.77          2.62         1.00 o                         
  -7   1   4          6.64          6.68         1.23 o                         
  -6   1   4        118.70        119.95         5.44 o                         
  -5   1   4        205.87        207.61         2.84 o                         
  -4   1   4        153.27        153.15         1.83 o                         
  -3   1   4       1028.19       1088.91         8.14 o                         
  -2   1   4        453.50        478.84         4.98 o                         
  -1   1   4        559.80        589.89         5.28 o                         
   0   1   4       2475.98       2612.41        18.23 o                         
   1   1   4        560.01        583.31         3.96 o                         
   2   1   4        452.81        479.87         3.65 o                         
   3   1   4       1026.14       1075.50         7.53 o                         
   4   1   4        153.46        153.12         1.85 o                         
   5   1   4        206.76        208.81         2.96 o                         
   6   1   4        118.89        118.71         2.75 o                         
   7   1   4          6.69          4.88         1.19 o                         
  -7   2   4         17.65         18.89         1.75 o                         
  -6   2   4         20.55         21.70         1.71 o                         
  -5   2   4         26.16         24.78         1.36 o                         
  -4   2   4        109.34        104.47         1.72 o                         
  -3   2   4        413.30        379.28         3.65 o                         
  -2   2   4       1273.02       1316.15         9.89 o                         
  -1   2   4        255.00        236.37         2.01 o                         
   0   2   4        254.53        241.72         1.96 o                         
   1   2   4        255.21        232.39         1.84 o                         
   2   2   4       1272.12       1318.70         8.14 o                         
   3   2   4        413.02        383.12         3.07 o                         
   4   2   4        109.72        108.23         1.56 o                         
   5   2   4         26.35         25.34         1.25 o                         
   6   2   4         20.51         21.15         1.34 o                         
   7   2   4         17.61         19.11         1.74 o                         
  -7   3   4         32.00         36.57         2.74 o                         
  -6   3   4         47.21         47.10         1.97 o                         
  -5   3   4         41.90         42.22         1.64 o                         
  -4   3   4        611.08        624.81         5.87 o                         
  -3   3   4          1.48          1.13         0.37 o                         
  -2   3   4       1240.08       1364.39        10.32 o                         
  -1   3   4       1298.60       1269.76         8.97 o                         
   0   3   4        299.19        285.62         2.36 o                         
   1   3   4       1295.70       1276.10         8.96 o                         
   2   3   4       1239.04       1373.58         9.09 o                         
   3   3   4          1.51          1.26         0.37 o                         
   4   3   4        610.98        631.67         5.48 o                         
   5   3   4         42.33         41.95         1.61 o                         
   6   3   4         47.20         51.51         1.92 o                         
   7   3   4         31.90         34.20         2.35 o                         
  -7   4   4         60.44         67.75         6.30 o                         
  -6   4   4          5.80          5.51         0.79 o                         
  -5   4   4         43.37         44.47         1.66 o                         
  -4   4   4        151.98        154.33         2.59 o                         
  -3   4   4        169.99        170.51         2.26 o                         
  -2   4   4        806.41        783.56         6.34 o                         
  -1   4   4       2039.87       2178.84        15.81 o                         
   0   4   4        447.06        444.14         3.70 o                         
   1   4   4       2037.55       2190.40        15.14 o                         
   2   4   4        805.59        788.87         5.85 o                         
   3   4   4        170.97        172.15         2.17 o                         
   4   4   4        151.63        151.84         2.53 o                         
   5   4   4         43.80         46.85         1.94 o                         
   6   4   4          5.88          7.11         1.10 o                         
   7   4   4         60.47         65.38         4.05 o                         
  -6   5   4         39.94         41.05         2.07 o                         
  -5   5   4         38.82         37.53         1.62 o                         
  -4   5   4         17.88         20.12         1.05 o                         
  -3   5   4         48.88         50.90         1.42 o                         
  -2   5   4       1825.72       1872.60        14.58 o                         
  -1   5   4        425.79        417.76         4.10 o                         
   0   5   4        155.74        146.82         1.54 o                         
   1   5   4        425.25        418.14         3.44 o                         
   2   5   4       1828.08       1843.91        16.38 o                         
   3   5   4         48.55         50.71         1.17 o                         
   4   5   4         17.60         19.98         1.11 o                         
   5   5   4         38.76         39.30         1.93 o                         
   6   5   4         39.76         48.46         2.62 o                         
  -6   6   4         23.56         22.18         1.69 o                         
  -5   6   4         22.99         24.02         1.31 o                         
  -4   6   4         98.15         91.55         2.19 o                         
  -3   6   4         13.13         13.22         0.85 o                         
  -2   6   4         21.72         18.50         0.97 o                         
  -1   6   4        333.01        330.98         3.84 o                         
   0   6   4         32.71         29.23         0.63 o                         
   1   6   4        333.09        329.55         3.17 o                         
   2   6   4         21.47         18.01         0.80 o                         
   3   6   4         13.30         13.09         0.87 o                         
   4   6   4         98.56         91.72         2.14 o                         
   5   6   4         23.09         20.66         1.44 o                         
   6   6   4         23.68         26.20         1.75 o                         
  -6   7   4          7.37          8.05         1.84 o                         
  -5   7   4          2.47          0.74         0.82 o                         
  -4   7   4          2.35          4.58         0.66 o                         
  -3   7   4        618.14        617.94         6.30 o                         
  -2   7   4        116.50        111.15         1.93 o                         
  -1   7   4        136.26        131.85         1.96 o                         
   0   7   4        210.20        218.98         2.55 o                         
   1   7   4        136.16        130.49         1.74 o                         
   2   7   4        115.84        110.87         1.95 o                         
   3   7   4        617.08        614.10         6.27 o                         
   4   7   4          2.43          3.69         0.74 o                         
   5   7   4          2.47          2.54         0.82 o                         
   6   7   4          7.34          7.95         1.50 o                         
  -5   8   4         10.10         11.56         1.14 o                         
  -4   8   4         20.60         19.36         1.19 o                         
  -3   8   4        830.11        833.31         9.84 o                         
  -2   8   4         48.29         46.34         1.39 o                         
  -1   8   4         67.23         65.45         1.83 o                         
   0   8   4        278.99        296.30         3.45 o                         
   1   8   4         67.10         62.14         1.52 o                         
   2   8   4         48.32         45.73         1.36 o                         
   3   8   4        830.70        845.65         8.18 o                         
   4   8   4         20.81         18.67         1.29 o                         
   5   8   4         10.15          9.22         1.22 o                         
  -5   9   4         11.45         17.87         1.83 o                         
  -4   9   4         31.55         33.53         1.76 o                         
  -3   9   4         44.19         45.73         1.79 o                         
  -2   9   4        142.74        140.20         2.81 o                         
  -1   9   4         82.04         75.31         2.62 o                         
   0   9   4         12.59         13.09         0.95 o                         
   1   9   4         81.51         81.19         2.13 o                         
   2   9   4        143.19        141.92         3.40 o                         
   3   9   4         44.28         40.17         2.09 o                         
   4   9   4         31.32         32.37         1.86 o                         
   5   9   4         11.49         16.00         2.23 o                         
  -4  10   4         29.97         29.28         1.96 o                         
  -3  10   4         10.50          9.52         1.01 o                         
  -2  10   4         55.64         57.94         1.96 o                         
  -1  10   4        192.23        202.64         3.45 o                         
   0  10   4          4.39          4.12         0.77 o                         
   1  10   4        191.97        193.09         6.22 o                         
   2  10   4         55.49         57.32         2.37 o                         
   3  10   4         10.47          7.82         1.02 o                         
   4  10   4         29.99         29.79         1.84 o                         
  -3  11   4         18.59         18.74         1.47 o                         
  -2  11   4         47.90         46.12         2.16 o                         
  -1  11   4         17.07         18.28         1.81 o                         
   0  11   4         10.29         11.10         1.23 o                         
   1  11   4         17.26         16.90         1.43 o                         
   2  11   4         47.99         45.06         2.53 o                         
   3  11   4         18.44         16.86         1.53 o                         
  -2  12   4         15.02         13.94         2.52 o                         
  -1  12   4         61.47         64.12         2.87 o                         
   0  12   4          6.98          5.98         1.19 o                         
   1  12   4         61.55         57.35         2.54 o                         
   2  12   4         15.09         10.85         2.05 o                         
   1   0   5        594.35        587.83         4.32 o                         
   2   0   5          0.45          0.80         0.21 o                         
   3   0   5         25.14         29.31         0.64 o                         
   4   0   5        455.81        427.53         3.91 o                         
   5   0   5         13.12         13.14         0.92 o                         
   6   0   5         84.69         87.28         2.80 o                         
   7   0   5         19.89         21.34         1.71 o                         
  -7   1   5          3.75          3.17         1.09 o                         
  -6   1   5         18.83         18.50         1.29 o                         
  -5   1   5         59.82         59.76         1.72 o                         
  -4   1   5        217.11        218.15         2.56 o                         
  -3   1   5       1764.39       1914.51        13.08 o                         
  -2   1   5        366.68        366.70         3.57 o                         
  -1   1   5       1565.70       1576.66        12.24 o                         
   0   1   5        100.69         85.38         0.84 o                         
   1   1   5       1563.16       1545.00        10.28 o                         
   2   1   5        366.79        364.10         2.82 o                         
   3   1   5       1763.76       1905.07        12.61 o                         
   4   1   5        217.17        218.76         2.47 o                         
   5   1   5         59.68         61.31         1.43 o                         
   6   1   5         18.83         19.91         1.49 o                         
   7   1   5          3.75          3.25         1.43 o                         
  -7   2   5          8.05          6.64         1.23 o                         
  -6   2   5         49.07         49.94         2.27 o                         
  -5   2   5        144.70        144.56         2.87 o                         
  -4   2   5        395.19        378.15         5.09 o                         
  -3   2   5        255.51        229.03         3.21 o                         
  -2   2   5       1209.85       1250.62         9.38 o                         
  -1   2   5        647.50        626.96         5.78 o                         
   0   2   5        371.49        364.45         2.92 o                         
   1   2   5        647.17        632.66         4.50 o                         
   2   2   5       1212.22       1253.48         8.30 o                         
   3   2   5        256.51        234.04         2.29 o                         
   4   2   5        395.02        392.15         4.11 o                         
   5   2   5        144.21        141.77         2.56 o                         
   6   2   5         48.96         50.89         2.40 o                         
   7   2   5          8.01          9.84         1.35 o                         
  -7   3   5         36.91         41.27         2.55 o                         
  -6   3   5         54.13         54.30         2.13 o                         
  -5   3   5         63.71         61.27         1.84 o                         
  -4   3   5        625.03        625.64         6.21 o                         
  -3   3   5        276.84        260.85         2.98 o                         
  -2   3   5       2249.65       2423.64        17.64 o                         
  -1   3   5        269.80        258.63         2.35 o                         
   0   3   5         16.02         14.28         0.41 o                         
   1   3   5        268.99        257.09         2.14 o                         
   2   3   5       2250.35       2427.33        15.53 o                         
   3   3   5        277.36        265.00         2.67 o                         
   4   3   5        623.74        633.57         6.18 o                         
   5   3   5         63.78         59.47         1.65 o                         
   6   3   5         54.26         57.34         1.99 o                         
   7   3   5         37.07         39.94         2.99 o                         
  -7   4   5         65.11         63.10        11.65 o                         
  -6   4   5         22.48         26.09         1.55 o                         
  -5   4   5         22.08         20.49         1.18 o                         
  -4   4   5        372.60        348.86         5.15 o                         
  -3   4   5        251.05        252.74         2.79 o                         
  -2   4   5        585.05        624.70         5.54 o                         
  -1   4   5       2414.79       2560.52        18.39 o                         
   0   4   5        632.49        624.89         4.79 o                         
   1   4   5       2414.99       2563.65        18.40 o                         
   2   4   5        583.57        630.91         4.81 o                         
   3   4   5        251.37        250.26         2.77 o                         
   4   4   5        373.03        354.98         4.36 o                         
   5   4   5         22.04         18.40         1.17 o                         
   6   4   5         22.67         26.74         1.86 o                         
   7   4   5         65.09         62.79         5.38 o                         
  -6   5   5         56.83         64.85         2.24 o                         
  -5   5   5         19.53         18.58         1.23 o                         
  -4   5   5        183.83        164.01         2.92 o                         
  -3   5   5         35.23         36.27         1.33 o                         
  -2   5   5        262.30        268.43         3.13 o                         
  -1   5   5        287.19        311.64         3.12 o                         
   0   5   5        298.36        295.73         2.76 o                         
   1   5   5        286.97        313.54         2.75 o                         
   2   5   5        263.28        271.29         2.85 o                         
   3   5   5         35.69         36.23         1.12 o                         
   4   5   5        184.00        164.45         2.96 o                         
   5   5   5         19.62         14.74         1.24 o                         
   6   5   5         56.85         70.84         2.80 o                         
  -6   6   5          9.68          7.61         0.99 o                         
  -5   6   5         19.01         19.13         1.27 o                         
  -4   6   5         18.46         14.31         1.06 o                         
  -3   6   5        294.24        305.69         4.14 o                         
  -2   6   5        328.57        331.00         3.62 o                         
  -1   6   5          2.25          1.10         0.26 o                         
   0   6   5          6.67          8.78         0.57 o                         
   1   6   5          2.23          1.46         0.26 o                         
   2   6   5        327.71        333.03         3.46 o                         
   3   6   5        293.22        302.12         3.65 o                         
   4   6   5         18.64         16.13         1.11 o                         
   5   6   5         18.86         20.69         1.45 o                         
   6   6   5          9.69         10.52         1.29 o                         
  -6   7   5         12.87          8.53         2.25 o                         
  -5   7   5         22.96         28.68         1.61 o                         
  -4   7   5          1.66          1.14         0.49 o                         
  -3   7   5        250.98        245.72         3.37 o                         
  -2   7   5        167.60        162.36         2.45 o                         
  -1   7   5         79.92         72.31         1.28 o                         
   0   7   5        226.41        220.93         2.48 o                         
   1   7   5         79.93         71.83         1.36 o                         
   2   7   5        167.74        167.93         2.61 o                         
   3   7   5        251.06        242.73         3.74 o                         
   4   7   5          1.68          2.36         0.66 o                         
   5   7   5         23.29         26.90         1.73 o                         
   6   7   5         12.78         17.42         2.16 o                         
  -5   8   5        111.02        131.81         3.10 o                         
  -4   8   5          1.88          1.17         0.57 o                         
  -3   8   5         70.71         67.58         1.82 o                         
  -2   8   5        296.10        310.45         3.83 o                         
  -1   8   5         77.34         75.43         1.76 o                         
   0   8   5          5.15          4.05         0.49 o                         
   1   8   5         78.05         76.62         1.76 o                         
   2   8   5        295.41        307.96         3.80 o                         
   3   8   5         70.59         70.36         1.89 o                         
   4   8   5          1.89          1.25         0.68 o                         
   5   8   5        111.24        138.87         3.41 o                         
  -5   9   5         10.04         12.51         1.91 o                         
  -4   9   5         66.34         65.10         2.08 o                         
  -3   9   5         19.67         20.37         1.24 o                         
  -2   9   5        197.33        194.14         3.15 o                         
  -1   9   5         27.85         27.73         1.32 o                         
   0   9   5          0.01         -0.10         0.51 o                         
   1   9   5         27.71         26.63         1.45 o                         
   2   9   5        197.82        191.65         3.34 o                         
   3   9   5         19.68         19.84         1.29 o                         
   4   9   5         66.04         65.00         2.41 o                         
   5   9   5         10.15         13.45         2.09 o                         
  -4  10   5         11.90         11.22         1.29 o                         
  -3  10   5         33.08         38.17         2.14 o                         
  -2  10   5        100.14        100.29         3.17 o                         
  -1  10   5          4.27          4.49         0.79 o                         
   0  10   5        168.10        172.96         3.72 o                         
   1  10   5          4.26          4.59         0.81 o                         
   2  10   5        100.28        102.76         2.92 o                         
   3  10   5         32.94         33.72         1.89 o                         
   4  10   5         11.91         12.79         1.23 o                         
  -3  11   5          4.98          7.66         1.05 o                         
  -2  11   5         19.03         18.37         1.43 o                         
  -1  11   5        111.68        113.92         3.20 o                         
   0  11   5          2.01          0.41         0.78 o                         
   1  11   5        111.63        114.10         3.16 o                         
   2  11   5         18.98         17.11         1.52 o                         
   3  11   5          5.01          3.61         0.95 o                         
  -2  12   5          1.49          0.23         2.18 o                         
  -1  12   5         69.34         73.27         2.94 o                         
   0  12   5          0.17          1.76         0.90 o                         
   1  12   5         69.26         73.68         2.76 o                         
   2  12   5          1.50          2.56         1.52 o                         
   0   0   6       2842.01       2853.33        27.06 o                         
   1   0   6          0.62          1.79         0.23 o                         
   2   0   6          0.12          0.38         0.13 o                         
   3   0   6       1373.71       1445.59         9.78 o                         
   4   0   6          0.30          1.05         0.35 o                         
   5   0   6          4.87          4.87         0.68 o                         
   6   0   6          0.00         -0.30         0.63 o                         
   7   0   6          0.12         -0.51         1.04 o                         
  -7   1   6          0.50          0.60         0.92 o                         
  -6   1   6        108.57        112.66         2.94 o                         
  -5   1   6         57.15         54.29         1.99 o                         
  -4   1   6        111.77        101.53         1.71 o                         
  -3   1   6        879.00        982.53         8.24 o                         
  -2   1   6        253.93        237.60         2.15 o                         
  -1   1   6        437.40        437.69         3.96 o                         
   0   1   6       2875.03       2921.14        18.82 o                         
   1   1   6        438.49        432.46         3.31 o                         
   2   1   6        253.46        234.51         1.98 o                         
   3   1   6        877.18        982.03         6.92 o                         
   4   1   6        111.12        101.26         1.70 o                         
   5   1   6         57.44         53.41         1.41 o                         
   6   1   6        108.92        107.00         2.78 o                         
   7   1   6          0.50         -0.10         1.14 o                         
  -7   2   6         24.60         25.92         2.05 o                         
  -6   2   6          4.73          2.28         1.23 o                         
  -5   2   6         66.70         62.19         1.88 o                         
  -4   2   6         43.73         44.62         1.26 o                         
  -3   2   6        109.00         99.00         1.45 o                         
  -2   2   6       2074.48       2157.92        16.72 o                         
  -1   2   6        384.84        381.73         3.59 o                         
   0   2   6        147.49        128.51         1.24 o                         
   1   2   6        386.25        383.87         2.91 o                         
   2   2   6       2075.25       2213.47        14.58 o                         
   3   2   6        109.43        100.60         1.30 o                         
   4   2   6         43.63         44.65         1.21 o                         
   5   2   6         66.26         59.19         2.38 o                         
   6   2   6          4.78          2.81         0.84 o                         
   7   2   6         24.59         30.24         2.11 o                         
  -7   3   6         22.98         20.96         1.67 o                         
  -6   3   6         36.19         37.56         1.88 o                         
  -5   3   6         96.94         88.65         3.35 o                         
  -4   3   6        109.20        108.04         2.21 o                         
  -3   3   6        115.88        115.67         1.77 o                         
  -2   3   6         50.69         59.63         1.02 o                         
  -1   3   6       1033.31       1028.18         8.15 o                         
   0   3   6       2025.09       2060.61        15.07 o                         
   1   3   6       1033.55       1025.73         7.40 o                         
   2   3   6         50.28         60.65         0.88 o                         
   3   3   6        115.80        117.30         1.54 o                         
   4   3   6        108.84        105.28         2.15 o                         
   5   3   6         97.17         92.56         2.13 o                         
   6   3   6         36.22         38.58         1.75 o                         
   7   3   6         23.07         24.89         2.10 o                         
  -6   4   6          1.76          1.46         0.80 o                         
  -5   4   6         39.07         38.26         2.00 o                         
  -4   4   6         49.45         50.48         1.59 o                         
  -3   4   6        204.53        184.17         2.40 o                         
  -2   4   6        485.33        525.36         4.37 o                         
  -1   4   6        479.84        481.64         4.06 o                         
   0   4   6        244.81        245.34         2.17 o                         
   1   4   6        481.22        483.43         3.88 o                         
   2   4   6        485.20        528.16         4.37 o                         
   3   4   6        204.61        184.75         2.31 o                         
   4   4   6         49.75         45.46         1.54 o                         
   5   4   6         39.43         36.46         1.59 o                         
   6   4   6          1.79          0.65         0.77 o                         
  -6   5   6         44.27         52.68         2.35 o                         
  -5   5   6          1.49          0.22         0.74 o                         
  -4   5   6         59.13         55.17         1.72 o                         
  -3   5   6        625.91        628.23         6.45 o                         
  -2   5   6         86.76         89.15         1.38 o                         
  -1   5   6        191.20        188.41         2.20 o                         
   0   5   6        859.31        815.26         6.21 o                         
   1   5   6        190.61        188.90         1.99 o                         
   2   5   6         86.37         87.31         1.31 o                         
   3   5   6        626.44        627.96         6.35 o                         
   4   5   6         59.02         55.02         1.81 o                         
   5   5   6          1.54          0.17         0.62 o                         
   6   5   6         44.01         55.49         2.78 o                         
  -6   6   6          5.01          2.65         0.94 o                         
  -5   6   6          9.89          8.92         0.91 o                         
  -4   6   6         39.47         38.43         1.68 o                         
  -3   6   6        498.40        485.29         5.75 o                         
  -2   6   6        733.57        748.93         7.14 o                         
  -1   6   6        174.88        169.70         2.44 o                         
   0   6   6         42.00         50.42         0.87 o                         
   1   6   6        174.55        169.59         1.99 o                         
   2   6   6        733.83        750.51         6.83 o                         
   3   6   6        498.63        474.67         5.35 o                         
   4   6   6         39.41         35.27         1.66 o                         
   5   6   6          9.82          7.07         0.96 o                         
   6   6   6          5.07          4.47         1.09 o                         
  -6   7   6          3.89          2.70         1.27 o                         
  -5   7   6         44.05         41.98         1.83 o                         
  -4   7   6         74.49         67.73         2.12 o                         
  -3   7   6        504.30        497.39         5.73 o                         
  -2   7   6        316.55        312.50         4.48 o                         
  -1   7   6        100.91        100.74         1.61 o                         
   0   7   6        136.59        128.00         1.72 o                         
   1   7   6        101.40         98.83         1.54 o                         
   2   7   6        316.50        312.77         3.89 o                         
   3   7   6        504.05        499.32         6.03 o                         
   4   7   6         74.37         64.60         2.14 o                         
   5   7   6         43.88         43.53         2.17 o                         
   6   7   6          3.81          6.60         1.52 o                         
  -5   8   6          0.42          1.41         0.68 o                         
  -4   8   6         54.99         52.00         1.97 o                         
  -3   8   6         30.11         34.30         1.67 o                         
  -2   8   6         50.33         48.19         1.40 o                         
  -1   8   6         12.75         12.98         0.72 o                         
   0   8   6        139.16        140.68         2.37 o                         
   1   8   6         12.87         11.16         0.72 o                         
   2   8   6         50.02         47.54         1.41 o                         
   3   8   6         30.39         35.50         1.55 o                         
   4   8   6         54.87         52.85         2.12 o                         
   5   8   6          0.42          2.03         0.81 o                         
  -5   9   6          5.15          5.38         1.34 o                         
  -4   9   6         30.45         28.70         1.52 o                         
  -3   9   6        110.66        110.81         2.47 o                         
  -2   9   6         45.55         43.57         1.62 o                         
  -1   9   6         15.00         15.57         1.00 o                         
   0   9   6          1.73          2.37         0.52 o                         
   1   9   6         15.08         13.57         0.93 o                         
   2   9   6         45.57         43.52         1.73 o                         
   3   9   6        110.26        111.44         2.50 o                         
   4   9   6         30.45         30.16         1.79 o                         
   5   9   6          5.19          6.10         3.32 o                         
  -4  10   6        243.18        265.56         5.00 o                         
  -3  10   6         14.43         14.73         1.18 o                         
  -2  10   6        107.79        101.32         2.68 o                         
  -1  10   6         25.09         25.69         1.54 o                         
   0  10   6        116.23        116.24         3.04 o                         
   1  10   6         25.14         24.01         1.48 o                         
   2  10   6        107.95        103.98         2.70 o                         
   3  10   6         14.29         13.35         1.24 o                         
   4  10   6        243.50        261.66         5.28 o                         
  -3  11   6          1.45          1.22         0.84 o                         
  -2  11   6         65.92         65.03         2.55 o                         
  -1  11   6         65.77         68.75         2.83 o                         
   0  11   6          3.43          3.29         0.92 o                         
   1  11   6         65.47         72.10         2.41 o                         
   2  11   6         66.12         68.65         2.57 o                         
   3  11   6          1.46          2.63         0.97 o                         
  -1  12   6        222.13        231.98         5.47 o                         
   0  12   6         91.35         95.58         2.98 o                         
   1  12   6        222.32        233.98         6.51 o                         
   1   0   7       1311.25       1281.14         8.64 o                         
   2   0   7        138.17        148.63         1.45 o                         
   3   0   7        225.56        224.26         2.01 o                         
   4   0   7        524.49        526.48         5.43 o                         
   5   0   7         31.43         30.09         1.57 o                         
   6   0   7          0.25         -0.50         0.54 o                         
   7   0   7          8.25          7.35         1.49 o                         
  -7   1   7          5.45          5.92         1.22 o                         
  -6   1   7         24.60         25.14         1.63 o                         
  -5   1   7          1.57          0.40         0.63 o                         
  -4   1   7        251.45        266.03         3.54 o                         
  -3   1   7        834.16        884.85        11.52 o                         
  -2   1   7       1923.50       2051.83        13.71 o                         
  -1   1   7         41.34         36.41         0.82 o                         
   0   1   7         34.98         35.01         0.50 o                         
   1   1   7         40.76         33.65         0.51 o                         
   2   1   7       1922.46       2049.81        13.17 o                         
   3   1   7        833.83        893.92         6.10 o                         
   4   1   7        252.66        271.00         3.01 o                         
   5   1   7          1.58          1.63         0.45 o                         
   6   1   7         24.71         24.79         1.46 o                         
   7   1   7          5.40          7.62         1.24 o                         
  -7   2   7         11.52         10.00         1.45 o                         
  -6   2   7         48.37         46.84         2.68 o                         
  -5   2   7         81.67         78.73         2.10 o                         
  -4   2   7        254.86        262.38         3.52 o                         
  -3   2   7        248.20        252.99         2.90 o                         
  -2   2   7       1186.86       1178.63        10.74 o                         
  -1   2   7        508.62        498.95         7.09 o                         
   0   2   7       1054.19       1037.77         7.33 o                         
   1   2   7        506.62        486.38         3.79 o                         
   2   2   7       1188.29       1186.24         7.89 o                         
   3   2   7        248.58        256.50         2.26 o                         
   4   2   7        255.00        257.57         3.22 o                         
   5   2   7         81.88         75.44         1.88 o                         
   6   2   7         48.21         47.97         2.29 o                         
   7   2   7         11.51         10.44         1.67 o                         
  -7   3   7          6.11          9.27         1.59 o                         
  -6   3   7         15.31         13.35         1.28 o                         
  -5   3   7         39.83         34.12         2.76 o                         
  -4   3   7        107.73         92.87         1.95 o                         
  -3   3   7        128.96        119.55         1.84 o                         
  -2   3   7        218.73        209.98         2.40 o                         
  -1   3   7        320.42        334.98         2.98 o                         
   0   3   7        138.02        141.96         1.45 o                         
   1   3   7        320.71        331.83         2.80 o                         
   2   3   7        218.78        213.79         1.94 o                         
   3   3   7        128.04        120.92         1.71 o                         
   4   3   7        108.01         91.25         1.96 o                         
   5   3   7         39.63         33.90         1.84 o                         
   6   3   7         15.12         12.75         1.19 o                         
   7   3   7          6.12          8.45         1.53 o                         
  -6   4   7         17.61         16.50         1.62 o                         
  -5   4   7         44.01         39.33         1.81 o                         
  -4   4   7        142.99        128.53         2.73 o                         
  -3   4   7        384.33        370.52         3.76 o                         
  -2   4   7        307.66        292.37         2.82 o                         
  -1   4   7        246.38        227.87         2.44 o                         
   0   4   7       1380.30       1421.90         9.72 o                         
   1   4   7        245.85        229.93         2.16 o                         
   2   4   7        307.79        295.13         2.77 o                         
   3   4   7        382.89        366.54         3.73 o                         
   4   4   7        143.05        127.57         2.46 o                         
   5   4   7         43.75         42.11         1.97 o                         
   6   4   7         17.66         18.98         1.45 o                         
  -6   5   7         35.51         41.29         2.78 o                         
  -5   5   7         23.92         21.55         1.42 o                         
  -4   5   7        158.68        140.00         2.77 o                         
  -3   5   7        615.17        625.58         6.84 o                         
  -2   5   7         16.29         11.26         0.56 o                         
  -1   5   7         60.60         59.65         1.05 o                         
   0   5   7        804.28        792.37         5.85 o                         
   1   5   7         60.75         59.89         1.00 o                         
   2   5   7         16.13          9.98         0.56 o                         
   3   5   7        615.09        629.65         6.38 o                         
   4   5   7        158.07        137.19         2.85 o                         
   5   5   7         23.92         25.38         1.55 o                         
   6   5   7         35.74         45.27         2.50 o                         
  -6   6   7         22.68         29.30         1.67 o                         
  -5   6   7         17.31         20.61         1.34 o                         
  -4   6   7         88.46         80.17         2.08 o                         
  -3   6   7         31.19         25.19         1.56 o                         
  -2   6   7       1311.19       1368.20        11.39 o                         
  -1   6   7         34.27         33.96         1.31 o                         
   0   6   7        707.18        709.15         5.69 o                         
   1   6   7         33.74         31.83         0.88 o                         
   2   6   7       1312.79       1376.81        11.39 o                         
   3   6   7         31.28         26.53         1.16 o                         
   4   6   7         88.65         80.93         2.25 o                         
   5   6   7         17.24         20.97         1.44 o                         
   6   6   7         22.66         31.83         2.08 o                         
  -6   7   7         11.29          9.95         1.83 o                         
  -5   7   7         77.72         81.07         2.42 o                         
  -4   7   7         42.85         44.64         1.85 o                         
  -3   7   7        499.30        497.13         6.10 o                         
  -2   7   7         50.84         52.96         1.56 o                         
  -1   7   7         34.76         33.64         1.06 o                         
   0   7   7        126.34        124.88         1.69 o                         
   1   7   7         34.88         33.02         1.08 o                         
   2   7   7         50.35         52.59         1.30 o                         
   3   7   7        500.39        502.61         5.74 o                         
   4   7   7         42.76         45.01         1.98 o                         
   5   7   7         77.71         86.85         2.60 o                         
   6   7   7         11.31         11.86         2.64 o                         
  -5   8   7         85.97         94.74         2.45 o                         
  -4   8   7        142.26        139.24         3.01 o                         
  -3   8   7        247.93        240.26         3.67 o                         
  -2   8   7        187.09        186.62         2.99 o                         
  -1   8   7         62.83         63.28         1.37 o                         
   0   8   7         27.46         29.10         1.28 o                         
   1   8   7         62.98         60.97         1.46 o                         
   2   8   7        186.79        186.19         2.97 o                         
   3   8   7        247.89        240.02         3.85 o                         
   4   8   7        142.32        134.58         3.19 o                         
   5   8   7         85.84         99.05         2.85 o                         
  -5   9   7         28.50         32.30         2.99 o                         
  -4   9   7         98.36         86.91         2.32 o                         
  -3   9   7        210.39        212.75         3.77 o                         
  -2   9   7         45.20         39.92         1.71 o                         
  -1   9   7         98.88         98.54         2.23 o                         
   0   9   7         49.24         49.92         1.93 o                         
   1   9   7         99.44         94.38         2.40 o                         
   2   9   7         45.27         44.15         1.83 o                         
   3   9   7        210.51        223.21         3.93 o                         
   4   9   7         97.75         91.60         2.69 o                         
   5   9   7         28.61         29.40         4.14 o                         
  -4  10   7         45.17         50.34         2.41 o                         
  -3  10   7          7.97         10.03         1.19 o                         
  -2  10   7          0.40          1.92         0.72 o                         
  -1  10   7          8.41          8.90         1.11 o                         
   0  10   7         27.09         25.35         1.54 o                         
   1  10   7          8.47          8.06         1.07 o                         
   2  10   7          0.39          0.74         0.71 o                         
   3  10   7          7.95          7.48         1.14 o                         
   4  10   7         45.23         49.47         2.44 o                         
  -3  11   7          4.06          2.78         0.88 o                         
  -2  11   7         52.43         51.88         2.52 o                         
  -1  11   7        188.15        201.97         4.36 o                         
   0  11   7         28.22         28.20         1.87 o                         
   1  11   7        188.68        198.72         4.50 o                         
   2  11   7         52.15         52.00         2.61 o                         
   3  11   7          4.06          3.53         1.00 o                         
  -1  12   7          4.82          7.38         1.40 o                         
   0  12   7          1.66          1.95         0.92 o                         
   1  12   7          4.83          4.85         1.32 o                         
   0   0   8        732.77        707.90         7.25 o                         
   1   0   8       1393.61       1393.73        10.43 o                         
   2   0   8        171.51        206.47         1.86 o                         
   3   0   8         23.25         19.04         0.61 o                         
   4   0   8          3.43          4.75         0.52 o                         
   5   0   8          7.39          8.83         0.86 o                         
   6   0   8         10.10          7.43         1.14 o                         
   7   0   8          3.17          3.98         0.95 o                         
  -7   1   8         20.18         21.77         1.61 o                         
  -6   1   8         65.30         67.17         2.27 o                         
  -5   1   8         12.86          9.15         1.11 o                         
  -4   1   8        146.82        150.47         2.85 o                         
  -3   1   8        234.66        236.49         2.32 o                         
  -2   1   8        754.81        786.38         5.74 o                         
  -1   1   8        772.37        785.22         5.75 o                         
   0   1   8         27.58         24.03         0.40 o                         
   1   1   8        772.64        779.12         5.91 o                         
   2   1   8        754.28        795.69         6.00 o                         
   3   1   8        235.43        236.87         2.34 o                         
   4   1   8        146.71        156.07         2.36 o                         
   5   1   8         12.97         10.14         0.92 o                         
   6   1   8         65.59         66.70         2.43 o                         
   7   1   8         20.32         23.97         1.65 o                         
  -7   2   8          1.67          0.24         0.91 o                         
  -6   2   8         15.03         14.18         1.28 o                         
  -5   2   8         31.59         28.72         1.45 o                         
  -4   2   8        183.20        189.46         3.37 o                         
  -3   2   8         15.35         10.13         0.66 o                         
  -2   2   8        393.15        387.60         3.70 o                         
  -1   2   8       1461.79       1486.64        12.17 o                         
   0   2   8        904.14        899.51         6.21 o                         
   1   2   8       1463.08       1498.05        10.45 o                         
   2   2   8        393.39        385.79         2.96 o                         
   3   2   8         15.56         11.05         0.50 o                         
   4   2   8        183.32        190.00         2.65 o                         
   5   2   8         31.46         29.62         1.30 o                         
   6   2   8         15.09         13.67         1.28 o                         
   7   2   8          1.66         -0.78         0.78 o                         
  -7   3   8         35.09         24.47         2.70 o                         
  -6   3   8          6.21          5.93         1.60 o                         
  -5   3   8        138.52        130.46         3.05 o                         
  -4   3   8         47.41         49.53         1.49 o                         
  -3   3   8         15.87         13.86         0.70 o                         
  -2   3   8        294.74        296.25         3.47 o                         
  -1   3   8        948.23        951.85         7.49 o                         
   0   3   8       1610.01       1618.62        11.82 o                         
   1   3   8        950.66        969.87         6.52 o                         
   2   3   8        295.14        296.11         2.48 o                         
   3   3   8         15.71         13.35         0.74 o                         
   4   3   8         47.31         52.00         1.60 o                         
   5   3   8        138.22        133.25         3.19 o                         
   6   3   8          6.23          4.26         1.01 o                         
   7   3   8         35.19         30.79         2.71 o                         
  -6   4   8         22.46         22.51         1.78 o                         
  -5   4   8         21.23         21.64         1.48 o                         
  -4   4   8        106.44         99.90         2.57 o                         
  -3   4   8        369.99        357.09         3.72 o                         
  -2   4   8         36.54         44.46         0.88 o                         
  -1   4   8        254.53        248.35         2.38 o                         
   0   4   8          6.29          3.22         0.27 o                         
   1   4   8        254.18        248.18         2.22 o                         
   2   4   8         36.17         43.73         0.92 o                         
   3   4   8        370.58        359.91         3.91 o                         
   4   4   8        106.50         98.63         2.13 o                         
   5   4   8         21.34         23.09         1.51 o                         
   6   4   8         22.28         23.18         1.57 o                         
  -6   5   8          5.77          6.93         0.96 o                         
  -5   5   8        167.49        158.72         3.21 o                         
  -4   5   8         81.93         78.05         2.20 o                         
  -3   5   8         53.77         52.04         1.42 o                         
  -2   5   8        130.16        119.40         1.71 o                         
  -1   5   8        877.58        913.07         7.70 o                         
   0   5   8        130.55        130.24         1.51 o                         
   1   5   8        878.39        909.55         7.65 o                         
   2   5   8        130.52        119.55         1.74 o                         
   3   5   8         53.63         48.38         1.53 o                         
   4   5   8         81.97         77.78         2.13 o                         
   5   5   8        166.71        157.19         3.73 o                         
   6   5   8          5.79          5.65         1.02 o                         
  -6   6   8         35.45         45.20         2.16 o                         
  -5   6   8          0.20         -0.65         0.65 o                         
  -4   6   8         37.06         33.77         1.63 o                         
  -3   6   8          3.41          4.92         0.69 o                         
  -2   6   8        222.00        222.07         2.81 o                         
  -1   6   8        658.27        667.17         5.74 o                         
   0   6   8         68.83         65.75         1.10 o                         
   1   6   8        658.62        663.40         6.30 o                         
   2   6   8        222.55        218.77         2.67 o                         
   3   6   8          3.42          3.45         0.62 o                         
   4   6   8         36.92         33.58         1.67 o                         
   5   6   8          0.22          0.92         0.75 o                         
   6   6   8         35.60         46.85         2.52 o                         
  -5   7   8         30.03         33.95         2.01 o                         
  -4   7   8         44.93         42.38         1.91 o                         
  -3   7   8        283.08        281.27         4.50 o                         
  -2   7   8        263.43        257.00         3.47 o                         
  -1   7   8        198.53        194.43         2.58 o                         
   0   7   8         20.26         19.57         0.85 o                         
   1   7   8        198.40        191.91         2.47 o                         
   2   7   8        263.08        258.04         3.47 o                         
   3   7   8        283.01        279.94         4.17 o                         
   4   7   8         45.33         42.41         1.96 o                         
   5   7   8         29.86         34.70         1.96 o                         
  -5   8   8         37.34         37.16         1.77 o                         
  -4   8   8        111.72        106.19         3.49 o                         
  -3   8   8        122.78        116.26         2.60 o                         
  -2   8   8         35.04         35.67         1.47 o                         
  -1   8   8        164.28        163.65         2.34 o                         
   0   8   8         68.93         66.66         1.73 o                         
   1   8   8        163.85        163.82         2.48 o                         
   2   8   8         35.03         33.52         1.43 o                         
   3   8   8        122.63        111.36         2.54 o                         
   4   8   8        111.69        106.63         2.82 o                         
   5   8   8         37.48         45.13         2.24 o                         
  -4   9   8        135.11        125.86         2.83 o                         
  -3   9   8         77.72         72.34         2.12 o                         
  -2   9   8         14.87         13.33         1.05 o                         
  -1   9   8         50.39         50.71         1.87 o                         
   0   9   8        353.21        370.31         5.23 o                         
   1   9   8         50.60         52.59         1.87 o                         
   2   9   8         14.74         12.46         1.06 o                         
   3   9   8         77.98         73.51         2.31 o                         
   4   9   8        135.58        137.62         3.34 o                         
  -4  10   8          5.87          7.64         1.16 o                         
  -3  10   8         33.49         30.04         1.56 o                         
  -2  10   8          5.06          5.34         1.18 o                         
  -1  10   8        109.57        115.03         3.06 o                         
   0  10   8         13.30         15.40         1.17 o                         
   1  10   8        109.20        112.71         2.82 o                         
   2  10   8          5.11          6.40         0.93 o                         
   3  10   8         33.37         32.97         2.01 o                         
   4  10   8          5.81         10.81         1.63 o                         
  -3  11   8          1.13          1.19         1.07 o                         
  -2  11   8          0.12         -1.00         1.00 o                         
  -1  11   8         50.76         59.23         2.53 o                         
   0  11   8        130.57        128.59         3.41 o                         
   1  11   8         50.53         56.91         2.51 o                         
   2  11   8          0.12          1.03         0.81 o                         
   3  11   8          1.17          3.91         1.23 o                         
  -1  12   8         37.29         34.19         3.39 o                         
   0  12   8          3.78          1.92         0.95 o                         
   1  12   8         37.25         36.95         3.32 o                         
   1   0   9        257.49        231.06         2.23 o                         
   2   0   9        101.70        117.28         1.28 o                         
   3   0   9        172.31        186.54         2.02 o                         
   4   0   9         58.30         55.63         1.42 o                         
   5   0   9          0.01         -0.40         0.46 o                         
   6   0   9         42.52         36.88         2.10 o                         
   7   0   9         22.51         25.47         2.18 o                         
  -7   1   9          6.94          7.14         1.16 o                         
  -6   1   9         13.23         12.76         1.15 o                         
  -5   1   9         82.65         80.04         2.30 o                         
  -4   1   9         67.35         65.68         1.64 o                         
  -3   1   9         61.57         70.59         1.08 o                         
  -2   1   9         78.39         62.47         0.87 o                         
  -1   1   9       1311.11       1313.40         9.32 o                         
   0   1   9        186.39        185.81         1.56 o                         
   1   1   9       1310.65       1315.22         8.90 o                         
   2   1   9         77.76         62.17         0.92 o                         
   3   1   9         61.25         70.22         1.15 o                         
   4   1   9         67.70         64.88         1.35 o                         
   5   1   9         82.82         76.64         2.19 o                         
   6   1   9         13.32         12.77         1.15 o                         
   7   1   9          6.91          6.34         1.09 o                         
  -7   2   9          3.26          2.78         1.05 o                         
  -6   2   9         21.04         17.78         1.46 o                         
  -5   2   9         80.04         74.05         2.00 o                         
  -4   2   9         27.00         23.93         1.26 o                         
  -3   2   9         70.47         68.88         1.55 o                         
  -2   2   9        193.84        207.18         2.49 o                         
  -1   2   9        416.05        428.08         3.85 o                         
   0   2   9          2.67          0.39         0.12 o                         
   1   2   9        416.82        430.72         3.30 o                         
   2   2   9        193.73        205.84         2.05 o                         
   3   2   9         70.62         69.80         1.26 o                         
   4   2   9         26.93         25.38         1.15 o                         
   5   2   9         79.74         73.53         1.83 o                         
   6   2   9         21.02         18.29         1.43 o                         
   7   2   9          3.28          1.95         1.44 o                         
  -6   3   9         21.02         17.48         1.44 o                         
  -5   3   9         17.65         19.95         1.43 o                         
  -4   3   9         93.79         87.42         1.98 o                         
  -3   3   9        222.21        209.21         2.95 o                         
  -2   3   9         43.76         51.30         1.18 o                         
  -1   3   9        251.88        262.88         2.53 o                         
   0   3   9        153.20        127.31         1.34 o                         
   1   3   9        251.43        262.99         2.32 o                         
   2   3   9         43.95         54.25         0.90 o                         
   3   3   9        222.05        213.07         2.82 o                         
   4   3   9         93.93         91.58         2.18 o                         
   5   3   9         17.57         19.27         1.31 o                         
   6   3   9         21.28         17.78         1.76 o                         
  -6   4   9          4.34          4.15         0.98 o                         
  -5   4   9         97.06         94.26         2.60 o                         
  -4   4   9        120.10        108.39         2.26 o                         
  -3   4   9         84.70         91.61         1.58 o                         
  -2   4   9        177.24        185.78         2.13 o                         
  -1   4   9       1142.57       1174.31         9.07 o                         
   0   4   9        110.39        113.96         1.38 o                         
   1   4   9       1142.22       1180.93         8.23 o                         
   2   4   9        176.96        190.62         2.09 o                         
   3   4   9         84.94         89.34         1.67 o                         
   4   4   9        119.93        114.16         2.30 o                         
   5   4   9         97.30         94.50         2.54 o                         
   6   4   9          4.35          3.63         1.00 o                         
  -6   5   9         20.67         22.81         1.54 o                         
  -5   5   9         31.19         30.70         1.75 o                         
  -4   5   9         43.02         38.18         1.69 o                         
  -3   5   9        347.36        328.33         3.86 o                         
  -2   5   9        148.14        146.16         1.98 o                         
  -1   5   9        280.84        277.82         2.88 o                         
   0   5   9         20.65         18.06         0.62 o                         
   1   5   9        280.76        283.58         3.06 o                         
   2   5   9        147.93        147.59         2.11 o                         
   3   5   9        347.00        332.56         4.06 o                         
   4   5   9         43.15         37.16         1.64 o                         
   5   5   9         31.36         32.41         1.95 o                         
   6   5   9         20.46         23.99         1.81 o                         
  -6   6   9         56.83         58.18         2.46 o                         
  -5   6   9         24.08         21.84         1.53 o                         
  -4   6   9          8.61          9.86         0.99 o                         
  -3   6   9        142.39        129.83         2.58 o                         
  -2   6   9        117.42        116.66         1.92 o                         
  -1   6   9         68.28         66.65         1.31 o                         
   0   6   9        657.55        672.22         5.32 o                         
   1   6   9         68.33         66.79         1.37 o                         
   2   6   9        117.07        116.15         1.96 o                         
   3   6   9        143.03        130.82         2.38 o                         
   4   6   9          8.57          8.77         1.04 o                         
   5   6   9         23.89         21.00         1.67 o                         
   6   6   9         56.73         68.53         2.75 o                         
  -5   7   9          0.57          0.13         0.70 o                         
  -4   7   9          2.01          1.30         0.64 o                         
  -3   7   9         48.90         45.09         1.72 o                         
  -2   7   9        195.10        191.80         2.92 o                         
  -1   7   9        275.69        264.40         3.23 o                         
   0   7   9         67.69         69.11         1.51 o                         
   1   7   9        275.57        269.95         3.10 o                         
   2   7   9        194.71        188.57         2.89 o                         
   3   7   9         48.37         43.05         1.65 o                         
   4   7   9          2.07          3.37         0.80 o                         
   5   7   9          0.58          0.71         0.85 o                         
  -5   8   9          6.06          3.72         0.86 o                         
  -4   8   9          9.26          6.82         1.18 o                         
  -3   8   9         44.74         44.16         1.97 o                         
  -2   8   9         15.17         15.21         1.37 o                         
  -1   8   9         43.89         44.76         1.21 o                         
   0   8   9        335.10        336.52         4.76 o                         
   1   8   9         43.31         43.51         1.29 o                         
   2   8   9         15.24         14.25         1.01 o                         
   3   8   9         44.99         39.52         1.73 o                         
   4   8   9          9.45          7.24         0.94 o                         
   5   8   9          6.13          5.14         1.07 o                         
  -4   9   9         91.68         85.56         2.34 o                         
  -3   9   9        149.41        137.80         3.41 o                         
  -2   9   9         66.83         69.25         2.18 o                         
  -1   9   9         23.86         23.96         1.45 o                         
   0   9   9        349.85        360.05         7.22 o                         
   1   9   9         23.81         24.98         1.36 o                         
   2   9   9         66.98         66.35         1.97 o                         
   3   9   9        149.60        136.54         3.39 o                         
   4   9   9         91.60         90.02         2.68 o                         
  -4  10   9          2.75          3.91         1.40 o                         
  -3  10   9          4.83          4.05         0.88 o                         
  -2  10   9         53.32         57.86         2.72 o                         
  -1  10   9        181.14        191.81         4.10 o                         
   0  10   9         28.33         24.35         1.80 o                         
   1  10   9        180.36        191.20         4.12 o                         
   2  10   9         53.02         51.69         2.36 o                         
   3  10   9          4.86          3.80         1.00 o                         
   4  10   9          2.85          3.00         1.27 o                         
  -3  11   9          3.84          2.45         1.27 o                         
  -2  11   9          2.35          3.25         1.04 o                         
  -1  11   9         62.91         63.28         2.60 o                         
   0  11   9         79.67         80.06         2.69 o                         
   1  11   9         62.83         65.01         2.73 o                         
   2  11   9          2.36          5.07         1.04 o                         
   3  11   9          3.87          3.79         1.76 o                         
  -1  12   9         12.03         10.46         2.15 o                         
   0  12   9          0.17          0.33         1.18 o                         
   1  12   9         12.03         11.06         1.79 o                         
   0   0  10         94.61         96.93         1.46 o                         
   1   0  10       1223.04       1176.95         8.37 o                         
   2   0  10        545.27        515.52         4.23 o                         
   3   0  10        250.83        244.83         2.50 o                         
   4   0  10         56.58         53.44         1.44 o                         
   5   0  10         16.26         12.24         1.04 o                         
   6   0  10         18.24         19.00         1.25 o                         
   7   0  10          0.68          1.52         1.00 o                         
  -7   1  10         61.08         60.81         2.78 o                         
  -6   1  10         12.13         10.33         1.51 o                         
  -5   1  10         23.18         23.25         1.52 o                         
  -4   1  10         57.33         50.44         2.27 o                         
  -3   1  10         19.62         19.18         0.74 o                         
  -2   1  10        101.64        104.92         1.22 o                         
  -1   1  10        827.39        857.57         6.12 o                         
   0   1  10         30.66         36.43         0.56 o                         
   1   1  10        828.79        872.19         5.88 o                         
   2   1  10        101.30        104.52         1.34 o                         
   3   1  10         19.66         20.11         0.76 o                         
   4   1  10         57.38         50.49         1.23 o                         
   5   1  10         23.19         21.94         1.38 o                         
   6   1  10         12.07         11.71         1.02 o                         
   7   1  10         61.09         66.01         3.10 o                         
  -7   2  10          1.53          2.67         1.22 o                         
  -6   2  10         75.55         76.70         2.69 o                         
  -5   2  10         28.07         29.81         1.56 o                         
  -4   2  10         82.44         86.46         2.16 o                         
  -3   2  10        171.71        164.58         2.64 o                         
  -2   2  10        204.55        217.82         3.37 o                         
  -1   2  10        288.19        273.31         2.56 o                         
   0   2  10        959.83       1131.07         7.22 o                         
   1   2  10        288.22        270.84         2.30 o                         
   2   2  10        205.73        226.83         2.26 o                         
   3   2  10        172.27        166.27         2.03 o                         
   4   2  10         82.03         83.04         1.82 o                         
   5   2  10         27.96         29.88         1.46 o                         
   6   2  10         75.28         72.86         2.69 o                         
   7   2  10          1.54          0.51         1.04 o                         
  -6   3  10          3.92          3.52         0.88 o                         
  -5   3  10         18.91         17.73         1.36 o                         
  -4   3  10         72.10         73.05         1.81 o                         
  -3   3  10         69.67         67.51         1.58 o                         
  -2   3  10         68.14         62.02         1.27 o                         
  -1   3  10        303.17        334.90         3.26 o                         
   0   3  10        504.90        513.42         4.09 o                         
   1   3  10        303.01        336.01         2.84 o                         
   2   3  10         68.28         61.75         1.22 o                         
   3   3  10         69.86         69.08         1.40 o                         
   4   3  10         71.87         73.26         2.06 o                         
   5   3  10         18.74         15.79         1.19 o                         
   6   3  10          3.88          1.89         1.00 o                         
  -6   4  10         32.51         31.00         1.82 o                         
  -5   4  10         76.25         73.90         2.32 o                         
  -4   4  10         43.11         34.31         1.69 o                         
  -3   4  10        103.59        104.00         1.73 o                         
  -2   4  10        370.84        361.95         3.62 o                         
  -1   4  10        437.67        481.64         4.08 o                         
   0   4  10        814.32        807.97         6.17 o                         
   1   4  10        437.51        486.61         4.27 o                         
   2   4  10        370.01        367.40         3.57 o                         
   3   4  10        103.45        101.33         1.89 o                         
   4   4  10         42.94         35.45         1.64 o                         
   5   4  10         76.94         72.14         2.43 o                         
   6   4  10         32.60         29.87         2.09 o                         
  -6   5  10          7.97          7.78         1.63 o                         
  -5   5  10         12.00          9.06         1.00 o                         
  -4   5  10         13.05         11.58         0.97 o                         
  -3   5  10         15.41         18.02         0.90 o                         
  -2   5  10         69.50         65.90         1.28 o                         
  -1   5  10         68.72         67.18         1.27 o                         
   0   5  10         69.65         69.00         1.06 o                         
   1   5  10         68.68         68.17         1.20 o                         
   2   5  10         70.46         67.07         1.38 o                         
   3   5  10         15.29         16.54         1.01 o                         
   4   5  10         13.04         13.54         1.06 o                         
   5   5  10         12.23         10.83         1.24 o                         
   6   5  10          7.96          9.18         1.18 o                         
  -6   6  10         24.15         26.31         2.37 o                         
  -5   6  10         22.15         22.39         1.58 o                         
  -4   6  10          9.70         10.27         0.94 o                         
  -3   6  10        140.18        138.27         2.59 o                         
  -2   6  10         34.49         31.44         1.10 o                         
  -1   6  10        120.32        109.41         1.67 o                         
   0   6  10        116.67        122.20         1.66 o                         
   1   6  10        120.72        108.62         1.88 o                         
   2   6  10         34.87         33.06         1.46 o                         
   3   6  10        140.05        136.94         2.64 o                         
   4   6  10          9.76         10.00         1.02 o                         
   5   6  10         22.23         24.82         1.74 o                         
   6   6  10         24.01         28.23         2.26 o                         
  -5   7  10         13.31         13.63         1.32 o                         
  -4   7  10          5.66          5.24         0.80 o                         
  -3   7  10         11.05         10.82         0.95 o                         
  -2   7  10        290.78        291.19         3.87 o                         
  -1   7  10         46.12         45.94         1.26 o                         
   0   7  10        800.73        813.57         7.75 o                         
   1   7  10         46.56         45.97         1.23 o                         
   2   7  10        290.43        292.45         3.62 o                         
   3   7  10         10.90          8.84         0.87 o                         
   4   7  10          5.50          4.86         0.84 o                         
   5   7  10         13.35         15.54         1.49 o                         
  -5   8  10          5.68          3.65         1.19 o                         
  -4   8  10         87.40         82.09         2.53 o                         
  -3   8  10         11.57          9.27         0.95 o                         
  -2   8  10        280.23        282.27         4.51 o                         
  -1   8  10        127.56        126.58         2.30 o                         
   0   8  10         55.45         59.31         1.71 o                         
   1   8  10        127.63        126.54         2.21 o                         
   2   8  10        280.25        277.52         4.38 o                         
   3   8  10         11.67          9.69         1.01 o                         
   4   8  10         86.97         83.21         2.51 o                         
   5   8  10          5.78          5.88         1.02 o                         
  -4   9  10         31.82         27.14         1.46 o                         
  -3   9  10          1.71          0.85         0.93 o                         
  -2   9  10        218.53        215.60         3.71 o                         
  -1   9  10        209.38        214.69         3.82 o                         
   0   9  10        227.82        234.82         4.00 o                         
   1   9  10        209.03        210.81         3.82 o                         
   2   9  10        219.09        217.25         3.46 o                         
   3   9  10          1.72          2.01         0.81 o                         
   4   9  10         31.69         26.20         1.69 o                         
  -4  10  10         50.06         49.49         6.37 o                         
  -3  10  10         10.14          9.36         1.10 o                         
  -2  10  10         91.12         91.48         2.90 o                         
  -1  10  10          7.12          7.98         1.10 o                         
   0  10  10          2.42          2.44         0.77 o                         
   1  10  10          7.14          8.02         1.02 o                         
   2  10  10         91.10         94.85         2.86 o                         
   3  10  10         10.15          9.24         1.36 o                         
   4  10  10         50.18         49.25         3.61 o                         
  -2  11  10         13.50         15.79         1.64 o                         
  -1  11  10          3.72          4.14         0.97 o                         
   0  11  10          5.40          8.41         1.18 o                         
   1  11  10          3.75          3.50         1.09 o                         
   2  11  10         13.49         16.43         1.67 o                         
   0  12  10         14.19         18.43         2.97 o                         
   1   0  11        916.64        977.77         7.11 o                         
   2   0  11         24.26         24.90         0.91 o                         
   3   0  11         39.12         43.39         0.93 o                         
   4   0  11         23.92         22.20         1.18 o                         
   5   0  11         14.84         15.43         1.07 o                         
   6   0  11         26.98         20.29         1.32 o                         
   7   0  11         67.41         64.81         3.71 o                         
  -7   1  11         36.41         45.14         3.49 o                         
  -6   1  11         99.40         97.66         2.91 o                         
  -5   1  11         67.62         61.21         1.92 o                         
  -4   1  11          0.94          1.44         0.49 o                         
  -3   1  11          7.73          7.63         0.50 o                         
  -2   1  11        180.59        159.44         1.66 o                         
  -1   1  11        845.00        899.52         6.38 o                         
   0   1  11       1848.74       2082.78        13.82 o                         
   1   1  11        843.39        895.90         6.12 o                         
   2   1  11        180.53        160.14         1.79 o                         
   3   1  11          7.72          7.27         0.46 o                         
   4   1  11          0.92          1.07         0.44 o                         
   5   1  11         67.75         61.67         2.32 o                         
   6   1  11         99.51        100.08         2.55 o                         
   7   1  11         36.27         46.84         5.37 o                         
  -6   2  11         17.68         19.76         1.53 o                         
  -5   2  11         78.16         74.15         2.52 o                         
  -4   2  11         25.96         28.02         1.31 o                         
  -3   2  11         20.76         17.49         0.91 o                         
  -2   2  11        229.84        241.45         2.53 o                         
  -1   2  11        551.84        583.31         4.86 o                         
   0   2  11       1101.88       1156.21         7.98 o                         
   1   2  11        551.39        583.21         4.59 o                         
   2   2  11        229.23        238.48         2.48 o                         
   3   2  11         20.86         19.59         0.83 o                         
   4   2  11         25.81         27.23         1.10 o                         
   5   2  11         78.18         81.52         2.12 o                         
   6   2  11         17.73         21.45         2.11 o                         
  -6   3  11         92.93         97.19         2.94 o                         
  -5   3  11         34.53         29.72         2.29 o                         
  -4   3  11        286.94        260.46         4.02 o                         
  -3   3  11         58.41         56.75         1.47 o                         
  -2   3  11        244.14        241.14         2.97 o                         
  -1   3  11        193.88        201.74         2.19 o                         
   0   3  11       2094.74       2175.92        14.54 o                         
   1   3  11        193.75        203.37         1.86 o                         
   2   3  11        243.99        241.74         2.51 o                         
   3   3  11         58.35         54.64         1.80 o                         
   4   3  11        287.17        262.00         3.88 o                         
   5   3  11         34.58         27.38         1.68 o                         
   6   3  11         92.79         98.58         3.25 o                         
  -6   4  11         41.54         42.41         2.34 o                         
  -5   4  11         28.68         29.21         1.65 o                         
  -4   4  11        139.96        127.15         2.52 o                         
  -3   4  11         21.99         15.69         0.78 o                         
  -2   4  11        589.87        594.89         5.37 o                         
  -1   4  11        348.97        340.37         3.13 o                         
   0   4  11       1458.02       1473.71        10.61 o                         
   1   4  11        348.30        341.38         3.26 o                         
   2   4  11        589.65        598.00         5.27 o                         
   3   4  11         22.00         18.34         0.93 o                         
   4   4  11        140.12        128.95         3.06 o                         
   5   4  11         28.61         27.07         1.62 o                         
   6   4  11         41.64         44.04         2.50 o                         
  -6   5  11         29.87         28.76         2.35 o                         
  -5   5  11         12.65         11.15         1.09 o                         
  -4   5  11          1.70          1.68         0.63 o                         
  -3   5  11        189.52        177.79         2.61 o                         
  -2   5  11        104.15         93.55         1.69 o                         
  -1   5  11        772.70        791.83         7.03 o                         
   0   5  11         59.44         64.44         1.24 o                         
   1   5  11        774.89        805.21         6.65 o                         
   2   5  11        103.66         92.40         1.66 o                         
   3   5  11        189.04        178.09         2.94 o                         
   4   5  11          1.71          0.26         0.84 o                         
   5   5  11         12.61         15.25         1.36 o                         
   6   5  11         29.93         30.76         2.34 o                         
  -6   6  11         36.17         31.46         2.67 o                         
  -5   6  11        107.70         99.11         2.66 o                         
  -4   6  11         29.98         27.41         1.52 o                         
  -3   6  11        232.76        226.13         3.42 o                         
  -2   6  11          1.67          1.91         0.42 o                         
  -1   6  11        151.94        150.94         2.17 o                         
   0   6  11        501.52        534.15         5.14 o                         
   1   6  11        152.22        152.26         2.23 o                         
   2   6  11          1.68          0.71         0.43 o                         
   3   6  11        232.85        230.54         3.58 o                         
   4   6  11         30.10         28.66         1.64 o                         
   5   6  11        107.64        109.47         3.16 o                         
   6   6  11         36.39         29.52         2.71 o                         
  -5   7  11        104.08        107.33         3.03 o                         
  -4   7  11         47.69         42.05         1.93 o                         
  -3   7  11         60.13         55.57         1.82 o                         
  -2   7  11          0.87          1.39         0.38 o                         
  -1   7  11         49.77         48.66         1.25 o                         
   0   7  11        121.49        119.06         2.10 o                         
   1   7  11         49.19         49.80         1.37 o                         
   2   7  11          0.82          1.39         0.46 o                         
   3   7  11         59.96         55.22         1.81 o                         
   4   7  11         47.62         43.27         2.02 o                         
   5   7  11        104.23        107.71         3.30 o                         
  -5   8  11          7.60          5.15         0.93 o                         
  -4   8  11          9.70          7.64         1.21 o                         
  -3   8  11         12.42         12.74         1.08 o                         
  -2   8  11        186.81        176.48         3.54 o                         
  -1   8  11         94.21         93.49         2.26 o                         
   0   8  11        228.39        228.13         3.48 o                         
   1   8  11         94.74         93.95         2.05 o                         
   2   8  11        187.21        183.28         3.17 o                         
   3   8  11         12.30         10.91         1.04 o                         
   4   8  11          9.69         10.12         1.12 o                         
   5   8  11          7.60          9.05         1.30 o                         
  -4   9  11         22.99         17.14         1.30 o                         
  -3   9  11          5.92          7.50         0.93 o                         
  -2   9  11         35.89         37.70         1.74 o                         
  -1   9  11        523.97        546.11         7.10 o                         
   0   9  11         52.28         55.86         1.82 o                         
   1   9  11        524.56        535.95         7.03 o                         
   2   9  11         35.82         37.32         1.71 o                         
   3   9  11          5.98          6.33         1.04 o                         
   4   9  11         23.19         16.71         1.41 o                         
  -3  10  11          0.33         -0.22         1.10 o                         
  -2  10  11          5.07          4.64         1.03 o                         
  -1  10  11         34.77         35.85         2.02 o                         
   0  10  11          4.67          4.79         0.79 o                         
   1  10  11         34.69         36.98         1.91 o                         
   2  10  11          4.96          5.18         1.18 o                         
   3  10  11          0.31         -0.17         0.87 o                         
  -2  11  11         70.10         74.19         2.80 o                         
  -1  11  11         45.46         51.23         2.51 o                         
   0  11  11         53.68         56.90         2.84 o                         
   1  11  11         45.54         53.42         2.61 o                         
   2  11  11         70.26         73.22         2.99 o                         
   0   0  12       5029.79       5923.38        62.04 o                         
   1   0  12        113.33        106.26         1.48 o                         
   2   0  12        138.39        154.62         1.76 o                         
   3   0  12        408.35        414.21         4.24 o                         
   4   0  12          2.72          3.83         0.66 o                         
   5   0  12         50.68         47.28         2.16 o                         
   6   0  12         32.24         25.11         1.48 o                         
  -6   1  12         29.20         28.51         1.67 o                         
  -5   1  12          2.62          4.32         0.72 o                         
  -4   1  12         89.54         80.97         2.00 o                         
  -3   1  12         93.02         92.91         1.54 o                         
  -2   1  12        272.55        261.46         2.58 o                         
  -1   1  12        717.89        767.91         5.61 o                         
   0   1  12        213.34        234.98         2.10 o                         
   1   1  12        715.55        764.96         5.52 o                         
   2   1  12        271.54        263.45         2.58 o                         
   3   1  12         92.61         90.71         1.42 o                         
   4   1  12         89.33         79.24         1.65 o                         
   5   1  12          2.58          4.45         0.73 o                         
   6   1  12         29.32         27.40         2.00 o                         
  -6   2  12         29.60         30.07         1.96 o                         
  -5   2  12        137.33        125.62         3.38 o                         
  -4   2  12          5.15          5.42         0.76 o                         
  -3   2  12          4.64          4.58         0.55 o                         
  -2   2  12        371.60        364.75         3.50 o                         
  -1   2  12        954.57       1078.43         8.35 o                         
   0   2  12        139.72        153.54         1.57 o                         
   1   2  12        955.08       1076.30         7.61 o                         
   2   2  12        371.56        363.80         3.65 o                         
   3   2  12          4.56          5.37         0.49 o                         
   4   2  12          5.21          3.87         0.54 o                         
   5   2  12        137.30        127.26         2.91 o                         
   6   2  12         29.50         34.20         1.99 o                         
  -6   3  12         30.23         26.22         1.76 o                         
  -5   3  12         22.39         23.27         1.48 o                         
  -4   3  12          8.53          8.72         0.94 o                         
  -3   3  12         27.40         22.13         1.02 o                         
  -2   3  12        671.92        649.23         6.76 o                         
  -1   3  12        116.90        119.77         1.56 o                         
   0   3  12        792.03        860.31         6.26 o                         
   1   3  12        117.00        121.18         1.48 o                         
   2   3  12        673.18        658.44         5.63 o                         
   3   3  12         27.75         20.98         0.99 o                         
   4   3  12          8.45          7.82         0.73 o                         
   5   3  12         22.41         22.30         2.33 o                         
   6   3  12         30.12         26.89         2.04 o                         
  -6   4  12         45.15         47.68         2.26 o                         
  -5   4  12          3.11          2.82         0.79 o                         
  -4   4  12         57.07         53.66         1.81 o                         
  -3   4  12         72.26         69.05         1.54 o                         
  -2   4  12         72.53         67.50         1.32 o                         
  -1   4  12         25.92         24.82         0.69 o                         
   0   4  12        526.74        574.62         4.69 o                         
   1   4  12         25.87         26.22         0.75 o                         
   2   4  12         72.94         72.11         1.33 o                         
   3   4  12         72.28         72.85         1.71 o                         
   4   4  12         56.82         51.68         1.77 o                         
   5   4  12          3.17          3.59         0.76 o                         
   6   4  12         45.33         49.46         3.07 o                         
  -6   5  12          6.62          5.71         1.08 o                         
  -5   5  12         83.10         86.36         2.50 o                         
  -4   5  12         20.08         21.17         1.36 o                         
  -3   5  12        131.48        127.46         2.19 o                         
  -2   5  12        498.58        493.12         4.77 o                         
  -1   5  12         24.02         21.44         1.16 o                         
   0   5  12        179.46        176.99         2.14 o                         
   1   5  12         24.30         21.98         0.89 o                         
   2   5  12        499.02        497.16         5.25 o                         
   3   5  12        131.60        128.64         2.45 o                         
   4   5  12         20.10         22.28         1.40 o                         
   5   5  12         83.15         87.81         2.66 o                         
   6   5  12          6.65          4.66         1.95 o                         
  -6   6  12         20.26         13.73         4.13 o                         
  -5   6  12         69.98         73.92         2.54 o                         
  -4   6  12         76.67         68.58         2.23 o                         
  -3   6  12         91.29         81.12         1.95 o                         
  -2   6  12        486.27        464.15         5.55 o                         
  -1   6  12        525.24        512.60         5.11 o                         
   0   6  12        335.86        335.83         3.67 o                         
   1   6  12        525.07        516.55         5.14 o                         
   2   6  12        486.45        478.58         5.24 o                         
   3   6  12         90.90         83.28         2.06 o                         
   4   6  12         76.60         70.84         2.47 o                         
   5   6  12         70.01         76.04         2.80 o                         
   6   6  12         20.34         22.64         2.64 o                         
  -5   7  12        100.52        105.54         3.00 o                         
  -4   7  12        119.11        121.42         2.85 o                         
  -3   7  12         55.97         53.23         1.82 o                         
  -2   7  12         84.26         80.49         1.81 o                         
  -1   7  12        156.93        155.03         2.56 o                         
   0   7  12        152.50        166.56         2.57 o                         
   1   7  12        156.27        149.92         2.66 o                         
   2   7  12         84.07         79.22         1.99 o                         
   3   7  12         55.95         50.42         1.82 o                         
   4   7  12        119.20        122.21         3.28 o                         
   5   7  12        100.46        112.30         3.46 o                         
  -5   8  12         50.79         48.14         2.73 o                         
  -4   8  12         84.62         86.47         2.49 o                         
  -3   8  12         47.49         47.79         2.02 o                         
  -2   8  12         29.89         29.91         1.42 o                         
  -1   8  12         60.55         59.61         2.39 o                         
   0   8  12        106.03        106.36         2.27 o                         
   1   8  12         59.96         59.45         1.79 o                         
   2   8  12         29.65         30.64         1.49 o                         
   3   8  12         47.50         48.81         1.95 o                         
   4   8  12         84.88         84.49         2.84 o                         
   5   8  12         50.53         49.81         3.48 o                         
  -4   9  12         29.39         29.40         1.70 o                         
  -3   9  12         24.43         22.81         1.47 o                         
  -2   9  12          3.10          2.08         0.84 o                         
  -1   9  12         33.79         34.87         1.61 o                         
   0   9  12        274.11        282.07         4.21 o                         
   1   9  12         33.84         39.64         1.87 o                         
   2   9  12          3.04         -0.16         0.55 o                         
   3   9  12         24.39         25.98         2.15 o                         
   4   9  12         29.39         29.81         1.89 o                         
  -3  10  12         28.21         25.76         1.92 o                         
  -2  10  12         10.54         11.25         1.31 o                         
  -1  10  12        219.48        236.63         4.71 o                         
   0  10  12          2.31          1.88         0.77 o                         
   1  10  12        219.47        227.02         4.23 o                         
   2  10  12         10.52         10.58         1.43 o                         
   3  10  12         27.98         25.49         1.87 o                         
  -2  11  12         10.83          8.70         1.29 o                         
  -1  11  12        122.24        126.89         3.48 o                         
   0  11  12         63.61         71.59         2.98 o                         
   1  11  12        122.51        131.36         3.23 o                         
   2  11  12         10.72         12.33         1.65 o                         
   1   0  13         18.44         26.83         0.85 o                         
   2   0  13         60.08         53.34         0.94 o                         
   3   0  13          0.91          0.71         0.33 o                         
   4   0  13         19.06         15.53         1.05 o                         
   5   0  13         25.93         19.46         1.25 o                         
   6   0  13          0.82         -0.22         0.74 o                         
  -6   1  13         39.01         43.59         2.16 o                         
  -5   1  13        257.18        241.47         3.91 o                         
  -4   1  13         15.87         13.12         0.98 o                         
  -3   1  13         42.07         37.32         1.14 o                         
  -2   1  13        237.13        246.67         2.55 o                         
  -1   1  13       1160.39       1201.11         8.40 o                         
   0   1  13       1638.91       1749.68        11.83 o                         
   1   1  13       1161.91       1200.65         8.10 o                         
   2   1  13        238.08        246.98         2.83 o                         
   3   1  13         41.83         39.26         1.05 o                         
   4   1  13         15.69         11.35         0.75 o                         
   5   1  13        257.33        237.66         3.90 o                         
   6   1  13         39.02         36.67         1.82 o                         
  -6   2  13          8.36          8.47         1.20 o                         
  -5   2  13          0.57          0.04         0.59 o                         
  -4   2  13         66.07         63.76         1.77 o                         
  -3   2  13        101.70         95.68         1.90 o                         
  -2   2  13        556.14        562.70         4.99 o                         
  -1   2  13        156.08        163.37         1.92 o                         
   0   2  13         35.70         28.74         0.60 o                         
   1   2  13        156.30        159.69         1.70 o                         
   2   2  13        556.70        561.94         5.17 o                         
   3   2  13        102.00         91.20         1.69 o                         
   4   2  13         66.02         60.43         1.51 o                         
   5   2  13          0.59          1.02         0.65 o                         
   6   2  13          8.25          6.98         1.03 o                         
  -6   3  13          1.50          2.63         0.87 o                         
  -5   3  13          7.62          7.10         0.95 o                         
  -4   3  13        287.24        266.37         4.49 o                         
  -3   3  13        209.89        194.87         3.13 o                         
  -2   3  13         59.23         60.60         1.56 o                         
  -1   3  13        477.75        518.52         4.59 o                         
   0   3  13         32.28         29.29         0.62 o                         
   1   3  13        478.72        519.74         4.75 o                         
   2   3  13         59.39         62.94         1.27 o                         
   3   3  13        210.68        197.34         2.87 o                         
   4   3  13        287.12        264.75         3.73 o                         
   5   3  13          7.55          6.17         0.95 o                         
   6   3  13          1.51          2.33         0.95 o                         
  -6   4  13          8.71          8.28         1.02 o                         
  -5   4  13          1.44          2.56         0.76 o                         
  -4   4  13        407.34        413.49         5.63 o                         
  -3   4  13         69.58         62.65         1.42 o                         
  -2   4  13        533.35        516.81         5.15 o                         
  -1   4  13         40.51         34.95         0.88 o                         
   0   4  13         85.74         77.72         1.61 o                         
   1   4  13         40.56         36.02         0.90 o                         
   2   4  13        533.17        521.59         5.08 o                         
   3   4  13         69.88         62.61         1.63 o                         
   4   4  13        407.50        411.45         5.40 o                         
   5   4  13          1.46          3.83         0.85 o                         
   6   4  13          8.74          7.99         1.22 o                         
  -6   5  13         15.20         12.17         1.34 o                         
  -5   5  13        140.48        151.07         3.33 o                         
  -4   5  13        275.82        256.90         4.04 o                         
  -3   5  13         94.28         89.29         1.83 o                         
  -2   5  13        112.82        111.05         1.91 o                         
  -1   5  13        139.67        135.74         1.93 o                         
   0   5  13          2.33          1.70         0.32 o                         
   1   5  13        139.22        137.32         2.02 o                         
   2   5  13        112.68        111.86         2.01 o                         
   3   5  13         93.63         90.01         2.06 o                         
   4   5  13        275.07        260.37         4.10 o                         
   5   5  13        140.32        153.59         3.74 o                         
   6   5  13         15.23         16.33         2.03 o                         
  -5   6  13         52.94         54.80         2.28 o                         
  -4   6  13          5.07          3.71         0.73 o                         
  -3   6  13        289.82        288.23         4.05 o                         
  -2   6  13        208.31        199.67         3.14 o                         
  -1   6  13        262.53        248.47         3.08 o                         
   0   6  13        118.66        116.99         2.00 o                         
   1   6  13        262.28        255.21         3.16 o                         
   2   6  13        208.76        198.91         2.96 o                         
   3   6  13        289.23        282.61         4.17 o                         
   4   6  13          5.15          4.30         0.89 o                         
   5   6  13         52.95         54.41         2.54 o                         
  -5   7  13         20.83         20.45         1.48 o                         
  -4   7  13        102.31        101.92         2.75 o                         
  -3   7  13         12.97         14.10         1.21 o                         
  -2   7  13         47.68         45.69         1.39 o                         
  -1   7  13        156.68        152.03         2.92 o                         
   0   7  13         12.64         13.84         0.90 o                         
   1   7  13        157.20        151.04         2.87 o                         
   2   7  13         47.60         45.72         1.53 o                         
   3   7  13         13.15         12.33         1.02 o                         
   4   7  13        102.36        109.82         3.16 o                         
   5   7  13         20.83         21.96         1.73 o                         
  -5   8  13         70.39         65.37         6.74 o                         
  -4   8  13         69.83         75.15         2.45 o                         
  -3   8  13          7.03          7.50         0.92 o                         
  -2   8  13         23.94         21.00         1.23 o                         
  -1   8  13        114.10        115.30         2.63 o                         
   0   8  13         61.87         64.02         1.86 o                         
   1   8  13        114.40        113.59         2.43 o                         
   2   8  13         23.99         23.83         1.33 o                         
   3   8  13          7.12          7.93         0.89 o                         
   4   8  13         70.05         73.02         2.85 o                         
   5   8  13         70.50         80.73         5.30 o                         
  -4   9  13          8.19         10.17         1.14 o                         
  -3   9  13         16.43         18.43         1.29 o                         
  -2   9  13          9.64         13.87         1.34 o                         
  -1   9  13         39.90         39.07         2.21 o                         
   0   9  13          0.56          3.24         0.75 o                         
   1   9  13         40.09         39.30         1.86 o                         
   2   9  13          9.62         10.08         1.30 o                         
   3   9  13         16.37         18.27         1.51 o                         
   4   9  13          8.10          7.44         1.85 o                         
  -3  10  13         36.88         42.03         2.34 o                         
  -2  10  13          4.89          3.84         1.10 o                         
  -1  10  13         59.24         62.98         2.52 o                         
   0  10  13          1.76          1.62         0.78 o                         
   1  10  13         58.91         60.78         2.31 o                         
   2  10  13          4.79          7.18         1.10 o                         
   3  10  13         36.82         42.97         2.44 o                         
  -2  11  13        138.66        140.92         7.35 o                         
  -1  11  13        123.57        132.94         3.78 o                         
   0  11  13         36.63         39.90         2.25 o                         
   1  11  13        123.37        136.51         3.32 o                         
   2  11  13        138.58        142.82         6.36 o                         
   0   0  14       1702.13       1887.70        17.42 o                         
   1   0  14       2010.38       2237.23        16.90 o                         
   2   0  14          3.84          5.37         0.40 o                         
   3   0  14          1.35          1.49         0.39 o                         
   4   0  14         72.13         55.12         1.74 o                         
   5   0  14         85.71         70.81         2.05 o                         
   6   0  14          0.78         -0.27         0.79 o                         
  -6   1  14         22.88         22.92         1.61 o                         
  -5   1  14         52.70         47.38         1.89 o                         
  -4   1  14         71.28         67.46         1.90 o                         
  -3   1  14        570.68        582.21         5.86 o                         
  -2   1  14         29.94         24.79         0.82 o                         
  -1   1  14        153.27        156.27         2.17 o                         
   0   1  14          0.19          3.82         0.34 o                         
   1   1  14        153.17        152.22         1.66 o                         
   2   1  14         29.91         24.01         1.11 o                         
   3   1  14        570.44        580.03         5.24 o                         
   4   1  14         71.09         70.68         1.63 o                         
   5   1  14         52.67         52.24         1.96 o                         
   6   1  14         22.94         21.40         1.44 o                         
  -6   2  14          3.13          3.05         0.93 o                         
  -5   2  14         44.91         41.63         3.07 o                         
  -4   2  14         60.81         51.44         1.67 o                         
  -3   2  14         28.32         30.04         1.24 o                         
  -2   2  14         29.83         39.57         0.93 o                         
  -1   2  14        578.19        620.81         5.08 o                         
   0   2  14        226.54        254.11         2.32 o                         
   1   2  14        576.62        628.18         4.82 o                         
   2   2  14         29.90         36.69         1.05 o                         
   3   2  14         28.11         27.89         1.04 o                         
   4   2  14         60.75         52.81         1.72 o                         
   5   2  14         44.92         40.41         1.96 o                         
   6   2  14          3.05          2.20         0.78 o                         
  -6   3  14          5.63          6.96         1.15 o                         
  -5   3  14         49.28         42.45         2.03 o                         
  -4   3  14         74.89         79.36         2.19 o                         
  -3   3  14         79.30         77.54         2.08 o                         
  -2   3  14        186.57        176.19         2.59 o                         
  -1   3  14        343.28        344.71         3.40 o                         
   0   3  14         50.44         56.57         0.89 o                         
   1   3  14        344.11        349.00         3.75 o                         
   2   3  14        185.16        179.44         2.35 o                         
   3   3  14         78.97         77.17         2.81 o                         
   4   3  14         74.69         79.49         2.05 o                         
   5   3  14         49.27         44.87         1.98 o                         
   6   3  14          5.64          4.21         1.05 o                         
  -6   4  14          6.90          5.72         1.08 o                         
  -5   4  14          3.14          2.95         0.82 o                         
  -4   4  14        279.82        282.88         4.78 o                         
  -3   4  14        308.30        303.39         3.74 o                         
  -2   4  14        334.94        336.16         3.82 o                         
  -1   4  14          1.93          1.59         0.32 o                         
   0   4  14          4.86          4.90         0.37 o                         
   1   4  14          1.89          1.05         0.31 o                         
   2   4  14        334.24        338.99         3.97 o                         
   3   4  14        308.72        295.01         3.91 o                         
   4   4  14        279.93        277.82         4.21 o                         
   5   4  14          3.11          4.38         1.06 o                         
   6   4  14          6.98          4.13         1.20 o                         
  -6   5  14          5.84          4.84         1.58 o                         
  -5   5  14         51.41         52.53         2.28 o                         
  -4   5  14        125.59        129.48         2.70 o                         
  -3   5  14        280.98        265.04         3.72 o                         
  -2   5  14        146.50        139.26         2.21 o                         
  -1   5  14         53.43         51.05         1.15 o                         
   0   5  14          0.02          0.49         0.62 o                         
   1   5  14         53.85         52.68         1.25 o                         
   2   5  14        146.28        141.22         2.48 o                         
   3   5  14        282.12        275.87         4.28 o                         
   4   5  14        126.32        133.04         2.99 o                         
   5   5  14         51.18         50.58         2.41 o                         
   6   5  14          5.77          8.25         2.52 o                         
  -5   6  14         86.24         98.55         2.73 o                         
  -4   6  14         10.11          9.32         0.98 o                         
  -3   6  14        157.01        146.33         2.73 o                         
  -2   6  14         20.92         19.42         0.99 o                         
  -1   6  14        209.82        215.88         2.83 o                         
   0   6  14        123.73        121.11         2.21 o                         
   1   6  14        210.43        215.12         2.87 o                         
   2   6  14         20.97         20.55         1.13 o                         
   3   6  14        156.55        144.30         2.85 o                         
   4   6  14          9.95          9.78         1.03 o                         
   5   6  14         86.05         98.22         3.11 o                         
  -5   7  14         73.20         77.27         2.60 o                         
  -4   7  14         29.84         29.31         1.68 o                         
  -3   7  14         44.95         46.59         1.89 o                         
  -2   7  14          5.27          5.79         0.66 o                         
  -1   7  14         13.83         11.66         0.89 o                         
   0   7  14        570.31        613.77         6.82 o                         
   1   7  14         13.59         11.09         0.85 o                         
   2   7  14          5.37          4.21         0.70 o                         
   3   7  14         45.22         45.21         1.80 o                         
   4   7  14         29.59         32.01         2.00 o                         
   5   7  14         73.50         82.46         2.90 o                         
  -4   8  14         51.77         52.38         2.25 o                         
  -3   8  14         75.82         74.40         2.24 o                         
  -2   8  14         30.50         29.94         1.64 o                         
  -1   8  14        148.99        145.04         3.01 o                         
   0   8  14        369.78        386.87         5.49 o                         
   1   8  14        148.80        143.02         2.76 o                         
   2   8  14         30.25         33.03         1.64 o                         
   3   8  14         75.88         75.83         2.21 o                         
   4   8  14         51.79         57.16         2.56 o                         
  -4   9  14          6.56          7.90         1.34 o                         
  -3   9  14          2.50          0.22         0.91 o                         
  -2   9  14         56.50         56.20         2.46 o                         
  -1   9  14         52.51         57.31         2.05 o                         
   0   9  14        218.31        229.62         4.10 o                         
   1   9  14         52.96         56.28         2.14 o                         
   2   9  14         56.11         57.41         2.90 o                         
   3   9  14          2.52          2.75         0.79 o                         
   4   9  14          6.56          5.76         1.14 o                         
  -3  10  14         15.87         18.64         2.23 o                         
  -2  10  14         22.99         20.46         1.62 o                         
  -1  10  14         63.87         66.83         5.04 o                         
   0  10  14        109.68        102.46         2.75 o                         
   1  10  14         63.58         66.52         2.51 o                         
   2  10  14         22.89         20.60         1.65 o                         
   3  10  14         15.89         16.89         1.63 o                         
  -1  11  14         58.84         59.63         3.14 o                         
   0  11  14         38.59         38.43         2.18 o                         
   1  11  14         58.93         59.38         2.76 o                         
   1   0  15        106.23        108.96         1.41 o                         
   2   0  15          0.29          0.31         0.26 o                         
   3   0  15       1108.27       1117.87         9.40 o                         
   4   0  15         35.05         25.45         1.34 o                         
   5   0  15        115.22        116.21         2.64 o                         
   6   0  15          8.15          4.72         1.07 o                         
  -6   1  15         16.16         14.35         1.31 o                         
  -5   1  15         61.13         51.70         2.23 o                         
  -4   1  15        527.64        509.22         6.34 o                         
  -3   1  15        103.49         92.96         1.99 o                         
  -2   1  15        161.36        144.09         1.96 o                         
  -1   1  15        129.81        140.19         1.75 o                         
   0   1  15        757.45        830.05         5.90 o                         
   1   1  15        129.73        134.83         1.53 o                         
   2   1  15        161.10        137.08         2.60 o                         
   3   1  15        103.71         93.35         1.74 o                         
   4   1  15        528.37        509.06         5.44 o                         
   5   1  15         61.25         56.35         2.06 o                         
   6   1  15         16.16         12.31         1.24 o                         
  -6   2  15          7.73          5.70         1.49 o                         
  -5   2  15         28.01         26.11         1.62 o                         
  -4   2  15        304.25        286.72         4.21 o                         
  -3   2  15        147.87        149.23         2.57 o                         
  -2   2  15        596.51        593.04         5.35 o                         
  -1   2  15        296.73        293.93         4.02 o                         
   0   2  15        679.22        674.65         5.14 o                         
   1   2  15        296.70        293.76         2.69 o                         
   2   2  15        597.13        588.58         5.86 o                         
   3   2  15        147.43        144.68         2.42 o                         
   4   2  15        304.76        292.87         4.67 o                         
   5   2  15         27.93         27.36         1.82 o                         
   6   2  15          7.76          5.06         1.00 o                         
  -6   3  15          1.41          2.22         0.91 o                         
  -5   3  15         75.06         67.90         2.94 o                         
  -4   3  15         63.91         64.49         2.64 o                         
  -3   3  15        962.83        940.01         9.89 o                         
  -2   3  15        150.82        147.54         2.20 o                         
  -1   3  15        169.98        163.53         2.06 o                         
   0   3  15        221.41        222.08         2.34 o                         
   1   3  15        169.68        162.85         1.85 o                         
   2   3  15        151.14        145.18         2.15 o                         
   3   3  15        961.03        953.62         8.60 o                         
   4   3  15         63.80         65.80         1.79 o                         
   5   3  15         75.17         70.35         2.33 o                         
   6   3  15          1.42          0.78         0.90 o                         
  -6   4  15          3.75          4.32         1.01 o                         
  -5   4  15          1.33          0.61         0.77 o                         
  -4   4  15        151.98        148.95         3.21 o                         
  -3   4  15        207.47        208.92         3.15 o                         
  -2   4  15        124.20        121.98         2.21 o                         
  -1   4  15        271.02        267.68         2.95 o                         
   0   4  15          2.33          1.19         0.32 o                         
   1   4  15        270.82        269.96         2.95 o                         
   2   4  15        123.63        118.21         2.07 o                         
   3   4  15        207.20        201.73         3.08 o                         
   4   4  15        151.82        146.79         2.86 o                         
   5   4  15          1.35          1.12         0.85 o                         
   6   4  15          3.76          4.84         1.12 o                         
  -5   5  15         46.89         48.04         2.29 o                         
  -4   5  15         55.10         56.19         1.93 o                         
  -3   5  15        106.27         98.78         2.01 o                         
  -2   5  15         23.45         20.20         0.96 o                         
  -1   5  15        290.87        283.92         3.54 o                         
   0   5  15          0.89          1.57         0.35 o                         
   1   5  15        290.03        283.22         3.51 o                         
   2   5  15         23.42         21.47         1.10 o                         
   3   5  15        106.52         97.33         2.38 o                         
   4   5  15         54.86         56.32         1.97 o                         
   5   5  15         46.71         48.43         2.66 o                         
  -5   6  15         36.67         40.24         2.07 o                         
  -4   6  15        171.63        181.83         3.58 o                         
  -3   6  15         45.15         48.84         1.79 o                         
  -2   6  15         65.50         62.96         1.53 o                         
  -1   6  15        210.09        212.77         3.04 o                         
   0   6  15         91.54         96.12         2.19 o                         
   1   6  15        210.57        208.12         2.85 o                         
   2   6  15         66.00         63.30         1.76 o                         
   3   6  15         45.42         46.47         2.09 o                         
   4   6  15        171.36        183.81         4.05 o                         
   5   6  15         36.61         38.97         2.40 o                         
  -5   7  15         19.73         19.77         1.56 o                         
  -4   7  15         21.23         23.36         1.63 o                         
  -3   7  15         65.83         73.51         2.04 o                         
  -2   7  15         18.00         18.10         1.06 o                         
  -1   7  15        153.68        147.83         2.72 o                         
   0   7  15          6.77          7.27         0.78 o                         
   1   7  15        153.55        148.43         2.57 o                         
   2   7  15         17.97         17.38         1.13 o                         
   3   7  15         65.47         72.95         2.26 o                         
   4   7  15         21.30         22.71         1.68 o                         
   5   7  15         19.65         20.17         1.64 o                         
  -4   8  15         45.73         54.14         2.89 o                         
  -3   8  15          1.01          1.18         0.62 o                         
  -2   8  15         62.61         59.59         2.35 o                         
  -1   8  15         95.44         91.76         2.21 o                         
   0   8  15          6.14          9.03         1.15 o                         
   1   8  15         95.31         91.24         2.62 o                         
   2   8  15         62.91         59.32         2.00 o                         
   3   8  15          1.00          1.84         0.71 o                         
   4   8  15         45.41         53.08         2.54 o                         
  -4   9  15         11.69         12.10         1.89 o                         
  -3   9  15          1.16          2.64         0.92 o                         
  -2   9  15        120.27        111.98         3.18 o                         
  -1   9  15         21.00         21.18         1.37 o                         
   0   9  15          4.82          5.78         0.86 o                         
   1   9  15         21.01         21.62         1.52 o                         
   2   9  15        121.14        116.57         3.91 o                         
   3   9  15          1.17          1.78         0.78 o                         
   4   9  15         11.69          8.66         1.65 o                         
  -3  10  15         32.33         30.98         3.19 o                         
  -2  10  15         15.66         13.16         1.39 o                         
  -1  10  15          6.33          7.31         1.20 o                         
   0  10  15         29.82         29.50         1.72 o                         
   1  10  15          6.40          6.24         1.02 o                         
   2  10  15         15.53         15.38         1.58 o                         
   3  10  15         32.44         33.01         3.13 o                         
  -1  11  15          4.24          4.90         2.57 o                         
   0  11  15          0.27          0.02         1.21 o                         
   1  11  15          4.18          2.97         1.69 o                         
   0   0  16         91.17        104.29         1.80 o                         
   1   0  16         73.76         85.22         1.34 o                         
   2   0  16        170.60        152.59         1.99 o                         
   3   0  16        820.20        824.86         7.38 o                         
   4   0  16        189.91        198.42         3.38 o                         
   5   0  16         21.48         18.03         1.40 o                         
   6   0  16         13.44         13.62         1.29 o                         
  -6   1  16         37.26         39.42         2.14 o                         
  -5   1  16         57.05         60.44         2.38 o                         
  -4   1  16        176.13        169.30         3.09 o                         
  -3   1  16        304.15        300.12         4.22 o                         
  -2   1  16        296.70        304.50         3.30 o                         
  -1   1  16        154.92        160.52         2.64 o                         
   0   1  16        171.10        178.19         1.82 o                         
   1   1  16        154.51        161.02         2.10 o                         
   2   1  16        296.38        307.21         3.51 o                         
   3   1  16        302.91        302.51         3.56 o                         
   4   1  16        175.66        162.42         3.04 o                         
   5   1  16         57.02         56.92         2.08 o                         
   6   1  16         37.42         38.55         1.93 o                         
  -6   2  16          7.07          9.22         1.38 o                         
  -5   2  16          5.76          5.25         0.87 o                         
  -4   2  16         91.08         87.86         2.36 o                         
  -3   2  16        723.29        731.78         8.37 o                         
  -2   2  16        756.02        780.43         7.05 o                         
  -1   2  16         20.30         23.00         0.77 o                         
   0   2  16         87.47         92.78         1.28 o                         
   1   2  16         20.12         21.36         0.72 o                         
   2   2  16        756.06        757.71        10.49 o                         
   3   2  16        723.50        736.73         7.37 o                         
   4   2  16         91.12         88.07         2.18 o                         
   5   2  16          5.73          3.89         0.91 o                         
   6   2  16          7.07          7.92         1.18 o                         
  -6   3  16         15.80         18.13         1.70 o                         
  -5   3  16          3.09          2.67         0.82 o                         
  -4   3  16        182.72        187.26         4.02 o                         
  -3   3  16        197.22        198.39         3.92 o                         
  -2   3  16        317.97        305.51         3.57 o                         
  -1   3  16        287.89        290.36         3.10 o                         
   0   3  16         10.83         10.26         0.52 o                         
   1   3  16        288.78        289.97         2.91 o                         
   2   3  16        319.15        303.27         3.53 o                         
   3   3  16        197.11        202.83         2.88 o                         
   4   3  16        182.26        180.97         3.38 o                         
   5   3  16          3.04          1.44         0.77 o                         
   6   3  16         15.74         15.27         1.59 o                         
  -6   4  16         37.32         47.49         5.40 o                         
  -5   4  16         32.69         36.30         2.25 o                         
  -4   4  16          1.40          2.01         0.64 o                         
  -3   4  16        477.52        452.06         5.37 o                         
  -2   4  16        259.32        261.38         3.73 o                         
  -1   4  16         66.00         62.16         1.27 o                         
   0   4  16         33.22         33.28         1.03 o                         
   1   4  16         66.00         60.52         1.32 o                         
   2   4  16        258.42        266.60         3.50 o                         
   3   4  16        477.25        465.16         5.38 o                         
   4   4  16          1.38          2.78         0.69 o                         
   5   4  16         32.67         35.23         2.89 o                         
   6   4  16         37.47         45.38         7.56 o                         
  -5   5  16         36.44         34.97         1.92 o                         
  -4   5  16          0.18         -0.46         0.58 o                         
  -3   5  16        162.07        153.49         2.50 o                         
  -2   5  16         20.48         20.20         0.96 o                         
  -1   5  16        405.80        403.17         4.62 o                         
   0   5  16        249.20        247.90         3.07 o                         
   1   5  16        406.48        411.02         4.60 o                         
   2   5  16         20.62         21.04         1.11 o                         
   3   5  16        161.75        151.89         3.35 o                         
   4   5  16          0.16          0.04         0.62 o                         
   5   5  16         36.52         38.90         2.50 o                         
  -5   6  16          4.29          4.80         0.90 o                         
  -4   6  16        263.69        281.94         5.05 o                         
  -3   6  16          7.39          4.57         0.62 o                         
  -2   6  16         94.28         92.73         1.94 o                         
  -1   6  16         19.01         20.52         1.03 o                         
   0   6  16        415.92        399.44         5.75 o                         
   1   6  16         19.04         20.20         1.03 o                         
   2   6  16         93.90         93.28         2.24 o                         
   3   6  16          7.40          5.69         0.84 o                         
   4   6  16        263.90        282.66         4.89 o                         
   5   6  16          4.25          6.48         1.60 o                         
  -5   7  16          8.02         10.46         2.00 o                         
  -4   7  16         12.13         13.98         1.23 o                         
  -3   7  16         34.11         32.30         1.55 o                         
  -2   7  16         38.69         36.26         1.51 o                         
  -1   7  16         13.56         14.03         1.01 o                         
   0   7  16        333.24        348.81         4.66 o                         
   1   7  16         13.49         11.33         0.96 o                         
   2   7  16         38.89         37.60         1.73 o                         
   3   7  16         33.89         31.75         1.68 o                         
   4   7  16         11.94         14.81         1.31 o                         
   5   7  16          8.06         10.61         2.02 o                         
  -4   8  16          8.27         11.37         1.10 o                         
  -3   8  16         40.84         37.28         1.97 o                         
  -2   8  16         22.53         20.20         1.41 o                         
  -1   8  16         27.43         23.38         1.43 o                         
   0   8  16        269.35        273.51         4.46 o                         
   1   8  16         27.34         25.12         1.57 o                         
   2   8  16         22.51         22.44         1.42 o                         
   3   8  16         41.00         39.58         2.01 o                         
   4   8  16          8.37          8.96         1.21 o                         
  -3   9  16          1.68          1.12         0.93 o                         
  -2   9  16          3.86          3.81         0.95 o                         
  -1   9  16         38.46         39.02         1.92 o                         
   0   9  16         16.55         14.11         1.19 o                         
   1   9  16         38.70         39.47         2.04 o                         
   2   9  16          3.92          4.40         0.91 o                         
   3   9  16          1.65          0.34         0.97 o                         
  -2  10  16         25.45         23.81         1.76 o                         
  -1  10  16         27.96         27.53         1.87 o                         
   0  10  16          9.64         12.00         1.16 o                         
   1  10  16         27.98         28.14         1.82 o                         
   2  10  16         25.34         23.10         2.22 o                         
   0  11  16          1.68          3.16         1.44 o                         
   1   0  17        294.14        261.16         2.85 o                         
   2   0  17          4.44          4.76         0.49 o                         
   3   0  17         12.83         16.29         0.96 o                         
   4   0  17         92.24         76.04         2.06 o                         
   5   0  17          1.17          2.64         0.76 o                         
   6   0  17         11.00          7.03         1.12 o                         
  -6   1  17         10.93          7.72         1.12 o                         
  -5   1  17         85.70         93.01         2.69 o                         
  -4   1  17        223.40        240.15         3.96 o                         
  -3   1  17        230.39        217.76         3.49 o                         
  -2   1  17        553.39        547.74         5.13 o                         
  -1   1  17        113.28        101.52         3.21 o                         
   0   1  17        297.26        288.19         2.70 o                         
   1   1  17        112.96        105.10         1.50 o                         
   2   1  17        552.40        536.19         5.38 o                         
   3   1  17        230.52        218.51         3.11 o                         
   4   1  17        223.43        233.01         3.99 o                         
   5   1  17         85.54         91.28         2.42 o                         
   6   1  17         10.93          8.24         1.10 o                         
  -6   2  17          7.97          4.94         1.16 o                         
  -5   2  17         41.33         39.15         2.05 o                         
  -4   2  17        134.08        121.89         2.98 o                         
  -3   2  17        435.48        415.73         5.06 o                         
  -2   2  17        368.38        368.37         4.06 o                         
  -1   2  17        329.01        329.96         3.35 o                         
   0   2  17        634.64        675.87         5.82 o                         
   1   2  17        328.55        332.94         3.55 o                         
   2   2  17        368.73        359.61         3.97 o                         
   3   2  17        436.47        411.83         4.66 o                         
   4   2  17        134.13        124.32         2.56 o                         
   5   2  17         41.34         37.70         2.73 o                         
   6   2  17          8.00          6.52         1.11 o                         
  -6   3  17          1.25          3.26         1.32 o                         
  -5   3  17         16.72         14.58         1.37 o                         
  -4   3  17        267.16        257.78         4.34 o                         
  -3   3  17         74.27         73.28         2.02 o                         
  -2   3  17        984.79       1007.38         8.96 o                         
  -1   3  17        266.27        267.25         3.08 o                         
   0   3  17        132.04        125.03         1.90 o                         
   1   3  17        265.33        260.59         3.19 o                         
   2   3  17        984.49       1008.57         8.88 o                         
   3   3  17         74.29         70.63         1.76 o                         
   4   3  17        267.03        267.50         4.46 o                         
   5   3  17         16.89         15.55         1.41 o                         
   6   3  17          1.23          1.22         1.19 o                         
  -5   4  17         16.36         16.19         1.44 o                         
  -4   4  17         60.12         57.59         2.18 o                         
  -3   4  17        228.92        229.26         3.67 o                         
  -2   4  17        620.41        630.00         6.59 o                         
  -1   4  17        114.90        113.29         1.91 o                         
   0   4  17         42.84         33.22         1.11 o                         
   1   4  17        114.59        112.30         2.13 o                         
   2   4  17        620.40        624.44         6.50 o                         
   3   4  17        228.49        226.34         3.38 o                         
   4   4  17         59.75         55.14         1.86 o                         
   5   4  17         16.29         18.10         1.59 o                         
  -5   5  17          0.48          0.24         0.73 o                         
  -4   5  17         28.95         29.53         1.76 o                         
  -3   5  17         79.73         72.85         1.69 o                         
  -2   5  17         60.14         54.52         1.45 o                         
  -1   5  17        444.01        454.98         5.09 o                         
   0   5  17          8.00         11.77         0.78 o                         
   1   5  17        443.35        458.98         5.08 o                         
   2   5  17         59.95         54.25         1.74 o                         
   3   5  17         79.84         77.23         2.12 o                         
   4   5  17         28.72         32.43         1.80 o                         
   5   5  17          0.48          1.52         1.30 o                         
  -5   6  17         37.27         42.19         2.12 o                         
  -4   6  17          1.91          2.41         0.84 o                         
  -3   6  17          0.75          0.93         0.46 o                         
  -2   6  17         20.97         19.64         1.15 o                         
  -1   6  17         46.35         44.18         1.44 o                         
   0   6  17          7.29          4.97         0.74 o                         
   1   6  17         46.56         42.19         1.43 o                         
   2   6  17         21.09         20.77         1.27 o                         
   3   6  17          0.78          1.27         0.72 o                         
   4   6  17          1.91          2.57         0.93 o                         
   5   6  17         37.12         39.61         2.95 o                         
  -4   7  17         37.91         35.87         1.88 o                         
  -3   7  17          4.80          4.23         0.70 o                         
  -2   7  17        200.64        192.42         3.62 o                         
  -1   7  17         42.26         37.29         1.76 o                         
   0   7  17         20.29         24.07         1.39 o                         
   1   7  17         42.12         37.82         1.65 o                         
   2   7  17        200.52        189.33         3.55 o                         
   3   7  17          4.76          3.97         0.86 o                         
   4   7  17         38.24         33.28         1.88 o                         
  -4   8  17         11.15         11.58         1.13 o                         
  -3   8  17        105.29        108.02         3.23 o                         
  -2   8  17         56.75         56.42         2.05 o                         
  -1   8  17          4.98          6.18         0.86 o                         
   0   8  17         12.38         12.88         1.11 o                         
   1   8  17          5.05          4.05         0.75 o                         
   2   8  17         56.46         55.90         2.11 o                         
   3   8  17        105.22        109.58         2.92 o                         
   4   8  17         11.06          9.00         1.13 o                         
  -3   9  17          8.07          8.24         1.22 o                         
  -2   9  17          4.57          3.62         0.97 o                         
  -1   9  17         40.73         38.85         1.94 o                         
   0   9  17          1.38          1.39         0.68 o                         
   1   9  17         40.59         39.68         2.30 o                         
   2   9  17          4.70          4.35         1.06 o                         
   3   9  17          8.07          4.48         1.44 o                         
  -2  10  17         56.00         53.82         3.41 o                         
  -1  10  17          5.54          4.86         1.01 o                         
   0  10  17          0.62         -0.89         0.89 o                         
   1  10  17          5.62          5.62         1.23 o                         
   2  10  17         55.94         56.04         2.95 o                         
   0   0  18         34.80         38.95         1.04 o                         
   1   0  18        214.26        223.32         2.62 o                         
   2   0  18         46.51         41.01         1.39 o                         
   3   0  18       2536.86       2731.90        21.92 o                         
   4   0  18        351.29        350.95         4.89 o                         
   5   0  18          2.53          1.47         0.75 o                         
   6   0  18          2.74          3.19         1.10 o                         
  -6   1  18          7.75          4.08         0.97 o                         
  -5   1  18         45.91         46.67         2.23 o                         
  -4   1  18        127.47        124.08         3.07 o                         
  -3   1  18        106.51        102.92         2.32 o                         
  -2   1  18        612.02        617.65         7.33 o                         
  -1   1  18        272.19        261.27         3.54 o                         
   0   1  18         77.66         82.25         1.63 o                         
   1   1  18        273.19        266.64         2.81 o                         
   2   1  18        611.49        623.21         6.07 o                         
   3   1  18        106.29         99.61         2.04 o                         
   4   1  18        127.37        127.20         2.71 o                         
   5   1  18         45.86         44.10         2.02 o                         
   6   1  18          7.80          6.03         0.98 o                         
  -6   2  18         16.06         14.48         2.24 o                         
  -5   2  18         27.81         30.17         1.83 o                         
  -4   2  18        118.33        127.27         3.09 o                         
  -3   2  18        220.73        211.30         3.34 o                         
  -2   2  18       2057.08       2083.99        16.79 o                         
  -1   2  18        164.80        167.35         2.74 o                         
   0   2  18         53.02         53.50         1.19 o                         
   1   2  18        164.93        170.98         2.29 o                         
   2   2  18       2058.32       2080.99        17.62 o                         
   3   2  18        220.59        214.57         3.30 o                         
   4   2  18        118.11        126.53         2.62 o                         
   5   2  18         27.62         26.27         1.84 o                         
   6   2  18         16.00         16.22         2.02 o                         
  -5   3  18         10.01         10.10         1.39 o                         
  -4   3  18         86.39         84.86         2.42 o                         
  -3   3  18        227.80        209.59         3.63 o                         
  -2   3  18         27.31         27.28         1.15 o                         
  -1   3  18        343.13        336.10         3.94 o                         
   0   3  18          2.92          4.62         0.50 o                         
   1   3  18        343.48        327.72         3.89 o                         
   2   3  18         27.11         25.37         1.09 o                         
   3   3  18        227.48        203.13         3.16 o                         
   4   3  18         85.99         84.04         2.33 o                         
   5   3  18         10.01          9.11         1.18 o                         
   6   3  18         16.63          7.10         3.44 o                         
  -5   4  18         56.48         61.08         2.52 o                         
  -4   4  18          7.70          7.21         0.80 o                         
  -3   4  18         24.38         21.05         1.29 o                         
  -2   4  18        125.78        121.75         2.29 o                         
  -1   4  18        284.09        290.86         3.48 o                         
   0   4  18         88.75         69.62         1.47 o                         
   1   4  18        284.22        292.17         3.89 o                         
   2   4  18        125.77        120.54         2.25 o                         
   3   4  18         24.57         21.39         1.26 o                         
   4   4  18          7.96          7.22         0.92 o                         
   5   4  18         56.48         59.87         2.57 o                         
  -5   5  18          9.77          9.86         1.13 o                         
  -4   5  18          2.75          1.86         0.74 o                         
  -3   5  18        112.10        105.79         2.05 o                         
  -2   5  18         31.23         26.13         1.46 o                         
  -1   5  18        442.92        437.86         5.04 o                         
   0   5  18        194.62        203.47         2.96 o                         
   1   5  18        443.75        432.61         5.24 o                         
   2   5  18         31.17         28.37         1.62 o                         
   3   5  18        112.67        106.31         2.52 o                         
   4   5  18          2.75          0.40         0.72 o                         
   5   5  18          9.82         11.06         1.58 o                         
  -5   6  18          4.01          4.52         1.37 o                         
  -4   6  18         15.98         15.98         1.33 o                         
  -3   6  18         43.27         42.35         1.63 o                         
  -2   6  18          1.16          0.94         0.46 o                         
  -1   6  18         58.69         55.26         1.88 o                         
   0   6  18          2.73          1.41         0.55 o                         
   1   6  18         58.20         52.95         1.66 o                         
   2   6  18          1.15          0.57         0.65 o                         
   3   6  18         43.34         43.09         2.01 o                         
   4   6  18         15.94         15.92         1.49 o                         
   5   6  18          4.12          5.37         2.29 o                         
  -4   7  18         21.43         18.17         1.39 o                         
  -3   7  18         64.41         63.23         2.12 o                         
  -2   7  18         28.87         29.41         1.60 o                         
  -1   7  18         62.31         60.54         1.97 o                         
   0   7  18        144.18        140.17         3.46 o                         
   1   7  18         62.21         61.18         2.80 o                         
   2   7  18         29.02         29.70         1.66 o                         
   3   7  18         64.23         61.32         2.26 o                         
   4   7  18         21.28         18.38         1.45 o                         
  -4   8  18         18.33         15.26         1.95 o                         
  -3   8  18         33.48         31.72         2.00 o                         
  -2   8  18          2.83          2.45         0.66 o                         
  -1   8  18         22.85         21.48         1.40 o                         
   0   8  18         26.02         22.45         1.41 o                         
   1   8  18         22.81         20.78         1.43 o                         
   2   8  18          2.84          1.77         0.87 o                         
   3   8  18         33.57         31.94         1.80 o                         
   4   8  18         18.23         16.33         2.16 o                         
  -3   9  18          9.55         10.96         1.64 o                         
  -2   9  18         40.78         38.21         2.36 o                         
  -1   9  18         16.18         18.29         1.36 o                         
   0   9  18         38.77         46.49         2.16 o                         
   1   9  18         16.10         16.61         1.47 o                         
   2   9  18         40.77         39.70         2.14 o                         
   3   9  18          9.47         11.36         1.48 o                         
  -2  10  18          8.42         11.87         4.13 o                         
  -1  10  18         11.12         11.24         1.38 o                         
   0  10  18          0.11          1.34         0.80 o                         
   1  10  18         11.13          9.62         1.25 o                         
   2  10  18          8.45          5.73         2.29 o                         
   1   0  19        841.81        834.49         7.12 o                         
   2   0  19        995.10        988.32         9.40 o                         
   3   0  19         82.01         96.42         2.09 o                         
   4   0  19        115.58        111.99         2.55 o                         
   5   0  19         47.07         38.51         1.83 o                         
   6   0  19         11.48         10.11         4.58 o                         
  -6   1  19         26.95         33.30         4.13 o                         
  -5   1  19         76.67         77.36         2.88 o                         
  -4   1  19         16.13         15.02         1.19 o                         
  -3   1  19         11.70         10.20         1.17 o                         
  -2   1  19       1214.11       1237.82        10.56 o                         
  -1   1  19        266.78        263.23         3.55 o                         
   0   1  19        794.47        849.97         7.49 o                         
   1   1  19        266.36        260.77         2.99 o                         
   2   1  19       1214.54       1229.20        10.24 o                         
   3   1  19         11.72         11.20         0.84 o                         
   4   1  19         16.08         16.02         1.22 o                         
   5   1  19         77.06         83.98         2.56 o                         
   6   1  19         26.97         32.12         3.20 o                         
  -6   2  19         64.48         89.84         8.48 o                         
  -5   2  19        162.37        171.99         3.81 o                         
  -4   2  19        113.65        106.37         2.72 o                         
  -3   2  19         59.99         54.26         1.68 o                         
  -2   2  19          1.09          3.23         0.54 o                         
  -1   2  19        708.10        703.66         6.57 o                         
   0   2  19        517.03        457.20         4.39 o                         
   1   2  19        709.59        707.77         6.49 o                         
   2   2  19          1.15          2.21         0.82 o                         
   3   2  19         60.18         54.63         1.70 o                         
   4   2  19        113.58        110.46         2.52 o                         
   5   2  19        162.31        171.85         4.00 o                         
   6   2  19         64.40         60.05         5.27 o                         
  -5   3  19        155.99        169.05         3.93 o                         
  -4   3  19         85.14         90.24         2.52 o                         
  -3   3  19         14.70         11.60         1.02 o                         
  -2   3  19        260.24        264.66         3.39 o                         
  -1   3  19        158.16        154.59         2.53 o                         
   0   3  19         23.85         22.65         0.99 o                         
   1   3  19        158.26        156.55         2.45 o                         
   2   3  19        260.74        257.12         3.52 o                         
   3   3  19         14.75         10.97         0.90 o                         
   4   3  19         85.02         88.40         2.27 o                         
   5   3  19        155.40        162.03         3.91 o                         
  -5   4  19         29.19         31.88         1.89 o                         
  -4   4  19         36.49         39.48         1.80 o                         
  -3   4  19         38.15         35.05         1.51 o                         
  -2   4  19         98.28         87.68         1.85 o                         
  -1   4  19        169.69        164.28         4.19 o                         
   0   4  19          4.78          6.66         0.61 o                         
   1   4  19        169.60        164.71         2.83 o                         
   2   4  19         97.89         87.12         1.99 o                         
   3   4  19         38.33         32.93         1.53 o                         
   4   4  19         36.74         39.81         1.84 o                         
   5   4  19         29.19         29.09         1.74 o                         
  -5   5  19         24.14         23.30         1.61 o                         
  -4   5  19         21.77         20.63         1.39 o                         
  -3   5  19         50.54         50.41         1.55 o                         
  -2   5  19         48.73         46.34         1.54 o                         
  -1   5  19        547.26        544.22         6.38 o                         
   0   5  19          0.22          3.06         0.61 o                         
   1   5  19        547.19        550.32         6.31 o                         
   2   5  19         49.07         45.32         2.20 o                         
   3   5  19         50.30         48.85         1.81 o                         
   4   5  19         21.75         21.88         1.42 o                         
   5   5  19         24.03         23.06         1.96 o                         
  -4   6  19         17.31         13.86         1.16 o                         
  -3   6  19         16.43         18.45         1.17 o                         
  -2   6  19         45.09         42.13         1.57 o                         
  -1   6  19         93.57         88.77         2.30 o                         
   0   6  19        105.70        103.00         2.29 o                         
   1   6  19         93.86         87.01         2.17 o                         
   2   6  19         44.81         39.27         1.81 o                         
   3   6  19         16.57         19.00         1.54 o                         
   4   6  19         17.24         13.70         1.55 o                         
  -4   7  19         40.38         39.48         2.14 o                         
  -3   7  19         14.34         11.75         1.02 o                         
  -2   7  19         30.24         27.97         1.47 o                         
  -1   7  19          0.56          0.94         0.59 o                         
   0   7  19        253.85        244.83         4.48 o                         
   1   7  19          0.56          1.93         0.72 o                         
   2   7  19         30.04         27.81         1.60 o                         
   3   7  19         14.50         12.05         1.16 o                         
   4   7  19         40.61         39.43         2.29 o                         
  -3   8  19         82.81         88.28         2.92 o                         
  -2   8  19         18.10         16.95         1.33 o                         
  -1   8  19          2.96          1.77         0.73 o                         
   0   8  19          4.05          5.01         0.88 o                         
   1   8  19          2.99          2.26         0.78 o                         
   2   8  19         18.19         16.33         1.55 o                         
   3   8  19         82.85         85.63         2.79 o                         
  -3   9  19         14.73         13.71         9.74 o                         
  -2   9  19         12.76         11.05         1.26 o                         
  -1   9  19         12.16         12.42         1.18 o                         
   0   9  19          0.08         -0.53         0.68 o                         
   1   9  19         12.14          9.88         1.47 o                         
   2   9  19         12.72         12.25         1.31 o                         
   3   9  19         14.66         17.65         3.21 o                         
  -1  10  19         21.29         21.22         2.10 o                         
   0  10  19          0.09          0.65         0.79 o                         
   1  10  19         21.24         24.66         2.19 o                         
   0   0  20        490.50        476.10         8.08 o                         
   1   0  20        533.85        498.18         4.79 o                         
   2   0  20         76.51         77.65         1.78 o                         
   3   0  20       1152.17       1230.45        11.77 o                         
   4   0  20          3.33          3.08         0.74 o                         
   5   0  20         90.27         93.86         2.54 o                         
  -5   1  20         18.98         20.02         1.61 o                         
  -4   1  20        121.11        123.87         2.75 o                         
  -3   1  20         23.60         23.79         1.30 o                         
  -2   1  20         74.92         73.21         1.67 o                         
  -1   1  20        386.54        376.63         4.65 o                         
   0   1  20         63.17         62.20         1.42 o                         
   1   1  20        385.99        379.22         4.10 o                         
   2   1  20         74.63         73.57         1.67 o                         
   3   1  20         23.56         26.09         1.22 o                         
   4   1  20        120.64        123.25         2.94 o                         
   5   1  20         19.07         19.21         1.43 o                         
  -5   2  20         59.50         63.16         2.64 o                         
  -4   2  20         95.25         95.36         3.14 o                         
  -3   2  20         36.83         32.41         1.48 o                         
  -2   2  20        255.70        248.11         3.53 o                         
  -1   2  20        372.17        392.26         4.42 o                         
   0   2  20        165.23        168.12         2.50 o                         
   1   2  20        371.49        391.43         4.52 o                         
   2   2  20        255.99        248.99         3.27 o                         
   3   2  20         36.92         35.43         1.51 o                         
   4   2  20         95.26         98.34         2.58 o                         
   5   2  20         59.55         60.92         2.72 o                         
  -5   3  20         10.97         10.52         1.18 o                         
  -4   3  20         76.94         77.24         2.99 o                         
  -3   3  20         11.35         12.47         1.14 o                         
  -2   3  20         66.41         65.97         1.59 o                         
  -1   3  20        390.96        353.87         5.57 o                         
   0   3  20        326.76        300.13         3.71 o                         
   1   3  20        390.18        367.51         4.57 o                         
   2   3  20         66.41         64.57         1.64 o                         
   3   3  20         11.38         11.59         1.07 o                         
   4   3  20         77.11         75.66         2.15 o                         
   5   3  20         10.95         10.33         1.35 o                         
  -5   4  20          6.84          5.25         1.04 o                         
  -4   4  20          6.69          6.58         1.00 o                         
  -3   4  20          0.73          0.76         0.54 o                         
  -2   4  20        243.12        225.25         3.38 o                         
  -1   4  20        354.79        339.66         4.48 o                         
   0   4  20         22.74         20.01         1.01 o                         
   1   4  20        354.97        335.19         4.75 o                         
   2   4  20        244.17        222.88         3.30 o                         
   3   4  20          0.78         -0.35         0.51 o                         
   4   4  20          6.82          7.12         0.95 o                         
   5   4  20          6.77          7.23         1.13 o                         
  -5   5  20         45.38         43.86         3.12 o                         
  -4   5  20          1.30          0.67         0.63 o                         
  -3   5  20         37.66         31.11         1.36 o                         
  -2   5  20         34.07         33.28         1.36 o                         
  -1   5  20        223.46        227.74         3.59 o                         
   0   5  20        524.28        496.08         5.85 o                         
   1   5  20        223.46        230.16         3.84 o                         
   2   5  20         34.21         29.94         1.80 o                         
   3   5  20         37.67         31.66         1.65 o                         
   4   5  20          1.29         -0.46         0.74 o                         
   5   5  20         45.32         46.07         5.03 o                         
  -4   6  20          0.24          0.06         0.94 o                         
  -3   6  20         22.64         21.98         1.27 o                         
  -2   6  20          5.51          6.01         0.71 o                         
  -1   6  20         25.31         24.01         1.30 o                         
   0   6  20        220.50        228.27         3.83 o                         
   1   6  20         25.31         22.97         1.41 o                         
   2   6  20          5.53          7.24         0.94 o                         
   3   6  20         22.62         18.49         1.53 o                         
   4   6  20          0.23          0.76         0.84 o                         
  -4   7  20          5.39          5.20         1.06 o                         
  -3   7  20         18.58         16.34         1.34 o                         
  -2   7  20         40.61         42.22         2.00 o                         
  -1   7  20         41.11         44.55         1.86 o                         
   0   7  20        108.41        115.05         2.69 o                         
   1   7  20         40.91         45.06         2.12 o                         
   2   7  20         40.42         40.77         1.97 o                         
   3   7  20         18.62         17.77         1.37 o                         
   4   7  20          5.42          4.20         1.01 o                         
  -3   8  20         16.55         16.91         1.55 o                         
  -2   8  20         38.26         39.86         1.99 o                         
  -1   8  20          6.28          5.70         1.09 o                         
   0   8  20         69.08         73.67         2.67 o                         
   1   8  20          6.25          5.54         0.91 o                         
   2   8  20         38.13         40.21         2.35 o                         
   3   8  20         16.50         18.77         1.50 o                         
  -2   9  20          7.68          5.54         1.05 o                         
  -1   9  20         15.56         15.32         1.29 o                         
   0   9  20          1.19          2.61         0.81 o                         
   1   9  20         15.44         16.85         1.49 o                         
   2   9  20          7.69          5.64         1.22 o                         
   0  10  20          0.02          0.44         1.42 o                         
   1   0  21        226.13        215.53         2.87 o                         
   2   0  21         12.93         11.50         0.76 o                         
   3   0  21        340.81        351.65         5.12 o                         
   4   0  21          2.89          2.42         0.74 o                         
   5   0  21         88.81         87.16         2.46 o                         
  -5   1  21          9.72          7.46         1.10 o                         
  -4   1  21         57.18         60.97         2.03 o                         
  -3   1  21         11.13         10.92         0.93 o                         
  -2   1  21         76.76         75.98         1.84 o                         
  -1   1  21        306.24        293.92         3.97 o                         
   0   1  21         33.21         44.22         1.36 o                         
   1   1  21        307.07        288.34         3.73 o                         
   2   1  21         76.92         73.59         1.78 o                         
   3   1  21         11.07         10.10         0.82 o                         
   4   1  21         56.71         58.92         2.27 o                         
   5   1  21          9.96          9.07         1.20 o                         
  -5   2  21         26.87         27.21         1.73 o                         
  -4   2  21         55.36         57.24         2.27 o                         
  -3   2  21        120.02        120.10         2.63 o                         
  -2   2  21         69.33         67.50         1.74 o                         
  -1   2  21        269.51        253.43         3.23 o                         
   0   2  21         84.20         78.20         1.90 o                         
   1   2  21        269.81        253.47         3.67 o                         
   2   2  21         69.22         69.06         1.61 o                         
   3   2  21        120.28        117.82         3.52 o                         
   4   2  21         55.43         56.85         2.49 o                         
   5   2  21         27.10         22.44         1.74 o                         
  -5   3  21         35.09         35.88         2.06 o                         
  -4   3  21         26.84         29.32         1.86 o                         
  -3   3  21         39.25         42.80         1.74 o                         
  -2   3  21         64.36         60.48         1.67 o                         
  -1   3  21         13.05         11.68         0.79 o                         
   0   3  21        376.97        331.55         4.63 o                         
   1   3  21         13.08         10.19         0.85 o                         
   2   3  21         64.30         59.38         1.75 o                         
   3   3  21         39.47         37.58         1.81 o                         
   4   3  21         26.92         28.61         1.53 o                         
   5   3  21         35.06         38.40         2.21 o                         
  -5   4  21         39.06         36.03         2.11 o                         
  -4   4  21         41.10         43.10         1.90 o                         
  -3   4  21          6.04          6.88         0.78 o                         
  -2   4  21         60.55         57.08         1.66 o                         
  -1   4  21          9.16          9.91         0.79 o                         
   0   4  21        908.97        893.36        10.00 o                         
   1   4  21          9.27         11.24         0.99 o                         
   2   4  21         59.85         55.50         1.75 o                         
   3   4  21          6.05          7.51         0.79 o                         
   4   4  21         41.33         42.88         2.02 o                         
   5   4  21         39.07         38.63         2.29 o                         
  -4   5  21          5.42          4.57         0.86 o                         
  -3   5  21          7.04          6.85         0.71 o                         
  -2   5  21         25.56         22.97         1.32 o                         
  -1   5  21        239.65        225.02         3.86 o                         
   0   5  21        202.22        185.55         3.34 o                         
   1   5  21        240.06        232.08         4.23 o                         
   2   5  21         25.58         19.51         1.29 o                         
   3   5  21          6.96          6.19         0.89 o                         
   4   5  21          5.41          4.86         1.05 o                         
  -4   6  21         23.33         24.19         1.55 o                         
  -3   6  21          0.04          0.74         0.56 o                         
  -2   6  21         60.10         50.98         1.98 o                         
  -1   6  21         40.94         43.29         1.73 o                         
   0   6  21         81.98         85.22         2.41 o                         
   1   6  21         40.65         38.86         2.13 o                         
   2   6  21         60.14         51.71         2.06 o                         
   3   6  21          0.04         -0.71         0.71 o                         
   4   6  21         23.20         20.85         1.73 o                         
  -4   7  21          3.19          0.38         1.43 o                         
  -3   7  21          7.40          5.50         1.08 o                         
  -2   7  21         25.41         26.42         1.58 o                         
  -1   7  21        125.04        116.16         2.92 o                         
   0   7  21         42.76         44.42         2.10 o                         
   1   7  21        125.17        125.33         3.38 o                         
   2   7  21         25.22         24.34         1.57 o                         
   3   7  21          7.45          6.13         0.97 o                         
   4   7  21          3.21          1.94         1.49 o                         
  -3   8  21         18.21         20.85         2.01 o                         
  -2   8  21          0.57          0.70         0.75 o                         
  -1   8  21          9.04          9.81         1.11 o                         
   0   8  21         19.95         22.18         1.76 o                         
   1   8  21          8.99          8.77         1.22 o                         
   2   8  21          0.60          1.51         0.87 o                         
   3   8  21         18.25         17.04         1.83 o                         
  -2   9  21         11.49         12.99         1.72 o                         
  -1   9  21         15.78         18.41         1.40 o                         
   0   9  21         58.18         60.04         2.57 o                         
   1   9  21         15.82         17.28         1.86 o                         
   2   9  21         11.68         15.07         2.25 o                         
   0   0  22         36.83         35.76         1.90 o                         
   1   0  22         65.81         53.41         1.44 o                         
   2   0  22        120.77        107.87         2.22 o                         
   3   0  22         35.72         35.15         1.70 o                         
   4   0  22         17.40         17.57         1.31 o                         
   5   0  22         11.90         15.71         1.33 o                         
  -5   1  22          8.01          8.04         1.19 o                         
  -4   1  22         56.03         60.31         2.12 o                         
  -3   1  22          1.28          1.20         0.60 o                         
  -2   1  22         22.14         23.79         1.27 o                         
  -1   1  22         69.31         59.47         1.36 o                         
   0   1  22         88.94        101.64         2.26 o                         
   1   1  22         69.16         59.91         1.64 o                         
   2   1  22         22.16         23.62         1.20 o                         
   3   1  22          1.28          3.28         0.59 o                         
   4   1  22         56.02         59.57         2.28 o                         
   5   1  22          7.97          9.41         1.59 o                         
  -5   2  22         43.43         51.09         2.39 o                         
  -4   2  22        101.33        110.38         3.03 o                         
  -3   2  22         14.79         14.01         1.09 o                         
  -2   2  22         85.38         77.10         1.98 o                         
  -1   2  22        121.39        115.65         2.10 o                         
   0   2  22        315.27        312.36         4.44 o                         
   1   2  22        121.85        114.10         2.48 o                         
   2   2  22         85.38         79.63         2.02 o                         
   3   2  22         15.07         14.36         1.10 o                         
   4   2  22        101.64        110.19         3.06 o                         
   5   2  22         43.41         50.85         2.54 o                         
  -5   3  22         32.84         34.10         2.02 o                         
  -4   3  22         73.98         75.24         2.53 o                         
  -3   3  22         52.11         49.60         1.84 o                         
  -2   3  22          2.12          1.73         0.58 o                         
  -1   3  22        390.35        382.92         5.03 o                         
   0   3  22         20.18         28.97         1.44 o                         
   1   3  22        389.95        381.66         5.69 o                         
   2   3  22          2.10          2.30         0.59 o                         
   3   3  22         52.05         49.24         1.85 o                         
   4   3  22         74.06         77.01         2.31 o                         
   5   3  22         32.76         26.62         1.83 o                         
  -5   4  22          7.07         10.39         2.34 o                         
  -4   4  22         34.50         37.20         1.78 o                         
  -3   4  22          1.10          1.10         0.61 o                         
  -2   4  22         47.23         45.32         1.73 o                         
  -1   4  22          3.29          1.55         0.56 o                         
   0   4  22        738.00        741.86        13.06 o                         
   1   4  22          3.23          2.84         0.65 o                         
   2   4  22         47.51         46.61         1.96 o                         
   3   4  22          1.07          0.95         0.68 o                         
   4   4  22         34.51         39.57         1.81 o                         
   5   4  22          7.09          7.76         2.42 o                         
  -4   5  22          4.13          5.31         0.81 o                         
  -3   5  22          8.59          8.97         0.90 o                         
  -2   5  22         31.59         28.99         1.51 o                         
  -1   5  22         87.78         85.12         2.30 o                         
   0   5  22         11.55         15.70         1.14 o                         
   1   5  22         87.39         84.19         2.79 o                         
   2   5  22         31.39         27.65         1.65 o                         
   3   5  22          8.53          7.38         1.00 o                         
   4   5  22          4.14          4.75         1.00 o                         
  -4   6  22         33.03         37.80         2.03 o                         
  -3   6  22          5.90          7.32         0.94 o                         
  -2   6  22         46.41         49.42         2.22 o                         
  -1   6  22        204.11        207.14         3.58 o                         
   0   6  22        249.92        257.31         4.68 o                         
   1   6  22        204.51        213.44         4.37 o                         
   2   6  22         46.65         47.33         2.27 o                         
   3   6  22          5.78          4.90         1.01 o                         
   4   6  22         33.16         36.17         2.46 o                         
  -3   7  22          1.71          3.23         1.00 o                         
  -2   7  22         59.99         59.98         2.39 o                         
  -1   7  22          3.83          3.89         0.92 o                         
   0   7  22        196.65        196.79         4.05 o                         
   1   7  22          3.83          6.12         1.01 o                         
   2   7  22         60.04         50.35         2.57 o                         
   3   7  22          1.73          2.62         0.93 o                         
  -2   8  22         18.46         21.57         2.01 o                         
  -1   8  22         72.24         69.31         2.49 o                         
   0   8  22         63.80         66.30         2.80 o                         
   1   8  22         72.48         74.31         2.84 o                         
   2   8  22         18.47         20.35         1.70 o                         
  -1   9  22         48.34         49.22         2.71 o                         
   0   9  22         96.23        102.36         3.28 o                         
   1   9  22         48.04         51.81         3.65 o                         
   1   0  23          2.00          2.48         0.58 o                         
   2   0  23         16.67         15.58         1.02 o                         
   3   0  23         86.43         84.19         2.33 o                         
   4   0  23          3.80          3.31         0.82 o                         
   5   0  23         23.24         22.80         3.12 o                         
  -5   1  23         76.93         84.80         3.21 o                         
  -4   1  23         19.77         19.94         1.30 o                         
  -3   1  23         28.97         28.46         1.58 o                         
  -2   1  23        112.57        107.02         2.42 o                         
  -1   1  23         54.53         50.26         1.38 o                         
   0   1  23       1209.11       1153.32        12.03 o                         
   1   1  23         54.53         52.57         1.64 o                         
   2   1  23        111.65        107.41         2.20 o                         
   3   1  23         29.09         28.87         1.86 o                         
   4   1  23         20.00         20.77         1.44 o                         
   5   1  23         77.11         84.26         2.85 o                         
  -5   2  23         53.26         69.52         2.93 o                         
  -4   2  23         38.98         41.83         2.32 o                         
  -3   2  23         36.63         34.73         1.63 o                         
  -2   2  23         58.09         60.50         1.74 o                         
  -1   2  23        222.79        209.62         2.90 o                         
   0   2  23        288.62        272.95         4.55 o                         
   1   2  23        222.38        203.61         3.38 o                         
   2   2  23         58.32         59.52         1.79 o                         
   3   2  23         36.64         33.03         1.65 o                         
   4   2  23         38.84         39.89         2.16 o                         
   5   2  23         53.34         63.56         4.68 o                         
  -5   3  23        110.82        135.76         5.28 o                         
  -4   3  23         42.62         37.86         2.00 o                         
  -3   3  23         84.27         81.49         2.38 o                         
  -2   3  23         26.78         24.43         1.25 o                         
  -1   3  23        199.73        184.80         2.91 o                         
   0   3  23        105.21        106.49         2.44 o                         
   1   3  23        200.05        177.80         3.34 o                         
   2   3  23         26.97         27.05         1.40 o                         
   3   3  23         84.07         82.85         2.27 o                         
   4   3  23         42.70         36.82         1.87 o                         
   5   3  23        111.14        131.36         8.89 o                         
  -4   4  23         66.65         69.60         2.24 o                         
  -3   4  23         16.59         16.88         1.16 o                         
  -2   4  23          0.81          0.31         0.61 o                         
  -1   4  23         41.67         41.36         1.52 o                         
   0   4  23        217.17        235.84         4.68 o                         
   1   4  23         41.82         44.40         2.06 o                         
   2   4  23          0.78         -0.25         0.77 o                         
   3   4  23         16.76         15.85         1.30 o                         
   4   4  23         66.63         73.25         2.31 o                         
  -4   5  23          6.29          5.15         0.84 o                         
  -3   5  23         30.46         34.57         1.56 o                         
  -2   5  23          4.90          6.40         0.86 o                         
  -1   5  23         16.94         16.91         1.39 o                         
   0   5  23          2.43          3.63         0.85 o                         
   1   5  23         16.87         15.07         1.35 o                         
   2   5  23          4.95          6.96         0.96 o                         
   3   5  23         30.43         34.20         1.86 o                         
   4   5  23          6.35          5.23         1.12 o                         
  -4   6  23         15.89         13.36         2.01 o                         
  -3   6  23         58.76         64.57         2.39 o                         
  -2   6  23         64.40         68.24         2.62 o                         
  -1   6  23         96.68         91.22         2.65 o                         
   0   6  23         69.25         81.57         2.73 o                         
   1   6  23         96.18         94.54         2.84 o                         
   2   6  23         64.13         70.84         2.57 o                         
   3   6  23         58.90         62.85         2.60 o                         
   4   6  23         15.73         15.65         2.98 o                         
  -3   7  23         36.35         37.29         2.29 o                         
  -2   7  23          8.06          9.92         1.13 o                         
  -1   7  23         20.69         16.29         1.26 o                         
   0   7  23         17.73         16.37         1.37 o                         
   1   7  23         20.86         15.68         1.51 o                         
   2   7  23          8.18         12.21         2.28 o                         
   3   7  23         36.38         38.55         2.19 o                         
  -2   8  23          2.07          2.57         0.86 o                         
  -1   8  23         55.74         58.58         2.48 o                         
   0   8  23        122.15        134.10         4.59 o                         
   1   8  23         56.07         55.17         2.71 o                         
   2   8  23          2.09          2.20         0.96 o                         
   0   9  23          0.96         -0.88         2.18 o                         
   0   0  24         25.95         25.01         1.71 o                         
   1   0  24         26.34         26.57         1.48 o                         
   2   0  24          2.19          3.19         0.64 o                         
   3   0  24          4.62          5.76         0.93 o                         
   4   0  24         12.47         17.94         1.34 o                         
   5   0  24         26.23         26.46         2.48 o                         
  -5   1  24         25.31         31.40         2.78 o                         
  -4   1  24          7.06          8.22         0.93 o                         
  -3   1  24          1.95          0.85         0.72 o                         
  -2   1  24         11.30         11.56         0.92 o                         
  -1   1  24         45.53         37.09         1.56 o                         
   0   1  24          0.31          8.57         0.81 o                         
   1   1  24         45.70         38.22         1.84 o                         
   2   1  24         11.11         10.27         1.15 o                         
   3   1  24          1.98          3.02         0.64 o                         
   4   1  24          6.84          6.72         1.21 o                         
   5   1  24         25.15         23.59         2.50 o                         
  -5   2  24          8.31          8.44         2.29 o                         
  -4   2  24          0.60          0.38         0.76 o                         
  -3   2  24          2.54          2.12         0.69 o                         
  -2   2  24         26.62         25.63         1.33 o                         
  -1   2  24        129.52        113.53         2.33 o                         
   0   2  24          0.33          1.85         0.70 o                         
   1   2  24        129.56        113.86         2.79 o                         
   2   2  24         26.53         26.34         1.54 o                         
   3   2  24          2.55          2.69         0.66 o                         
   4   2  24          0.59          0.17         0.80 o                         
   5   2  24          8.28         10.84         2.31 o                         
  -4   3  24         71.72         85.72         2.47 o                         
  -3   3  24         23.72         25.44         1.51 o                         
  -2   3  24         53.96         52.35         1.80 o                         
  -1   3  24         81.67         78.64         2.35 o                         
   0   3  24         87.85         89.46         2.31 o                         
   1   3  24         81.66         78.05         2.31 o                         
   2   3  24         54.10         52.00         2.11 o                         
   3   3  24         23.47         27.73         1.54 o                         
   4   3  24         71.88         84.46         2.60 o                         
  -4   4  24         57.28         60.64         2.15 o                         
  -3   4  24          7.70          8.12         0.91 o                         
  -2   4  24          1.50          1.12         0.64 o                         
  -1   4  24        164.06        168.35         3.06 o                         
   0   4  24         74.12         69.77         2.23 o                         
   1   4  24        164.16        166.11         4.00 o                         
   2   4  24          1.47          1.37         0.86 o                         
   3   4  24          7.59          7.98         1.00 o                         
   4   4  24         57.35         61.88         2.51 o                         
  -4   5  24          3.78          3.44         0.77 o                         
  -3   5  24         89.76         94.10         2.53 o                         
  -2   5  24         44.69         44.92         1.94 o                         
  -1   5  24         89.33         81.03         2.27 o                         
   0   5  24         36.37         37.54         1.98 o                         
   1   5  24         89.17         84.94         2.73 o                         
   2   5  24         44.70         42.95         2.18 o                         
   3   5  24         89.96         95.27         3.17 o                         
   4   5  24          3.81          1.67         0.94 o                         
  -3   6  24         21.79         28.25         1.94 o                         
  -2   6  24          2.90          2.56         0.76 o                         
  -1   6  24         31.38         30.03         1.75 o                         
   0   6  24        166.22        161.08         3.99 o                         
   1   6  24         31.46         32.33         2.00 o                         
   2   6  24          2.84          3.70         1.00 o                         
   3   6  24         21.98         27.16         1.83 o                         
  -3   7  24         16.52         21.32         2.72 o                         
  -2   7  24         59.29         65.88         2.39 o                         
  -1   7  24         24.08         27.36         1.63 o                         
   0   7  24         73.57         72.76         3.13 o                         
   1   7  24         23.99         26.26         2.81 o                         
   2   7  24         58.81         64.06         3.37 o                         
   3   7  24         16.38         14.65         2.10 o                         
  -2   8  24         11.03         12.14         1.35 o                         
  -1   8  24         41.33         40.05         2.24 o                         
   0   8  24        185.11        201.99         5.52 o                         
   1   8  24         41.27         40.27         2.30 o                         
   2   8  24         11.09         11.54         2.15 o                         
   1   0  25        139.60        135.65         3.10 o                         
   2   0  25        187.62        177.11         4.44 o                         
   3   0  25          9.65         13.81         1.14 o                         
   4   0  25         42.56         51.61         3.77 o                         
  -4   1  25         23.87         21.79         1.50 o                         
  -3   1  25          5.18          5.63         0.89 o                         
  -2   1  25         91.51         78.44         3.61 o                         
  -1   1  25         42.52         38.10         1.63 o                         
   0   1  25        163.13        137.37         2.79 o                         
   1   1  25         42.56         38.75         1.87 o                         
   2   1  25         91.51         83.90         2.47 o                         
   3   1  25          5.14          5.42         0.76 o                         
   4   1  25         23.97         22.87         1.66 o                         
  -4   2  25         26.98         27.13         1.71 o                         
  -3   2  25         15.51         16.04         1.24 o                         
  -2   2  25         26.40         25.58         1.34 o                         
  -1   2  25         41.62         41.45         2.02 o                         
   0   2  25          6.06          8.39         0.97 o                         
   1   2  25         41.67         46.35         2.01 o                         
   2   2  25         26.73         25.21         1.64 o                         
   3   2  25         15.29         16.46         1.19 o                         
   4   2  25         26.89         29.97         1.91 o                         
  -4   3  25         88.60        103.97         2.80 o                         
  -3   3  25          0.71          2.50         0.74 o                         
  -2   3  25         32.88         33.18         1.53 o                         
  -1   3  25        130.93        125.95         3.35 o                         
   0   3  25         56.22         44.34         2.03 o                         
   1   3  25        130.78        125.64         3.06 o                         
   2   3  25         32.85         35.01         1.82 o                         
   3   3  25          0.72          0.97         0.70 o                         
   4   3  25         88.78         96.49         3.26 o                         
  -4   4  25        110.61        130.41         3.14 o                         
  -3   4  25        109.86        119.92         2.91 o                         
  -2   4  25         19.98         21.73         1.36 o                         
  -1   4  25         70.22         61.77         2.24 o                         
   0   4  25         25.94         29.17         1.70 o                         
   1   4  25         70.31         61.88         2.21 o                         
   2   4  25         20.16         20.01         1.50 o                         
   3   4  25        110.04        114.94         3.32 o                         
   4   4  25        110.27        121.85         3.16 o                         
  -3   5  25         11.45         11.39         1.13 o                         
  -2   5  25         85.57         88.39         2.39 o                         
  -1   5  25         81.73         84.81         2.84 o                         
   0   5  25         78.59         75.61         2.65 o                         
   1   5  25         82.52         86.75         2.86 o                         
   2   5  25         85.64         87.19         2.73 o                         
   3   5  25         11.49          8.90         1.26 o                         
  -3   6  25          0.57          0.84         0.82 o                         
  -2   6  25         56.12         61.97         2.20 o                         
  -1   6  25        122.47        123.27         3.20 o                         
   0   6  25         11.16          9.26         1.41 o                         
   1   6  25        122.59        114.32         4.08 o                         
   2   6  25         56.35         61.18         2.60 o                         
   3   6  25          0.55          1.52         0.99 o                         
  -2   7  25         25.31         24.89         1.62 o                         
  -1   7  25         37.44         39.37         2.12 o                         
   0   7  25          3.47          5.10         1.06 o                         
   1   7  25         37.37         38.40         2.27 o                         
   2   7  25         25.12         26.93         2.17 o                         
  -1   8  25         27.79         26.44         2.57 o                         
   0   8  25          9.95         17.23         2.22 o                         
   1   8  25         27.80         27.73         3.13 o                         
   0   0  26         14.08         10.10         1.47 o                         
   1   0  26          4.02          2.33         0.67 o                         
   2   0  26          1.06          1.32         0.54 o                         
   3   0  26        152.96        156.89         4.04 o                         
   4   0  26          1.48          0.90         0.98 o                         
  -4   1  26         63.07         74.83         3.67 o                         
  -3   1  26         64.93         73.19         2.27 o                         
  -2   1  26         70.99         66.85         2.46 o                         
  -1   1  26         63.80         61.23         1.88 o                         
   0   1  26          9.42          8.86         0.85 o                         
   1   1  26         63.55         60.89         2.20 o                         
   2   1  26         71.39         64.42         2.33 o                         
   3   1  26         65.17         70.76         2.70 o                         
   4   1  26         63.40         81.20         2.75 o                         
  -4   2  26         16.38         17.26         1.43 o                         
  -3   2  26         18.53         19.13         1.31 o                         
  -2   2  26         36.85         41.80         2.15 o                         
  -1   2  26          3.87          5.67         0.80 o                         
   0   2  26          5.40          3.86         0.70 o                         
   1   2  26          3.87          5.33         1.01 o                         
   2   2  26         36.94         40.28         2.16 o                         
   3   2  26         18.56         19.93         1.64 o                         
   4   2  26         16.18         12.76         1.40 o                         
  -4   3  26         14.52         17.15         1.39 o                         
  -3   3  26         99.37        108.30         2.90 o                         
  -2   3  26         22.61         23.37         1.38 o                         
  -1   3  26          9.03          9.46         1.07 o                         
   0   3  26          1.74          1.30         0.74 o                         
   1   3  26          9.19         12.48         1.15 o                         
   2   3  26         22.54         24.18         1.77 o                         
   3   3  26         99.25        106.38         2.90 o                         
   4   3  26         14.66         14.30         1.82 o                         
  -3   4  26         19.06         23.52         1.54 o                         
  -2   4  26         53.79         59.27         2.06 o                         
  -1   4  26          8.53          6.49         1.05 o                         
   0   4  26         13.47         11.01         1.24 o                         
   1   4  26          8.55          8.21         1.09 o                         
   2   4  26         53.78         56.23         2.65 o                         
   3   4  26         18.82         23.05         1.59 o                         
  -3   5  26         11.00         14.01         1.29 o                         
  -2   5  26          5.37          7.94         0.95 o                         
  -1   5  26         26.20         25.02         1.82 o                         
   0   5  26         10.98         11.36         1.50 o                         
   1   5  26         26.08         25.48         1.79 o                         
   2   5  26          5.30          7.01         1.06 o                         
   3   5  26         10.89         12.90         1.37 o                         
  -2   6  26         78.71         83.00         2.53 o                         
  -1   6  26         56.22         56.19         3.34 o                         
   0   6  26          2.65          0.01         1.31 o                         
   1   6  26         56.29         57.96         3.03 o                         
   2   6  26         79.20         82.69         3.02 o                         
  -2   7  26         49.70         46.93         3.20 o                         
  -1   7  26         24.51         28.08         2.00 o                         
   0   7  26          2.05          4.21         1.01 o                         
   1   7  26         24.72         27.81         2.16 o                         
   2   7  26         49.80         45.61         5.27 o                         
   1   0  27          0.67          0.73         0.65 o                         
   2   0  27         26.21         29.18         1.88 o                         
   3   0  27          0.43          1.34         0.86 o                         
   4   0  27          3.55          6.26         1.04 o                         
  -4   1  27          3.17          1.04         1.06 o                         
  -3   1  27         32.44         35.98         1.83 o                         
  -2   1  27          5.93          5.02         0.80 o                         
  -1   1  27         24.71         25.35         1.43 o                         
   0   1  27          2.59          2.11         0.65 o                         
   1   1  27         25.02         23.57         1.73 o                         
   2   1  27          5.95          6.56         0.90 o                         
   3   1  27         32.50         37.57         2.50 o                         
   4   1  27          3.23          2.96         1.74 o                         
  -4   2  27          6.90          3.63         1.29 o                         
  -3   2  27         39.87         42.23         1.99 o                         
  -2   2  27         13.70         13.29         1.39 o                         
  -1   2  27         31.31         29.44         1.92 o                         
   0   2  27          2.04          1.92         0.64 o                         
   1   2  27         31.24         32.52         2.04 o                         
   2   2  27         13.61         12.85         1.23 o                         
   3   2  27         39.68         50.32         2.57 o                         
   4   2  27          6.89          5.89         1.35 o                         
  -3   3  27         50.95         58.43         2.46 o                         
  -2   3  27         15.87         15.54         1.34 o                         
  -1   3  27          5.01          4.14         0.97 o                         
   0   3  27          4.03          6.02         0.97 o                         
   1   3  27          4.88          4.28         0.89 o                         
   2   3  27         15.90         17.97         1.56 o                         
   3   3  27         51.47         58.41         2.34 o                         
  -3   4  27          8.92         12.27         1.18 o                         
  -2   4  27         13.63         11.93         1.23 o                         
  -1   4  27         19.32         17.81         2.02 o                         
   0   4  27         30.42         26.06         1.82 o                         
   1   4  27         19.36         20.29         1.52 o                         
   2   4  27         13.62         13.26         1.63 o                         
   3   4  27          8.95         10.50         1.24 o                         
  -3   5  27         12.22         12.74         1.26 o                         
  -2   5  27         90.09         96.06         2.73 o                         
  -1   5  27         35.35         32.89         2.11 o                         
   0   5  27         14.11         11.28         1.75 o                         
   1   5  27         35.15         31.22         2.04 o                         
   2   5  27         90.00         89.61         2.93 o                         
   3   5  27         12.24         13.20         1.48 o                         
  -2   6  27         40.87         44.81         2.33 o                         
  -1   6  27         14.08         14.07         1.41 o                         
   0   6  27          3.62          4.02         1.13 o                         
   1   6  27         14.10         10.78         1.43 o                         
   2   6  27         40.95         39.31         2.44 o                         
  -1   7  27          0.99         -1.57         1.60 o                         
   0   7  27         86.18         98.07         4.64 o                         
   1   7  27          1.03         -0.80         2.41 o                         
   0   0  28          1.83         -0.17         0.88 o                         
   1   0  28         65.35         66.63         2.12 o                         
   2   0  28         20.99         17.35         1.57 o                         
   3   0  28          0.26         -0.82         0.82 o                         
  -3   1  28         12.31         13.59         1.42 o                         
  -2   1  28         18.41         17.97         1.54 o                         
  -1   1  28          4.95          2.92         0.71 o                         
   0   1  28         32.35         31.64         1.73 o                         
   1   1  28          4.86          3.39         0.86 o                         
   2   1  28         18.39         15.52         1.34 o                         
   3   1  28         12.26         14.34         1.59 o                         
  -3   2  28         88.09         90.54         2.56 o                         
  -2   2  28         30.53         32.47         2.10 o                         
  -1   2  28         51.43         51.87         2.52 o                         
   0   2  28          2.03          3.19         0.68 o                         
   1   2  28         50.89         51.21         2.78 o                         
   2   2  28         30.26         32.50         2.08 o                         
   3   2  28         88.07         90.09         3.00 o                         
  -3   3  28          6.72          7.55         1.41 o                         
  -2   3  28         17.38         15.86         1.44 o                         
  -1   3  28         15.40         16.83         1.50 o                         
   0   3  28          0.57          1.26         0.72 o                         
   1   3  28         15.28         14.65         1.45 o                         
   2   3  28         17.34         15.91         1.54 o                         
   3   3  28          6.79          8.15         1.00 o                         
  -3   4  28          5.75          5.65         1.43 o                         
  -2   4  28         18.54         22.91         1.75 o                         
  -1   4  28         16.99         16.79         1.67 o                         
   0   4  28          2.20          2.65         1.16 o                         
   1   4  28         16.97         18.20         1.80 o                         
   2   4  28         18.58         24.59         1.89 o                         
   3   4  28          5.80          6.17         1.92 o                         
  -2   5  28         22.08         24.74         2.20 o                         
  -1   5  28          0.88          1.32         0.83 o                         
   0   5  28         20.59         24.37         2.08 o                         
   1   5  28          0.89          1.07         0.86 o                         
   2   5  28         21.97         23.08         2.33 o                         
  -1   6  28          8.83          9.76         2.44 o                         
   0   6  28         14.40         18.34         1.73 o                         
   1   6  28          8.76          6.71         1.54 o                         
   1   0  29         16.59         20.42         1.44 o                         
   2   0  29          9.57          9.62         1.28 o                         
   3   0  29         12.74         13.40         1.57 o                         
  -3   1  29         19.05         18.99         1.59 o                         
  -2   1  29         32.26         34.73         2.19 o                         
  -1   1  29         13.19         14.36         1.23 o                         
   0   1  29          0.35          0.02         0.69 o                         
   1   1  29         13.01         13.83         1.18 o                         
   2   1  29         32.55         34.23         2.21 o                         
   3   1  29         19.20         17.58         1.70 o                         
  -3   2  29         13.45         13.18         1.27 o                         
  -2   2  29         58.79         72.41         2.78 o                         
  -1   2  29          5.27          3.91         0.97 o                         
   0   2  29         45.16         45.36         2.15 o                         
   1   2  29          5.27          6.76         1.08 o                         
   2   2  29         59.15         72.63         2.73 o                         
   3   2  29         13.29         10.48         1.33 o                         
  -3   3  29         35.58         49.92         6.27 o                         
  -2   3  29         13.77         15.29         1.62 o                         
  -1   3  29         21.46         17.52         1.56 o                         
   0   3  29         13.21         14.46         1.21 o                         
   1   3  29         21.58         17.82         1.57 o                         
   2   3  29         13.81         14.57         1.50 o                         
   3   3  29         35.66         45.53         3.76 o                         
  -2   4  29         81.75         95.49         3.16 o                         
  -1   4  29          5.29          6.60         1.18 o                         
   0   4  29         53.16         48.65         2.55 o                         
   1   4  29          5.36          8.13         1.27 o                         
   2   4  29         81.28         89.31         4.02 o                         
  -2   5  29          9.33          6.22         1.95 o                         
  -1   5  29         13.92         17.34         2.02 o                         
   0   5  29         71.85         87.00         3.87 o                         
   1   5  29         13.77         18.20         1.54 o                         
   2   5  29          9.36         10.36         4.35 o                         
   0   6  29         74.85         87.98         6.36 o                         
   0   0  30        222.87        235.22         6.43 o                         
   1   0  30          4.37          6.17         0.99 o                         
   2   0  30          8.91         11.40         1.66 o                         
   3   0  30         47.91         50.80         3.46 o                         
  -3   1  30          0.27          0.48         1.15 o                         
  -2   1  30          2.55          3.45         0.96 o                         
  -1   1  30         54.79         52.44         2.35 o                         
   0   1  30          5.55          8.22         1.08 o                         
   1   1  30         54.88         54.33         2.39 o                         
   2   1  30          2.48          6.10         1.20 o                         
   3   1  30          0.27          1.29         1.70 o                         
  -2   2  30         28.08         30.08         2.04 o                         
  -1   2  30          8.41          9.40         1.23 o                         
   0   2  30         52.54         59.34         2.37 o                         
   1   2  30          8.53          6.51         1.71 o                         
   2   2  30         28.01         28.28         1.97 o                         
  -2   3  30         62.07         69.20         3.54 o                         
  -1   3  30         34.29         40.16         2.31 o                         
   0   3  30          3.39          1.69         0.77 o                         
   1   3  30         34.57         41.68         2.41 o                         
   2   3  30         62.25         72.61         2.93 o                         
  -2   4  30         29.30         21.54         6.42 o                         
  -1   4  30         50.53         46.79         2.84 o                         
   0   4  30         80.42         77.16         4.46 o                         
   1   4  30         50.52         52.82         5.89 o                         
   2   4  30         29.25         29.33         2.87 o                         
   0   5  30         19.46         25.11         4.13 o                         
   1   5  30          2.48          4.77         1.86 o                         
   1   0  31         12.46         11.63         2.02 o                         
   2   0  31         51.79         47.60         2.74 o                         
  -2   1  31         59.10         61.52         3.30 o                         
  -1   1  31         17.06         20.17         1.61 o                         
   0   1  31         21.57         22.17         1.55 o                         
   1   1  31         16.94         16.74         1.40 o                         
   2   1  31         59.18         62.85         3.40 o                         
  -2   2  31          1.98         12.31         4.35 o                         
  -1   2  31         18.21         21.69         1.73 o                         
   0   2  31          2.63          4.14         0.87 o                         
   1   2  31         18.19         19.35         1.44 o                         
   2   2  31          2.05          3.05         1.80 o                         
  -1   3  31        134.67        160.15         5.61 o                         
   0   3  31          6.60          5.93         1.04 o                         
   1   3  31        134.74        167.89         5.31 o                         
  -1   4  31        124.64        136.57         9.40 o                         
   0   4  31         25.96         23.93         2.83 o                         
   1   4  31        124.90        151.01         9.63 o                         
   0   0  32         28.80         38.41         3.06 o                         
   1   0  32          9.83         11.46         1.33 o                         
  -1   1  32         30.35         38.32         2.54 o                         
   0   1  32         45.72         54.21         2.30 o                         
   1   1  32         30.47         39.04         2.13 o                         
  -1   2  32          8.83         11.23         2.75 o                         
   0   2  32          4.46          3.40         1.07 o                         
   1   2  32          8.85          9.06         1.12 o                         
   0   3  32         13.34         21.09         3.44 o                         
                                                                                
