# Supplementary material for: Crystal structures and Hirshfeld surface analysis of a series of 4-O-aryl­perfluoro­pyridines
Source: Acta Crystallogr E Crystallogr Commun. 2019 Jul 4;75(Pt 8):1102–7. doi: 10.1107/S2056989019009344 (PMC6690456; doi:10.1107/S2056989019009344)
Supplement: Supplementary file 9 [file e-75-01102-IVsup5.hkl]

data_IV                                                                         
_shelx_title ' 5Jul18_AP1_0m_b.res in P2(1)'                                    
_shelx_refln_list_code          4                                               
_shelx_F_calc_maximum      166.48                                               
_exptl_crystal_F_000       364.00                                               
_reflns_d_resolution_high  0.7801                                               
                                                                                
loop_                                                                           
 _space_group_symop_operation_xyz                                               
 'x, y, z'                                                                      
 '-x, y+1/2, -z'                                                                
                                                                                
_cell_length_a     6.0135                                                       
_cell_length_b     7.4994                                                       
_cell_length_c    14.6318                                                       
_cell_angle_alpha  90.000                                                       
_cell_angle_beta  101.401                                                       
_cell_angle_gamma  90.000                                                       
                                                                                
_shelx_F_squared_multiplier     1.000                                           
                                                                                
loop_                                                                           
 _refln_index_h                                                                 
 _refln_index_k                                                                 
 _refln_index_l                                                                 
 _refln_F_squared_calc                                                          
 _refln_F_squared_meas                                                          
 _refln_F_squared_sigma                                                         
 _refln_observed_status                                                         
   1  -9   0         64.05         78.07        18.64 o                         
   2  -9   0        443.93        452.00        27.18 o                         
   0  -8   0       1415.34       1397.60        89.46 o                         
   1  -8   0        156.95        172.07        16.61 o                         
   2  -8   0         28.31         13.82        12.97 o                         
   3  -8   0         81.76         91.50        13.14 o                         
   4  -8   0        303.51        349.35        26.31 o                         
   1  -7   0         69.93         72.27         8.25 o                         
   2  -7   0        491.81        500.84        21.17 o                         
   3  -7   0        141.61        156.24        16.29 o                         
   4  -7   0        103.08         99.06        13.35 o                         
   5  -7   0        110.34        109.32        16.96 o                         
   0  -6   0       2955.26       2936.23        81.51 o                         
   1  -6   0        162.75        163.64        12.47 o                         
   2  -6   0          6.17         15.95         5.96 o                         
   3  -6   0        197.19        185.39        11.87 o                         
   4  -6   0        325.73        325.99        18.78 o                         
   5  -6   0        294.84        297.75        20.08 o                         
   1  -5   0        255.85        243.64         8.28 o                         
   2  -5   0       1756.26       1695.83        42.19 o                         
   3  -5   0        528.21        535.27        17.93 o                         
   4  -5   0        359.21        341.73        18.04 o                         
   5  -5   0        222.78        193.19        19.61 o                         
   6  -5   0        305.35        255.74        22.94 o                         
   0  -4   0       1884.06       1821.79        46.30 o                         
   1  -4   0       2386.06       2473.97        46.66 o                         
   2  -4   0         21.70         19.45         2.40 o                         
   3  -4   0        472.76        480.03        19.90 o                         
   4  -4   0       1178.19       1248.68        39.13 o                         
   5  -4   0        441.26        455.62        26.20 o                         
   6  -4   0        313.32        293.59        23.94 o                         
   1  -3   0         31.29         33.03         3.16 o                         
   2  -3   0       2881.54       2820.08        60.45 o                         
   3  -3   0        705.99        705.48        16.85 o                         
   4  -3   0        110.98         99.99         7.74 o                         
   5  -3   0        425.12        416.22        23.72 o                         
   6  -3   0        582.29        597.93        30.68 o                         
   7  -3   0         17.17         19.66        15.01 o                         
   0  -2   0      14547.37      14956.93       376.05 o                         
   1  -2   0        776.21        806.60        15.29 o                         
   2  -2   0         65.50         57.03         3.32 o                         
   3  -2   0        596.94        591.54        16.14 o                         
   4  -2   0        902.42        879.60        21.30 o                         
   5  -2   0        276.00        285.26        17.11 o                         
   6  -2   0        589.13        574.68        38.57 o                         
   7  -2   0         35.53         37.00        28.81 o                         
   1  -1   0        186.28        106.45         9.70 o                         
   2  -1   0       2188.41       2163.68        36.31 o                         
   3  -1   0       1218.24       1207.93        23.22 o                         
   4  -1   0         90.00         86.78         4.29 o                         
   5  -1   0        302.36        305.48        11.21 o                         
   6  -1   0        445.22        441.22        47.92 o                         
   2   0   0          1.22          1.98         1.72 o                         
   3   0   0       3945.85       4195.11        70.52 o                         
   4   0   0       2810.39       2847.24        49.71 o                         
   5   0   0        593.51        605.23        16.53 o                         
   6   0   0        496.22        163.43        40.64 o                         
   7   0   0         71.13         37.38        17.64 o                         
   1   1   0         97.13         91.30         2.64 o                         
   2   1   0       1963.62       1932.94        29.86 o                         
   3   1   0       1086.21       1064.46        23.60 o                         
   4   1   0         97.77         95.12         4.75 o                         
   5   1   0        310.86        317.31        10.33 o                         
   6   1   0        418.77        452.68        20.83 o                         
   7   1   0        393.25        420.06        33.87 o                         
   0   2   0      15297.44      15646.36       338.39 o                         
   1   2   0        662.38        681.33        13.01 o                         
   2   2   0         58.04         55.67         3.31 o                         
   3   2   0        602.69        590.84        11.15 o                         
   4   2   0        934.42        890.99        17.30 o                         
   5   2   0        338.79        342.82        14.90 o                         
   6   2   0        570.41        564.77        29.37 o                         
   7   2   0         38.71         21.28        11.31 o                         
   1   3   0          6.64         12.83         1.77 o                         
   2   3   0       2986.83       2950.34        47.62 o                         
   3   3   0        664.54        635.10        14.64 o                         
   4   3   0        116.99        116.00         7.80 o                         
   5   3   0        434.00        442.27        19.38 o                         
   6   3   0        559.07        579.09        25.01 o                         
   7   3   0         38.96         33.78        11.20 o                         
   0   4   0       1834.85       1715.68        38.53 o                         
   1   4   0       2581.58       2637.47        42.70 o                         
   2   4   0         26.69         32.00         3.14 o                         
   3   4   0        493.07        466.84        19.73 o                         
   4   4   0       1308.66       1345.81        31.89 o                         
   5   4   0        516.14        526.93        21.97 o                         
   6   4   0        312.73        334.42        22.63 o                         
   1   5   0        197.78        184.31         6.91 o                         
   2   5   0       1757.36       1713.62        40.87 o                         
   3   5   0        488.29        498.45        16.13 o                         
   4   5   0        353.99        342.57        16.56 o                         
   5   5   0        219.23        205.86        15.80 o                         
   6   5   0        300.65        341.55        26.96 o                         
   0   6   0       2624.62       2487.02        72.98 o                         
   1   6   0        150.95        148.08        10.81 o                         
   2   6   0          9.20         12.90         5.71 o                         
   3   6   0        153.27        162.56        28.77 o                         
   4   6   0        313.53        316.32        18.02 o                         
   5   6   0        304.30        305.24        19.92 o                         
   1   7   0        104.63        115.97        12.27 o                         
   2   7   0        516.24        518.73        20.23 o                         
   3   7   0        146.04        167.87        15.78 o                         
   4   7   0        103.45         95.93        17.04 o                         
   5   7   0        105.61         94.76        15.82 o                         
   0   8   0       1472.76       1558.63       124.95 o                         
   1   8   0        152.44        186.63        41.36 o                         
   2   8   0         26.47         43.46        20.09 o                         
   3   8   0         80.30         91.02        15.17 o                         
   4   8   0        319.35        357.93        51.44 o                         
   1   9   0         57.17        332.65        65.51 o                         
   2   9   0        429.86        391.79        37.30 o                         
  -1  -9   1         75.19         75.21        30.33 o                         
   0  -9   1        178.20        223.75        25.30 o                         
   1  -9   1        285.49        277.47        27.13 o                         
  -3  -8   1         61.60         71.67        15.69 o                         
  -2  -8   1        414.35        431.03        21.12 o                         
  -1  -8   1        337.43        337.83        27.64 o                         
   0  -8   1        198.77        201.89        17.53 o                         
   1  -8   1         10.88          5.39         6.78 o                         
   2  -8   1        307.14        310.39        22.28 o                         
   3  -8   1        210.02        205.75        16.45 o                         
  -4  -7   1        170.47        171.42        18.12 o                         
  -3  -7   1        589.27        597.92        24.43 o                         
  -2  -7   1        207.98        200.02        13.83 o                         
  -1  -7   1         26.89         26.19         7.99 o                         
   0  -7   1        277.76        255.85        21.86 o                         
   1  -7   1        755.58        750.87        25.08 o                         
   2  -7   1        555.74        539.02        21.89 o                         
   3  -7   1          8.45          9.98         9.79 o                         
   4  -7   1        359.85        365.34        21.81 o                         
   5  -7   1        367.07        339.23        24.12 o                         
  -5  -6   1        425.58        461.97        33.57 o                         
  -4  -6   1         80.23         72.16        11.08 o                         
  -3  -6   1        106.76        113.11         9.85 o                         
  -2  -6   1       1488.69       1502.78        37.31 o                         
  -1  -6   1       1538.50       1537.32        37.39 o                         
   0  -6   1       1207.56       1185.89        31.39 o                         
   1  -6   1         13.30         10.71         5.12 o                         
   2  -6   1        525.86        527.41        16.73 o                         
   3  -6   1        924.56        910.36        28.17 o                         
   4  -6   1        481.96        464.13        22.59 o                         
   5  -6   1         43.38         29.28        12.23 o                         
  -6  -5   1         27.82         33.43        13.36 o                         
  -5  -5   1         85.50         65.98        13.75 o                         
  -4  -5   1        302.50        314.57        16.97 o                         
  -3  -5   1       1058.84       1021.14        28.80 o                         
  -2  -5   1         99.92         90.05         6.22 o                         
  -1  -5   1          4.59          4.18         1.99 o                         
   0  -5   1        992.62        974.99        22.02 o                         
   1  -5   1        771.12        766.35        17.82 o                         
   2  -5   1        446.88        444.26        14.85 o                         
   3  -5   1         16.78         21.61         8.61 o                         
   4  -5   1        657.44        650.41        29.47 o                         
   5  -5   1        483.02        519.17        29.00 o                         
   6  -5   1        347.60        322.42        26.35 o                         
  -6  -4   1        329.77        316.91        21.36 o                         
  -5  -4   1        399.51        388.94        19.02 o                         
  -4  -4   1         54.96         48.35         6.97 o                         
  -3  -4   1         15.82         17.70         4.33 o                         
  -1  -4   1       4182.27       4324.45        75.52 o                         
   0  -4   1       1025.56       1000.70        20.89 o                         
   1  -4   1        175.46        186.63         6.13 o                         
   2  -4   1        637.83        604.30        15.19 o                         
   3  -4   1       1092.23       1095.00        28.90 o                         
   4  -4   1       1351.97       1384.30        36.71 o                         
   5  -4   1         83.69         69.43        14.31 o                         
   6  -4   1         52.15         45.81        15.62 o                         
  -7  -3   1        164.60        149.79        18.06 o                         
  -6  -3   1         54.02         57.53        14.06 o                         
  -5  -3   1        192.38        162.41        15.61 o                         
  -4  -3   1       1066.63       1052.26        28.37 o                         
  -3  -3   1       1718.57       1742.84        37.17 o                         
  -2  -3   1         86.79         91.10         5.56 o                         
  -1  -3   1        529.85        574.06        11.57 o                         
   0  -3   1       3649.28       3560.41        55.44 o                         
   1  -3   1        746.31        743.64        15.87 o                         
   2  -3   1        276.36        242.96         6.93 o                         
   3  -3   1         86.68         81.86         5.79 o                         
   4  -3   1        455.27        473.08        18.80 o                         
   5  -3   1        318.36        307.83        43.97 o                         
   6  -3   1        575.03        606.59        39.77 o                         
   7  -3   1          2.12         11.47        19.56 o                         
  -7  -2   1        240.00        220.65        27.48 o                         
  -6  -2   1        661.72        642.68        37.53 o                         
  -5  -2   1       1993.95       1970.40        64.83 o                         
  -4  -2   1        271.13        252.98         9.60 o                         
  -3  -2   1         54.07         49.85         3.63 o                         
  -2  -2   1       3361.46       3386.14        63.08 o                         
  -1  -2   1      16577.86      17008.21       257.97 o                         
   0  -2   1       2414.39       2477.08        42.93 o                         
   1  -2   1        535.03        552.92        11.40 o                         
   2  -2   1       2715.88       2582.09        50.36 o                         
   3  -2   1       1368.53       1313.41        26.55 o                         
   4  -2   1       1317.43       1303.26        32.37 o                         
   5  -2   1        100.78         93.95        10.50 o                         
   6  -2   1         73.39         78.54        19.93 o                         
   7  -2   1        494.10        474.85        56.71 o                         
  -7  -1   1        212.32        180.64        25.18 o                         
  -6  -1   1          7.76         -7.98        19.30 o                         
  -5  -1   1         87.39         88.81         6.63 o                         
  -4  -1   1       1588.33       1593.24        28.77 o                         
  -3  -1   1       2034.28       2023.57        36.05 o                         
  -2  -1   1        254.96        246.02         6.00 o                         
  -1  -1   1       4394.34       4646.69        76.84 o                         
   0  -1   1       2431.41       2548.96        47.85 o                         
   1  -1   1       2344.95       2348.91        52.10 o                         
   2  -1   1       2421.11       2486.70        47.50 o                         
   3  -1   1        187.75        200.95         6.03 o                         
   4  -1   1        733.49        748.42        18.90 o                         
   5  -1   1       1491.41       1534.84        44.93 o                         
   6  -1   1        289.20        252.66        20.60 o                         
   7  -1   1          2.98         19.18        21.44 o                         
  -7   0   1        337.73        422.72        53.98 o                         
  -6   0   1        348.10        352.71        15.43 o                         
  -5   0   1       1687.70       1757.91        33.34 o                         
  -4   0   1          3.91          4.57         3.34 o                         
  -3   0   1        726.69        712.05        16.61 o                         
  -2   0   1       5212.79       5362.08       133.66 o                         
  -1   0   1        239.98        222.30         7.03 o                         
   0   0   1          9.12         12.01         1.74 o                         
   1   0   1        129.61        128.36         2.87 o                         
   2   0   1       1160.82       1176.36        21.83 o                         
   3   0   1        143.08        125.60         4.35 o                         
   4   0   1        483.85        483.59        12.41 o                         
   5   0   1        468.32        457.79        18.40 o                         
   6   0   1        198.77        203.61        23.49 o                         
   7   0   1        144.29        138.75        18.27 o                         
  -7   1   1        223.02        183.82        18.95 o                         
  -6   1   1          4.36          3.98         2.87 o                         
  -5   1   1        105.72        110.51         8.10 o                         
  -4   1   1       1581.26       1569.73        33.80 o                         
  -3   1   1       2168.28       2159.40        39.36 o                         
  -2   1   1        312.95        300.40         5.64 o                         
  -1   1   1       4457.01       4714.59        69.86 o                         
   0   1   1       2176.46       2225.49        44.73 o                         
   1   1   1       2655.40       2710.10        40.84 o                         
   2   1   1       2530.28       2503.12        36.66 o                         
   3   1   1        189.50        196.64         5.89 o                         
   4   1   1        789.71        777.93        16.07 o                         
   5   1   1       1528.30       1602.53        36.68 o                         
   6   1   1        209.67        228.76        16.24 o                         
   7   1   1          5.36          7.69        10.17 o                         
  -7   2   1        232.66        266.53        31.08 o                         
  -6   2   1        714.41        729.08        30.87 o                         
  -5   2   1       2048.83       2069.00        44.17 o                         
  -4   2   1        286.94        271.54         7.68 o                         
  -3   2   1         52.76         49.25         2.83 o                         
  -2   2   1       3694.76       3703.73        54.58 o                         
  -1   2   1      16009.86      16289.87       246.60 o                         
   0   2   1       2574.48       2653.48        39.26 o                         
   1   2   1        565.68        584.05        11.08 o                         
   2   2   1       2726.99       2655.20        44.71 o                         
   3   2   1       1339.31       1287.32        22.96 o                         
   4   2   1       1229.06       1226.99        26.46 o                         
   5   2   1         98.49        103.41         8.77 o                         
   6   2   1         89.69         95.64        13.81 o                         
   7   2   1        453.38        464.27        23.85 o                         
  -7   3   1        149.55        173.73        16.68 o                         
  -6   3   1         48.73         53.94        11.30 o                         
  -5   3   1        233.64        243.18        14.65 o                         
  -4   3   1       1012.65        991.51        24.70 o                         
  -3   3   1       1671.00       1625.29        32.21 o                         
  -2   3   1         46.55         56.07         3.17 o                         
  -1   3   1        598.74        637.86        11.77 o                         
   0   3   1       3491.10       3410.10        62.90 o                         
   1   3   1        853.36        849.64        14.05 o                         
   2   3   1        263.96        242.77         6.60 o                         
   3   3   1         88.59         81.66         5.41 o                         
   4   3   1        518.07        519.84        15.17 o                         
   5   3   1        360.78        378.45        18.12 o                         
   6   3   1        524.97        551.54        24.93 o                         
   7   3   1          2.92         11.92        13.49 o                         
  -6   4   1        361.75        359.69        20.95 o                         
  -5   4   1        335.90        336.75        23.64 o                         
  -4   4   1         34.69         37.35         6.21 o                         
  -3   4   1          8.56         13.29         4.50 o                         
  -2   4   1        438.77        428.03         9.27 o                         
  -1   4   1       4129.27       4180.27        76.35 o                         
   0   4   1       1034.81        989.68        17.32 o                         
   1   4   1        188.70        201.19         5.57 o                         
   2   4   1        629.35        604.52        14.84 o                         
   3   4   1       1059.46       1049.42        27.86 o                         
   4   4   1       1320.09       1341.24        32.17 o                         
   5   4   1         78.42         94.06        13.48 o                         
   6   4   1         28.36         21.58        11.37 o                         
  -6   5   1         31.55         39.32        12.37 o                         
  -5   5   1        106.54        125.78        13.77 o                         
  -4   5   1        345.85        347.27        16.46 o                         
  -3   5   1       1096.65       1058.05        26.29 o                         
  -2   5   1         77.92         75.71         7.29 o                         
  -1   5   1          3.43          7.68         2.73 o                         
   0   5   1       1073.49       1052.88        20.58 o                         
   1   5   1        806.27        778.63        16.55 o                         
   2   5   1        378.81        378.45        13.14 o                         
   3   5   1         15.30         16.15         6.80 o                         
   4   5   1        667.18        633.13        22.90 o                         
   5   5   1        450.07        466.13        23.43 o                         
   6   5   1        345.81        367.62        29.72 o                         
  -5   6   1        418.88        443.74        23.90 o                         
  -4   6   1         94.49         82.33        13.47 o                         
  -3   6   1         78.30         70.74        10.09 o                         
  -2   6   1       1401.24       1343.49        35.90 o                         
  -1   6   1       1755.10       1688.18        39.67 o                         
   0   6   1       1299.46       1276.69        28.11 o                         
   1   6   1          9.78         13.38         5.18 o                         
   2   6   1        548.62        541.42        18.74 o                         
   3   6   1       1017.06       1009.30        28.82 o                         
   4   6   1        507.05        487.37        22.59 o                         
   5   6   1         44.20         43.56        12.58 o                         
  -4   7   1        157.02        148.59        20.43 o                         
  -3   7   1        591.65        627.04        38.35 o                         
  -2   7   1        166.58        166.36        16.45 o                         
  -1   7   1         28.00         33.68        12.53 o                         
   0   7   1        222.29        228.67        15.53 o                         
   1   7   1        687.93        663.94        25.23 o                         
   2   7   1        532.94        517.22        20.41 o                         
   3   7   1          8.80         33.90        20.95 o                         
   4   7   1        349.60        341.61        32.13 o                         
   5   7   1        364.20        408.37        24.65 o                         
  -3   8   1         59.39         99.93        18.82 o                         
  -2   8   1        397.51        457.70        48.36 o                         
  -1   8   1        306.78        390.95        43.87 o                         
   0   8   1        212.65        302.33        60.05 o                         
   1   8   1          9.62         11.31        16.39 o                         
   2   8   1        284.61        315.62        33.92 o                         
   3   8   1        227.32        190.04        17.81 o                         
  -2   9   1         69.22        319.91        66.72 o                         
  -1   9   1         87.11        176.47        56.41 o                         
   0   9   1        156.89        378.75        71.57 o                         
  -1  -9   2        208.28        212.12        24.40 o                         
   0  -9   2        171.71        218.15        25.05 o                         
  -3  -8   2        696.03        658.42        32.65 o                         
  -2  -8   2        306.46        319.16        23.91 o                         
  -1  -8   2        245.35        255.34        16.24 o                         
   0  -8   2        174.74        196.10        22.49 o                         
   1  -8   2        283.91        305.33        21.50 o                         
   2  -8   2        512.48        455.71        23.80 o                         
   3  -8   2        162.51        155.18        18.23 o                         
  -5  -7   2        280.93        315.33        39.82 o                         
  -4  -7   2        151.36        168.10        19.76 o                         
  -3  -7   2        119.23        143.78        16.08 o                         
  -2  -7   2        118.90        131.58        13.62 o                         
  -1  -7   2        968.65        978.62        31.92 o                         
   0  -7   2        790.16        804.47        28.53 o                         
   1  -7   2        135.19        141.94        10.10 o                         
   2  -7   2        176.01        153.22        18.16 o                         
   3  -7   2        299.24        285.84        18.56 o                         
   4  -7   2        462.84        447.93        23.96 o                         
  -6  -6   2        111.63         98.95        17.27 o                         
  -5  -6   2         32.10         29.58        12.94 o                         
  -4  -6   2        245.49        273.81        20.40 o                         
  -3  -6   2        366.15        363.77        15.36 o                         
  -2  -6   2        982.95        946.03        26.60 o                         
  -1  -6   2        585.17        586.91        20.48 o                         
   0  -6   2        284.22        282.73        10.18 o                         
   1  -6   2        654.09        636.17        21.53 o                         
   2  -6   2        799.46        783.73        23.53 o                         
   3  -6   2        197.44        207.77        14.42 o                         
   4  -6   2         52.67         77.64        30.93 o                         
   5  -6   2         24.59         10.46        15.03 o                         
  -6  -5   2        127.93        144.01        18.78 o                         
  -5  -5   2        628.31        651.62        29.54 o                         
  -4  -5   2        282.64        280.16        15.73 o                         
  -3  -5   2        100.01         92.26         8.14 o                         
  -2  -5   2       1309.26       1325.29        34.11 o                         
  -1  -5   2        847.40        805.33        19.39 o                         
   0  -5   2        823.01        791.45        16.86 o                         
   1  -5   2        586.79        576.47        17.02 o                         
   2  -5   2        165.79        174.11        10.11 o                         
   3  -5   2        556.26        536.14        19.16 o                         
   4  -5   2       1039.60       1044.06        41.74 o                         
   5  -5   2        212.10        205.78        20.35 o                         
   6  -5   2          8.08          5.60        16.39 o                         
  -6  -4   2        415.22        395.85        30.46 o                         
  -5  -4   2        255.20        263.02        16.20 o                         
  -4  -4   2        144.60        146.14         9.65 o                         
  -3  -4   2       1912.56       1882.27        46.13 o                         
  -2  -4   2       2493.69       2446.54        47.17 o                         
  -1  -4   2       1961.24       2034.34        37.31 o                         
   0  -4   2       1377.16       1383.63        28.33 o                         
   1  -4   2       1879.00       1886.99        39.63 o                         
   2  -4   2       1803.80       1743.07        43.07 o                         
   3  -4   2         88.35         79.62         7.43 o                         
   4  -4   2         47.86         44.66         7.41 o                         
   5  -4   2        444.19        448.34        26.39 o                         
   6  -4   2        232.17        186.85        20.91 o                         
  -7  -3   2         13.19          7.23        11.76 o                         
  -6  -3   2        260.90        246.44        19.01 o                         
  -5  -3   2       1288.76       1307.13        39.65 o                         
  -4  -3   2        627.55        609.63        18.07 o                         
  -3  -3   2         90.91         91.56         5.51 o                         
  -2  -3   2       4794.49       5109.46        83.47 o                         
  -1  -3   2        895.49        891.66        19.26 o                         
   0  -3   2        853.30        825.94        16.41 o                         
   1  -3   2       3390.48       3540.79        65.30 o                         
   2  -3   2        175.09        184.17         6.69 o                         
   3  -3   2        858.75        862.45        24.50 o                         
   4  -3   2       3777.91       3899.68        98.45 o                         
   5  -3   2        479.72        481.23        25.09 o                         
   6  -3   2         53.66         29.64        20.22 o                         
  -7  -2   2        332.46        342.03        23.56 o                         
  -6  -2   2        261.33        243.77        19.23 o                         
  -5  -2   2        123.73        126.84         8.99 o                         
  -4  -2   2        307.06        290.27        10.18 o                         
  -3  -2   2       1451.08       1368.52        24.14 o                         
  -2  -2   2       1345.02       1360.72        21.63 o                         
  -1  -2   2       2053.37       2104.43        35.58 o                         
   0  -2   2        549.60        532.24         9.79 o                         
   1  -2   2       1167.29       1178.93        20.22 o                         
   2  -2   2       1420.12       1394.89        30.22 o                         
   3  -2   2        655.71        632.77        16.21 o                         
   4  -2   2         50.60         44.01         5.77 o                         
   5  -2   2        749.09        754.70        30.01 o                         
   6  -2   2        461.18        472.44        28.61 o                         
   7  -2   2        315.54        259.17        36.24 o                         
  -7  -1   2         12.47         15.21        11.09 o                         
  -6  -1   2        215.61        208.22        17.86 o                         
  -5  -1   2       2135.30       2209.32        45.57 o                         
  -4  -1   2        417.03        407.55         9.62 o                         
  -3  -1   2        133.90        144.59         4.44 o                         
  -2  -1   2       2498.32       2607.25        42.22 o                         
  -1  -1   2       2886.34       2970.51        65.09 o                         
   0  -1   2        209.39        198.85         4.53 o                         
   1  -1   2       1540.16       1494.92        46.18 o                         
   2  -1   2       1280.29       1299.46        22.36 o                         
   3  -1   2        381.04        368.82         9.11 o                         
   4  -1   2       3353.80       3475.79        70.71 o                         
   5  -1   2        226.79        236.08        12.04 o                         
   6  -1   2        100.06         67.64        13.24 o                         
   7  -1   2        183.15        199.82        40.33 o                         
  -7   0   2        492.23        498.81        53.98 o                         
  -6   0   2        288.10        292.39        15.84 o                         
  -5   0   2          1.46         -0.08         3.46 o                         
  -4   0   2        355.49        334.79        11.70 o                         
  -3   0   2        511.55        463.19        12.98 o                         
  -2   0   2       4181.07       4208.38        85.84 o                         
  -1   0   2       3947.27       4142.65        67.98 o                         
   0   0   2         51.42         47.79         2.35 o                         
   1   0   2       2546.52       2690.20        44.74 o                         
   2   0   2       2364.52       2447.85        37.32 o                         
   3   0   2       1033.00       1009.25        21.18 o                         
   4   0   2         46.39         46.44         4.13 o                         
   5   0   2         53.57         39.00         6.63 o                         
   6   0   2       1195.29       1228.01        40.53 o                         
   7   0   2        240.01        226.80        23.27 o                         
  -7   1   2         11.51         17.42        11.75 o                         
  -6   1   2        228.82        232.89        16.28 o                         
  -5   1   2       2099.46       2153.65        56.60 o                         
  -4   1   2        440.58        427.67        13.53 o                         
  -3   1   2        105.73        118.43         5.89 o                         
  -2   1   2       2340.68       2404.46        38.37 o                         
  -1   1   2       3257.24       3401.10        54.02 o                         
   1   1   2       1425.33       1417.11        23.49 o                         
   2   1   2       1289.87       1259.86        21.64 o                         
   3   1   2        407.96        394.94         9.17 o                         
   4   1   2       3257.47       3208.26        70.47 o                         
   5   1   2        254.50        250.99        12.99 o                         
   6   1   2        100.45         96.71        14.98 o                         
   7   1   2        181.21        195.67        17.97 o                         
  -7   2   2        343.58        377.12        23.95 o                         
  -6   2   2        193.85        181.29        12.83 o                         
  -5   2   2        117.03        115.94         6.63 o                         
  -4   2   2        340.06        320.17         8.29 o                         
  -3   2   2       1267.40       1186.45        21.19 o                         
  -2   2   2       1118.83       1103.18        20.65 o                         
  -1   2   2       2081.89       2113.94        35.77 o                         
   0   2   2        524.12        509.54         8.72 o                         
   1   2   2        929.93        956.44        19.13 o                         
   2   2   2       1378.21       1382.63        25.14 o                         
   3   2   2        721.61        687.39        14.28 o                         
   4   2   2         50.97         46.76         5.32 o                         
   5   2   2        574.46        556.39        23.66 o                         
   6   2   2        555.18        600.44        25.88 o                         
   7   2   2        312.73        352.03        30.40 o                         
  -7   3   2         13.80         17.52        10.73 o                         
  -6   3   2        267.77        285.53        22.53 o                         
  -5   3   2       1217.73       1282.02        31.88 o                         
  -4   3   2        726.24        711.39        16.69 o                         
  -3   3   2         82.36         91.48         4.11 o                         
  -2   3   2       4697.55       4933.82        76.32 o                         
  -1   3   2       1159.11       1147.04        19.64 o                         
   0   3   2        966.23        960.78        15.52 o                         
   1   3   2       3231.83       3307.59        61.22 o                         
   2   3   2        202.37        219.02         6.62 o                         
   3   3   2        949.54        955.27        21.97 o                         
   4   3   2       3649.42       3684.70        75.77 o                         
   5   3   2        453.38        431.10        20.06 o                         
   6   3   2         50.15         39.13        10.33 o                         
  -6   4   2        410.44        434.39        22.82 o                         
  -5   4   2        254.09        269.22        18.53 o                         
  -4   4   2        111.63        118.43         8.73 o                         
  -3   4   2       1955.28       1911.90        40.83 o                         
  -2   4   2       2389.16       2330.87        40.38 o                         
  -1   4   2       2010.87       2023.27        35.98 o                         
   0   4   2       1391.77       1389.32        24.50 o                         
   1   4   2       1794.42       1774.52        31.00 o                         
   2   4   2       1836.81       1782.63        40.01 o                         
   3   4   2         83.12         87.79         6.99 o                         
   4   4   2         46.12         44.41         7.34 o                         
   5   4   2        429.15        421.60        20.83 o                         
   6   4   2        215.07        239.00        18.27 o                         
  -6   5   2        141.06        181.36        17.53 o                         
  -5   5   2        559.28        557.21        23.94 o                         
  -4   5   2        304.25        302.60        17.54 o                         
  -3   5   2        108.40        112.37         9.06 o                         
  -2   5   2       1383.18       1352.33        30.55 o                         
  -1   5   2        787.82        744.82        17.75 o                         
   0   5   2        815.69        782.31        17.81 o                         
   1   5   2        588.08        556.59        16.36 o                         
   2   5   2        150.81        164.39         9.71 o                         
   3   5   2        565.10        579.81        17.41 o                         
   4   5   2       1048.14       1077.61        32.28 o                         
   5   5   2        225.10        240.68        17.28 o                         
   6   5   2          7.47         15.80        12.04 o                         
  -6   6   2        121.01        113.45        17.80 o                         
  -5   6   2         31.28         20.79        11.84 o                         
  -4   6   2        273.65        246.98        31.56 o                         
  -3   6   2        313.85        330.88        22.39 o                         
  -2   6   2        942.31        905.32        29.67 o                         
  -1   6   2        567.01        556.33        16.34 o                         
   0   6   2        276.41        276.02         9.08 o                         
   1   6   2        614.87        593.06        19.35 o                         
   2   6   2        768.23        755.08        21.25 o                         
   3   6   2        185.89        207.55        14.05 o                         
   5   6   2         54.36         46.45        12.14 o                         
  -5   7   2        281.18        255.63        22.85 o                         
  -4   7   2        174.45        217.59        25.48 o                         
  -3   7   2        138.27        130.96        14.57 o                         
  -2   7   2        154.29        128.56        22.80 o                         
  -1   7   2       1041.63       1032.20        32.45 o                         
   0   7   2        874.23        857.62        32.04 o                         
   1   7   2        143.94        131.97        19.64 o                         
   2   7   2        180.33        160.04        14.96 o                         
   3   7   2        334.08        309.40        20.92 o                         
   4   7   2        472.29        449.16        22.93 o                         
  -4   8   2        104.08        127.07        31.84 o                         
  -3   8   2        619.13        681.26        94.23 o                         
  -2   8   2        336.00        384.94        57.78 o                         
  -1   8   2        242.84        365.74        45.89 o                         
   0   8   2        160.51        219.83        83.38 o                         
   1   8   2        304.47        308.61        45.73 o                         
   2   8   2        523.34        512.34        28.93 o                         
   3   8   2        155.85        151.14        17.74 o                         
  -1   9   2        240.62        293.83        57.32 o                         
   1   9   2         38.62        190.72        57.62 o                         
  -2  -9   3        210.61        243.59        27.85 o                         
  -1  -9   3        144.61        164.28        23.19 o                         
   2  -9   3        270.69        250.61        27.54 o                         
  -3  -8   3        695.46        717.35        33.53 o                         
  -2  -8   3         46.10         32.03        11.56 o                         
  -1  -8   3        139.97        203.28        24.54 o                         
   0  -8   3        223.24        218.47        23.55 o                         
   1  -8   3        399.10        437.67        24.82 o                         
   2  -8   3         77.99         93.62        11.98 o                         
  -5  -7   3        121.41        130.73        19.60 o                         
  -4  -7   3         68.98         75.64        19.19 o                         
  -3  -7   3       1025.16       1045.78        40.89 o                         
  -2  -7   3        388.53        408.36        22.21 o                         
  -1  -7   3        270.02        268.20        27.34 o                         
   0  -7   3         33.40         26.88         7.10 o                         
   1  -7   3        235.78        219.98        13.52 o                         
   2  -7   3        571.01        548.61        26.98 o                         
   3  -7   3        425.89        437.98        22.17 o                         
   4  -7   3        124.63        108.88        14.34 o                         
  -5  -6   3        202.03        218.43        20.24 o                         
  -4  -6   3        886.29        891.02        37.20 o                         
  -3  -6   3        536.38        553.57        21.47 o                         
  -2  -6   3         96.91         92.07         8.47 o                         
  -1  -6   3        944.87        965.11        29.83 o                         
   0  -6   3        663.47        633.57        20.19 o                         
   1  -6   3       1021.85       1025.55        30.61 o                         
   2  -6   3         89.49         86.01         8.72 o                         
   3  -6   3        192.34        167.56        13.88 o                         
   4  -6   3        470.80        476.65        27.15 o                         
   5  -6   3        210.42        180.91        22.11 o                         
  -6  -5   3        304.66        314.16        23.93 o                         
  -5  -5   3        257.62        287.23        21.00 o                         
  -4  -5   3         34.47         32.54         9.98 o                         
  -3  -5   3        773.29        779.36        22.36 o                         
  -2  -5   3       1083.28       1063.16        29.72 o                         
  -1  -5   3       1416.36       1366.76        31.72 o                         
   0  -5   3         20.52         14.27         3.45 o                         
   1  -5   3        248.80        229.03        10.57 o                         
   2  -5   3        925.78        860.96        23.63 o                         
   3  -5   3       1534.93       1556.67        46.20 o                         
   4  -5   3         66.14         60.33        11.01 o                         
   5  -5   3         23.71         25.96        14.43 o                         
   6  -5   3        354.92        319.82        28.43 o                         
  -7  -4   3         46.97         44.26        14.43 o                         
  -5  -4   3        992.74       1001.31        39.63 o                         
  -4  -4   3        949.17        968.71        26.17 o                         
  -3  -4   3        182.62        177.64         8.32 o                         
  -2  -4   3         87.94         92.22         5.81 o                         
  -1  -4   3        792.35        767.19        14.58 o                         
   0  -4   3        742.76        742.69        15.25 o                         
   1  -4   3       1128.10       1114.79        25.49 o                         
   2  -4   3         17.04         10.65         2.10 o                         
   3  -4   3         28.25         23.58         6.91 o                         
   4  -4   3        299.68        259.78        17.60 o                         
   5  -4   3        532.82        582.99        38.97 o                         
   6  -4   3        141.56        131.04        26.90 o                         
  -7  -3   3        317.57        322.17        23.94 o                         
  -6  -3   3        379.47        404.62        23.62 o                         
  -5  -3   3        168.82        167.99        11.50 o                         
  -4  -3   3          1.09          1.12         4.16 o                         
  -3  -3   3        582.40        576.50        15.56 o                         
  -2  -3   3       1427.82       1431.47        26.05 o                         
  -1  -3   3       3018.88       2899.24        48.69 o                         
   0  -3   3         82.28         77.37         4.99 o                         
   1  -3   3       2073.07       2143.85        41.61 o                         
   2  -3   3       2476.75       2415.39        47.46 o                         
   3  -3   3       2459.62       2455.05        64.52 o                         
   4  -3   3        545.85        540.87        26.98 o                         
   5  -3   3         35.58         33.64        17.09 o                         
   6  -3   3        500.55        508.58        40.37 o                         
  -7  -2   3        143.48        117.17        12.18 o                         
  -6  -2   3         86.19         76.70         9.64 o                         
  -5  -2   3       1023.77       1010.67        24.68 o                         
  -4  -2   3        649.34        609.18        15.51 o                         
  -3  -2   3       1785.09       1685.36        34.91 o                         
  -2  -2   3        399.28        394.09         8.80 o                         
  -1  -2   3        887.98        875.57        16.01 o                         
   0  -2   3       3567.90       3592.64        55.22 o                         
   1  -2   3       3636.11       3569.49        78.37 o                         
   2  -2   3         13.67         11.44         2.62 o                         
   3  -2   3        417.48        394.99        12.34 o                         
   4  -2   3       1308.52       1300.70        35.56 o                         
   5  -2   3        728.89        713.32        40.06 o                         
   6  -2   3        205.12        197.82        26.24 o                         
   7  -2   3         25.44         37.03        22.66 o                         
  -7  -1   3        381.93        406.04        30.24 o                         
  -6  -1   3        537.06        559.64        17.53 o                         
  -5  -1   3        144.28        137.16         7.78 o                         
  -4  -1   3        226.34        224.93         6.27 o                         
  -3  -1   3       4293.06       4421.72        86.01 o                         
  -2  -1   3        933.10        912.09        17.29 o                         
  -1  -1   3       4754.62       4969.30        76.58 o                         
   0  -1   3       1749.44       1806.73        30.02 o                         
   1  -1   3        893.15        885.80        16.35 o                         
   2  -1   3       1650.87       1743.56        33.88 o                         
   3  -1   3       4276.79       4495.48        89.84 o                         
   4  -1   3        574.45        579.38        17.03 o                         
   5  -1   3         63.56         62.54        10.19 o                         
   6  -1   3        323.23        333.86        31.81 o                         
   7  -1   3        305.21        301.03        24.92 o                         
  -7   0   3         79.26         81.92        15.82 o                         
  -6   0   3          4.84         -3.36         3.36 o                         
  -5   0   3        430.59        432.16        11.25 o                         
  -4   0   3         92.06         79.34         4.91 o                         
  -3   0   3       1944.12       1908.14        33.06 o                         
  -2   0   3        332.05        332.31         6.19 o                         
  -1   0   3         80.31         87.78         2.79 o                         
   0   0   3         57.64         63.84         2.57 o                         
   1   0   3       2864.91       3032.28        53.76 o                         
   2   0   3        349.75        344.84         7.96 o                         
   3   0   3        159.79        181.65         5.97 o                         
   4   0   3       1967.12       1985.00        40.69 o                         
   5   0   3        128.78        129.19        12.58 o                         
   6   0   3        274.58        274.18        23.02 o                         
   7   0   3          3.78         14.50        15.35 o                         
  -7   1   3        371.74        408.47        38.82 o                         
  -6   1   3        505.31        543.42        20.41 o                         
  -5   1   3        173.27        172.85         9.89 o                         
  -4   1   3        226.00        230.01         8.82 o                         
  -3   1   3       4460.74       4608.28        76.54 o                         
  -2   1   3       1031.40       1003.92        15.94 o                         
  -1   1   3       4602.98       4787.19        81.22 o                         
   0   1   3       1696.09       1750.39        28.81 o                         
   1   1   3        902.89        924.13        15.58 o                         
   2   1   3       1694.68       1712.27        30.23 o                         
   3   1   3       4205.36       4329.51        70.30 o                         
   4   1   3        638.05        615.95        16.73 o                         
   5   1   3         73.12         75.30         9.32 o                         
   6   1   3        315.31        288.60        22.36 o                         
   7   1   3        313.75        295.59        20.47 o                         
  -7   2   3        137.12        133.33        19.10 o                         
  -6   2   3         74.45         69.43         9.93 o                         
  -5   2   3        957.05        931.00        21.51 o                         
  -4   2   3        582.55        535.52        11.44 o                         
  -3   2   3       1868.97       1796.16        28.60 o                         
  -2   2   3        420.15        406.40         8.55 o                         
  -1   2   3        928.35        911.68        16.91 o                         
   0   2   3       3371.93       3407.61        55.48 o                         
   1   2   3       3790.95       3766.77        61.80 o                         
   2   2   3         15.20         12.67         2.63 o                         
   3   2   3        408.29        387.56        10.80 o                         
   4   2   3       1473.36       1442.75        32.71 o                         
   5   2   3        720.27        712.35        26.75 o                         
   6   2   3        192.50        197.36        16.15 o                         
   7   2   3         24.73         23.50        17.40 o                         
  -7   3   3        309.78        339.33        21.36 o                         
  -6   3   3        355.87        387.28        20.58 o                         
  -5   3   3        227.22        223.84        17.38 o                         
  -4   3   3          1.37          2.13         3.59 o                         
  -3   3   3        614.37        604.08        12.61 o                         
  -2   3   3       1524.43       1517.39        25.89 o                         
  -1   3   3       2940.34       2866.53        56.58 o                         
   0   3   3        101.77         99.75         3.39 o                         
   1   3   3       1935.07       1941.72        36.01 o                         
   2   3   3       2401.63       2381.31        42.40 o                         
   3   3   3       2397.79       2391.85        53.21 o                         
   4   3   3        670.11        652.16        19.73 o                         
   5   3   3         32.24         36.18         9.40 o                         
   6   3   3        487.53        502.61        23.14 o                         
  -7   4   3         37.94         42.86        13.26 o                         
  -5   4   3       1035.55       1083.61        31.73 o                         
  -4   4   3        863.17        871.75        23.79 o                         
  -3   4   3        135.02        131.06         8.04 o                         
  -2   4   3         91.88         95.99         5.18 o                         
  -1   4   3        755.52        721.51        15.37 o                         
   0   4   3        622.66        589.19        12.19 o                         
   1   4   3       1085.46       1083.21        19.93 o                         
   2   4   3         14.65         18.81         4.14 o                         
   3   4   3         32.91         39.96         5.73 o                         
   4   4   3        177.46        164.00        12.83 o                         
   5   4   3        550.09        553.52        23.94 o                         
   6   4   3        143.33        172.38        16.76 o                         
  -6   5   3        309.30        318.47        33.84 o                         
  -5   5   3        286.07        315.60        19.68 o                         
  -4   5   3         32.64         26.23         9.47 o                         
  -3   5   3        714.07        718.05        22.54 o                         
  -2   5   3       1251.09       1206.85        25.21 o                         
  -1   5   3       1461.44       1436.48        30.67 o                         
   0   5   3         19.23         18.91         3.59 o                         
   1   5   3        264.89        245.33         9.55 o                         
   2   5   3        982.36        951.96        24.37 o                         
   3   5   3       1573.10       1575.22        36.23 o                         
   4   5   3         74.40         74.20        12.78 o                         
   5   5   3         24.06         29.02        11.01 o                         
   6   5   3        387.44        431.58        24.43 o                         
  -5   6   3        219.46        217.36        28.94 o                         
  -4   6   3        924.41        944.66        34.98 o                         
  -3   6   3        454.73        459.89        22.73 o                         
  -2   6   3         97.19         86.44        10.73 o                         
  -1   6   3        974.42        974.60        24.24 o                         
   0   6   3        759.88        775.11        21.59 o                         
   1   6   3       1033.82        992.25        28.90 o                         
   2   6   3         63.54         69.00         7.39 o                         
   3   6   3        230.05        205.91        15.76 o                         
   4   6   3        403.32        404.75        21.11 o                         
   5   6   3        222.57        245.27        19.59 o                         
  -5   7   3        129.82        129.43        26.64 o                         
  -4   7   3         67.67        171.62        51.86 o                         
  -3   7   3       1037.46       1019.33        45.21 o                         
  -2   7   3        398.87        440.80        30.96 o                         
  -1   7   3        241.81        232.54        22.77 o                         
   0   7   3         26.98         26.77        15.89 o                         
   1   7   3        227.32        238.57        24.95 o                         
   2   7   3        484.43        484.73        21.76 o                         
   3   7   3        471.39        477.54        22.00 o                         
   4   7   3        125.71        119.77        14.57 o                         
  -3   8   3        632.76        649.44        71.21 o                         
  -2   8   3         45.96         61.78        27.80 o                         
  -1   8   3        139.25        267.57        47.01 o                         
   0   8   3        211.46        254.96        64.60 o                         
   1   8   3        388.82        404.52        64.47 o                         
   2   8   3         77.96         86.93        13.79 o                         
   0   9   3         19.49        168.59        56.10 o                         
   2   9   3        248.43        274.87        27.97 o                         
  -1  -9   4          9.38         18.33        18.06 o                         
   0  -9   4        243.66        285.34        47.01 o                         
   1  -9   4        370.99        438.19        52.77 o                         
  -3  -8   4          9.31         11.38        13.05 o                         
  -2  -8   4        164.97        191.34        18.88 o                         
  -1  -8   4        523.22        544.29        27.56 o                         
   0  -8   4        231.91        277.68        27.25 o                         
   1  -8   4         10.16         18.66         9.45 o                         
   2  -8   4        176.00        202.52        24.56 o                         
   3  -8   4        272.39        286.65        19.87 o                         
  -5  -7   4        108.46        110.39        33.36 o                         
  -4  -7   4        223.18        228.35        20.57 o                         
  -3  -7   4        472.85        460.69        26.95 o                         
  -2  -7   4        113.37        123.98        14.41 o                         
  -1  -7   4         17.34         21.83        10.30 o                         
   0  -7   4         69.17         68.72         9.19 o                         
   1  -7   4        914.41        880.07        35.44 o                         
   2  -7   4        474.87        480.41        25.44 o                         
   4  -7   4         41.70         27.12        15.69 o                         
  -6  -6   4        288.07        330.84        25.75 o                         
  -5  -6   4        154.60        185.59        19.23 o                         
  -4  -6   4        222.63        245.22        19.76 o                         
  -3  -6   4         37.93         29.65         8.08 o                         
  -2  -6   4        128.71        149.58        11.56 o                         
  -1  -6   4       1081.41       1064.73        33.34 o                         
   0  -6   4        347.52        349.44        12.99 o                         
   1  -6   4        151.04        141.48         9.52 o                         
   2  -6   4        281.73        291.21        18.59 o                         
   3  -6   4        139.23        137.14        12.06 o                         
   4  -6   4        215.29        219.16        32.45 o                         
   5  -6   4        120.10        116.71        19.60 o                         
  -6  -5   4         99.92         77.30        15.61 o                         
  -5  -5   4        632.84        621.76        29.26 o                         
  -4  -5   4        669.69        696.52        29.29 o                         
  -3  -5   4       1590.07       1640.06        46.55 o                         
  -2  -5   4        192.72        189.79         9.82 o                         
  -1  -5   4        125.88        119.64         8.90 o                         
   0  -5   4        520.82        496.12        13.43 o                         
   1  -5   4       2497.68       2499.17        52.56 o                         
   2  -5   4        434.33        425.36        13.79 o                         
   3  -5   4        742.38        686.55        23.61 o                         
   4  -5   4        302.82        301.59        22.37 o                         
   5  -5   4        360.76        359.84        29.19 o                         
  -7  -4   4         49.46         53.12        14.62 o                         
  -6  -4   4        209.47        254.59        26.88 o                         
  -5  -4   4        395.37        400.08        19.50 o                         
  -4  -4   4        563.48        559.53        18.38 o                         
  -3  -4   4         19.18         19.69         4.50 o                         
  -2  -4   4        813.86        829.36        20.99 o                         
  -1  -4   4       1384.26       1368.28        25.91 o                         
   0  -4   4        861.96        875.14        22.64 o                         
   1  -4   4         77.94         72.72         5.36 o                         
   2  -4   4        446.65        434.39        15.11 o                         
   3  -4   4       1656.01       1736.61        51.44 o                         
   4  -4   4        362.51        342.43        22.38 o                         
   5  -4   4        175.86        152.41        17.96 o                         
   6  -4   4         90.92         80.70        24.01 o                         
  -7  -3   4        166.41        179.58        16.04 o                         
  -6  -3   4        191.72        208.69        15.22 o                         
  -5  -3   4         49.15         38.26         8.26 o                         
  -4  -3   4       1121.55       1172.48        27.46 o                         
  -3  -3   4       1957.92       1983.40        43.28 o                         
  -2  -3   4        869.42        840.51        18.34 o                         
  -1  -3   4        109.11        116.91         3.94 o                         
   0  -3   4        641.19        600.03        12.20 o                         
   1  -3   4       1906.24       1809.84        37.69 o                         
   2  -3   4        684.69        642.42        16.31 o                         
   3  -3   4       1304.00       1303.40        34.29 o                         
   4  -3   4        477.70        470.93        17.38 o                         
   5  -3   4        553.17        532.97        36.91 o                         
   6  -3   4        225.86        186.39        25.07 o                         
  -7  -2   4        157.21        141.80        12.07 o                         
  -6  -2   4        322.79        329.99        16.33 o                         
  -5  -2   4        509.55        461.78        15.66 o                         
  -4  -2   4        520.27        525.03        15.10 o                         
  -3  -2   4         21.04         15.88         2.08 o                         
  -2  -2   4        252.84        242.09         6.46 o                         
  -1  -2   4       3349.95       3288.16        55.87 o                         
   0  -2   4        433.93        424.05         8.88 o                         
   1  -2   4        100.70         97.09         4.11 o                         
   2  -2   4        595.00        603.83        13.91 o                         
   3  -2   4       1088.05       1112.80        27.66 o                         
   4  -2   4         34.38         30.95         6.30 o                         
   5  -2   4        325.64        329.43        18.33 o                         
   6  -2   4         90.54         87.60        16.43 o                         
  -7  -1   4        323.20        316.88        38.21 o                         
  -6  -1   4         53.46         40.40         7.66 o                         
  -5  -1   4         13.63         14.40         3.96 o                         
  -4  -1   4       1459.84       1459.08        24.41 o                         
  -3  -1   4       1657.50       1666.42        28.55 o                         
  -2  -1   4       1360.75       1355.37        21.26 o                         
  -1  -1   4        765.49        772.06        13.59 o                         
   0  -1   4       2083.27       2204.06        34.95 o                         
   1  -1   4       3016.33       3009.42        47.96 o                         
   2  -1   4       3520.27       3707.73        62.62 o                         
   3  -1   4        145.23        141.04         5.35 o                         
   4  -1   4        138.11        137.20        10.76 o                         
   5  -1   4       1122.72       1161.84        37.24 o                         
   6  -1   4        610.35        675.35        56.33 o                         
   7  -1   4        141.09        127.73        19.77 o                         
  -7   0   4         27.24         31.54        20.32 o                         
  -6   0   4        646.77        676.22        27.63 o                         
  -5   0   4       1444.07       1447.67        24.05 o                         
  -4   0   4       1095.10       1012.78        17.06 o                         
  -3   0   4         71.18         65.66         2.97 o                         
  -2   0   4       1887.33       1931.60        29.86 o                         
  -1   0   4      27717.12      29166.86       477.72 o                         
   0   0   4       3251.83       3429.37        54.54 o                         
   1   0   4        264.11        281.33         6.28 o                         
   2   0   4       6541.06       7452.90       139.66 o                         
   3   0   4       2242.63       2286.82        45.21 o                         
   4   0   4        109.35        102.74         6.56 o                         
   5   0   4        434.96        399.74        20.00 o                         
   6   0   4        172.21        161.05        19.20 o                         
   7   0   4        170.00        144.06        20.33 o                         
  -7   1   4        335.44        354.79        38.51 o                         
  -6   1   4         59.53         58.62         7.76 o                         
  -5   1   4          6.76          2.60         4.09 o                         
  -4   1   4       1303.58       1300.38        28.11 o                         
  -3   1   4       1533.45       1528.78        27.37 o                         
  -2   1   4       1330.78       1311.82        24.15 o                         
  -1   1   4        766.65        768.81        14.01 o                         
   0   1   4       1821.75       1919.92        33.40 o                         
   1   1   4       2934.54       2988.71        48.02 o                         
   2   1   4       3595.12       3736.85        76.91 o                         
   3   1   4        133.31        133.97         6.13 o                         
   4   1   4        108.40        107.07         7.24 o                         
   5   1   4       1149.88       1131.48        36.36 o                         
   6   1   4        645.87        680.14        29.24 o                         
   7   1   4        134.55        117.52        16.09 o                         
  -7   2   4        140.95         97.90        30.02 o                         
  -6   2   4        409.80        391.09        21.97 o                         
  -5   2   4        599.08        567.98        14.01 o                         
  -4   2   4        459.43        442.39        10.78 o                         
  -3   2   4         23.20         20.06         2.30 o                         
  -2   2   4        347.64        326.10        13.06 o                         
  -1   2   4       3439.15       3373.36        53.84 o                         
   0   2   4        570.79        564.18        11.43 o                         
   1   2   4         84.54         82.74         3.86 o                         
   2   2   4        672.78        690.11        13.63 o                         
   3   2   4       1016.55        999.16        27.35 o                         
   4   2   4         39.13         36.84         5.63 o                         
   5   2   4        303.82        307.20        15.36 o                         
   6   2   4         88.82         86.68        13.43 o                         
  -7   3   4        174.47        187.34        34.29 o                         
  -6   3   4        183.26        157.03        15.09 o                         
  -5   3   4         36.19         31.34         8.06 o                         
  -4   3   4       1084.47       1114.30        25.27 o                         
  -3   3   4       2023.90       2007.93        36.73 o                         
  -2   3   4        894.34        846.08        17.79 o                         
  -1   3   4        109.42        108.86         4.34 o                         
   0   3   4        669.53        640.46        11.09 o                         
   1   3   4       2003.49       1941.98        33.97 o                         
   2   3   4        729.39        719.72        14.92 o                         
   3   3   4       1298.66       1316.71        33.81 o                         
   4   3   4        480.33        464.84        16.82 o                         
   5   3   4        584.84        585.93        24.19 o                         
   6   3   4        247.89        274.90        31.60 o                         
  -7   4   4         50.60         48.93        13.37 o                         
  -6   4   4        246.88        277.98        18.96 o                         
  -5   4   4        492.92        464.00        22.45 o                         
  -4   4   4        534.02        523.06        17.26 o                         
  -3   4   4         24.65         26.73         5.04 o                         
  -2   4   4        947.79        916.49        23.09 o                         
  -1   4   4       1378.44       1317.93        27.10 o                         
   0   4   4       1002.32       1037.32        17.52 o                         
   1   4   4         79.07         82.52         4.57 o                         
   2   4   4        457.37        457.38        13.44 o                         
   3   4   4       1830.94       1901.32        40.32 o                         
   4   4   4        426.90        433.63        19.02 o                         
   5   4   4        157.68        153.09        14.64 o                         
   6   4   4        101.43        121.84        14.37 o                         
  -6   5   4        101.93         94.65        26.61 o                         
  -5   5   4        616.36        582.10        26.65 o                         
  -4   5   4        643.89        651.95        25.73 o                         
  -3   5   4       1610.15       1612.63        36.85 o                         
  -2   5   4        211.67        181.44        12.59 o                         
  -1   5   4        126.04        113.42         7.44 o                         
   0   5   4        513.81        498.90        13.16 o                         
   1   5   4       2368.29       2326.33        50.17 o                         
   2   5   4        360.05        367.47        13.40 o                         
   3   5   4        780.34        765.16        21.86 o                         
   4   5   4        310.57        311.47        17.76 o                         
   5   5   4        335.82        339.70        20.65 o                         
  -6   6   4        310.00        293.56        60.77 o                         
  -5   6   4        139.35        166.84        18.60 o                         
  -4   6   4        188.29        203.42        34.79 o                         
  -3   6   4         45.59         50.30        16.72 o                         
  -2   6   4         94.01         90.59        13.92 o                         
  -1   6   4        870.24        832.71        22.73 o                         
   0   6   4        284.90        296.59        17.91 o                         
   1   6   4        164.95        155.11        12.68 o                         
   2   6   4        270.43        275.43        13.07 o                         
   3   6   4        129.52        144.47        13.35 o                         
   4   6   4        217.18        224.58        18.87 o                         
   5   6   4        107.69        117.26        15.30 o                         
  -4   7   4        182.23        152.43        21.11 o                         
  -3   7   4        546.94        556.61        39.57 o                         
  -2   7   4        137.01        105.63        14.24 o                         
  -1   7   4         17.26         29.19        12.04 o                         
   0   7   4        101.13        120.32        21.67 o                         
   1   7   4        936.26        887.75        38.59 o                         
   2   7   4        438.58        467.72        44.68 o                         
   4   7   4         36.98         39.16        11.84 o                         
  -3   8   4         12.55         20.60        13.07 o                         
  -2   8   4        164.02        177.80       100.67 o                         
  -1   8   4        523.01        645.02        58.11 o                         
   0   8   4        239.65        295.18        51.72 o                         
   1   8   4         13.70         15.73        12.97 o                         
   2   8   4        226.77        200.09        22.19 o                         
   3   8   4        263.18        247.31        26.51 o                         
  -2   9   4        111.07        356.00        70.05 o                         
  -1   9   4          9.57        167.44        38.38 o                         
   0   9   4        243.24        480.10        51.73 o                         
   1   9   4        345.33        328.12        27.45 o                         
  -2  -9   5          6.61          9.64        11.87 o                         
   1  -9   5        275.45        229.21        58.99 o                         
  -3  -8   5        121.39        168.49        22.69 o                         
  -2  -8   5        191.80        263.56        25.32 o                         
  -1  -8   5         26.18         40.90        17.92 o                         
   0  -8   5         37.52         46.43        17.31 o                         
   1  -8   5        412.03        454.38        49.63 o                         
   2  -8   5        147.57        132.23        21.52 o                         
   3  -8   5        176.00        176.63        16.62 o                         
  -5  -7   5        231.55        275.85        30.54 o                         
  -4  -7   5        656.51        705.77        34.44 o                         
  -3  -7   5        142.96        173.29        18.55 o                         
  -2  -7   5          4.12          6.37        10.83 o                         
  -1  -7   5        895.64        922.16        35.23 o                         
   0  -7   5       1021.77       1081.38        38.88 o                         
   1  -7   5        410.56        380.28        21.93 o                         
   2  -7   5        152.63        158.75        21.71 o                         
   3  -7   5        585.67        559.60        26.72 o                         
   4  -7   5        279.12        229.31        29.36 o                         
  -5  -6   5         24.45         24.99        12.68 o                         
  -4  -6   5         43.19         56.15        12.87 o                         
  -3  -6   5        602.78        604.43        23.94 o                         
  -2  -6   5        888.09        872.44        30.28 o                         
  -1  -6   5        742.72        743.00        30.49 o                         
   0  -6   5         34.68         36.70         7.20 o                         
   1  -6   5        303.71        276.18        13.15 o                         
   2  -6   5       1377.67       1306.05        43.89 o                         
   3  -6   5        329.10        322.75        23.11 o                         
   4  -6   5         30.45         13.79        13.75 o                         
   5  -6   5        150.83        125.05        20.29 o                         
  -5  -5   5        260.11        261.49        19.86 o                         
  -4  -5   5        471.52        501.81        24.48 o                         
  -3  -5   5         63.76         64.88         7.68 o                         
  -2  -5   5         74.62         82.66         8.73 o                         
  -1  -5   5        565.18        549.63        16.84 o                         
   0  -5   5       1121.76       1093.43        28.35 o                         
   1  -5   5        382.39        372.86        12.40 o                         
   2  -5   5        161.65        161.94        10.80 o                         
   3  -5   5        604.32        609.40        24.03 o                         
   4  -5   5        398.03        415.19        33.11 o                         
   5  -5   5        490.35        520.26        32.08 o                         
  -6  -4   5        290.17        318.65        23.44 o                         
  -5  -4   5         78.93         71.10        10.44 o                         
  -4  -4   5         19.23         21.58         6.13 o                         
  -3  -4   5        524.50        541.50        16.83 o                         
  -2  -4   5       1460.66       1441.10        31.45 o                         
  -1  -4   5        382.89        387.38        10.21 o                         
   0  -4   5         59.36         55.23         3.83 o                         
   1  -4   5       1210.02       1205.51        29.46 o                         
   2  -4   5       1419.18       1359.55        40.41 o                         
   3  -4   5        504.63        475.91        17.36 o                         
   4  -4   5        177.90        144.96        16.03 o                         
   5  -4   5        167.18        150.67        24.11 o                         
   6  -4   5        348.22        316.24        33.29 o                         
  -7  -3   5          1.73          2.61         8.91 o                         
  -6  -3   5        267.81        261.02        25.47 o                         
  -5  -3   5        756.96        789.78        25.79 o                         
  -4  -3   5       1242.05       1240.99        32.64 o                         
  -3  -3   5         10.46         14.18         3.72 o                         
  -2  -3   5         22.12         20.14         2.59 o                         
  -1  -3   5       1321.24       1273.04        23.13 o                         
   0  -3   5       2198.03       2214.91        40.05 o                         
   1  -3   5        934.71        934.07        21.22 o                         
   2  -3   5        136.39        142.44         8.94 o                         
   3  -3   5        271.69        262.44        12.65 o                         
   4  -3   5        329.74        343.53        15.65 o                         
   5  -3   5        664.71        686.56        41.31 o                         
   6  -3   5         63.88         62.03        17.22 o                         
  -7  -2   5        234.29        712.01        74.60 o                         
  -6  -2   5       1238.02       1279.25        39.02 o                         
  -5  -2   5        154.77        154.06         9.35 o                         
  -4  -2   5        142.52        147.36         8.13 o                         
  -3  -2   5       1971.73       1946.98        39.29 o                         
  -2  -2   5       4833.51       4867.27        90.42 o                         
  -1  -2   5         50.49         47.38         3.42 o                         
   0  -2   5        380.14        383.05         7.98 o                         
   1  -2   5       4339.22       4408.93        74.05 o                         
   2  -2   5       1450.80       1406.51        27.11 o                         
   3  -2   5        774.02        764.52        25.85 o                         
   4  -2   5        138.64        137.91        12.06 o                         
   5  -2   5        436.29        455.21        24.73 o                         
   6  -2   5        432.59        463.17        30.49 o                         
  -7  -1   5          9.52        293.83        46.10 o                         
  -6  -1   5        142.74        139.12        15.23 o                         
  -5  -1   5        703.03        708.02        17.33 o                         
  -4  -1   5       1789.13       1776.59        35.34 o                         
  -3  -1   5        583.33        572.93        13.31 o                         
  -2  -1   5        214.87        217.51         5.89 o                         
  -1  -1   5       6590.30       6938.18       109.20 o                         
   0  -1   5       2766.27       2904.92        56.63 o                         
   1  -1   5       1275.41       1279.47        22.40 o                         
   2  -1   5        413.50        438.65         9.96 o                         
   3  -1   5       1119.34       1112.44        27.48 o                         
   4  -1   5        947.58        962.05        27.54 o                         
   5  -1   5        531.33        552.29        28.71 o                         
   6  -1   5         33.59         33.42        12.00 o                         
  -7   0   5         47.41        320.22        58.53 o                         
  -6   0   5       1075.07       1086.98        31.12 o                         
  -5   0   5          3.07          1.72         2.86 o                         
  -4   0   5        591.88        589.62        13.19 o                         
  -3   0   5       1338.97       1365.58        24.85 o                         
  -2   0   5        711.02        685.44        13.94 o                         
  -1   0   5       3712.64       4040.41        64.17 o                         
   0   0   5          0.46          2.24         1.90 o                         
   1   0   5       1106.05       1147.61        22.42 o                         
   2   0   5         37.29         37.16         3.43 o                         
   3   0   5        644.87        640.39        15.85 o                         
   4   0   5        224.33        211.98         9.21 o                         
   5   0   5        631.57        633.22        26.21 o                         
   6   0   5        352.96        362.18        21.89 o                         
  -6   1   5        156.91        199.32        17.83 o                         
  -5   1   5        722.42        745.47        20.25 o                         
  -4   1   5       1906.13       1888.19        32.25 o                         
  -3   1   5        637.99        632.40        12.08 o                         
  -2   1   5        246.75        251.11         6.98 o                         
  -1   1   5       6856.97       6975.74       109.74 o                         
   0   1   5       2916.81       2997.22        48.03 o                         
   1   1   5       1176.95       1178.92        22.23 o                         
   2   1   5        419.33        456.21        10.83 o                         
   3   1   5       1216.05       1210.13        27.64 o                         
   4   1   5        940.12        932.33        24.27 o                         
   5   1   5        464.40        463.63        21.35 o                         
   6   1   5         27.95         24.30        13.25 o                         
  -7   2   5        243.48        674.10        73.09 o                         
  -6   2   5       1275.99       1274.67        32.92 o                         
  -5   2   5        152.71        146.11         8.54 o                         
  -4   2   5        146.14        139.72         6.73 o                         
  -3   2   5       2063.55       2014.89        38.62 o                         
  -2   2   5       4688.29       4702.66        86.41 o                         
  -1   2   5         66.76         66.23         3.22 o                         
   0   2   5        390.89        404.73         8.60 o                         
   1   2   5       4317.96       4432.66        74.58 o                         
   2   2   5       1395.52       1361.49        25.57 o                         
   3   2   5        801.06        783.01        21.88 o                         
   4   2   5        127.73        132.95         9.35 o                         
   5   2   5        432.25        450.59        20.38 o                         
   6   2   5        431.65        489.37        36.33 o                         
  -7   3   5          3.84          3.51        10.36 o                         
  -6   3   5        285.61        267.00        22.03 o                         
  -5   3   5        658.97        661.60        22.96 o                         
  -4   3   5       1258.13       1271.64        29.92 o                         
  -3   3   5          2.66          5.00         3.85 o                         
  -2   3   5         31.15         34.86         3.71 o                         
  -1   3   5       1306.31       1276.80        21.48 o                         
   0   3   5       2185.96       2158.52        36.20 o                         
   1   3   5        846.42        857.88        17.84 o                         
   2   3   5        141.22        164.29         8.59 o                         
   3   3   5        316.64        319.82        12.56 o                         
   4   3   5        343.99        352.40        17.21 o                         
   5   3   5        639.56        626.65        25.59 o                         
   6   3   5         59.48         53.28        10.35 o                         
  -6   4   5        277.39        287.92        22.39 o                         
  -5   4   5         57.40         66.94        15.21 o                         
  -4   4   5         21.23         23.55         5.71 o                         
  -3   4   5        480.81        482.82        14.94 o                         
  -2   4   5       1347.29       1327.49        33.65 o                         
  -1   4   5        403.59        391.89         9.42 o                         
   0   4   5         55.74         57.75         3.72 o                         
   1   4   5       1330.58       1333.59        26.86 o                         
   2   4   5       1411.73       1407.57        31.43 o                         
   3   4   5        443.79        431.37        16.26 o                         
   4   4   5        161.42        127.83        11.97 o                         
   5   4   5        149.57        172.32        17.59 o                         
   6   4   5        337.33        295.99        39.70 o                         
  -6   5   5         20.70        148.30        59.74 o                         
  -5   5   5        250.31        275.73        40.66 o                         
  -4   5   5        497.81        506.70        22.61 o                         
  -3   5   5         40.50         35.63         6.90 o                         
  -2   5   5         77.15         79.87         8.86 o                         
  -1   5   5        534.00        521.55        15.41 o                         
   0   5   5       1134.37       1106.82        22.55 o                         
   1   5   5        332.84        337.61        11.63 o                         
   2   5   5        161.81        202.66        11.17 o                         
   3   5   5        553.95        542.26        22.44 o                         
   4   5   5        380.90        369.32        19.64 o                         
   5   5   5        495.80        506.86        24.97 o                         
  -5   6   5         27.95         36.01        14.63 o                         
  -4   6   5         35.57         50.26        15.56 o                         
  -3   6   5        604.81        636.98        28.49 o                         
  -2   6   5        996.97        969.69        27.38 o                         
  -1   6   5        861.91        832.40        23.66 o                         
   0   6   5         31.44         41.44         9.97 o                         
   1   6   5        354.56        347.94        13.21 o                         
   2   6   5       1579.56       1574.64        35.66 o                         
   3   6   5        315.28        313.92        18.15 o                         
   4   6   5         27.55         33.93        12.95 o                         
   5   6   5        145.33        114.62        15.30 o                         
  -5   7   5        225.37        241.33        33.81 o                         
  -4   7   5        609.43        682.47        69.72 o                         
  -3   7   5        136.49        166.29        91.42 o                         
  -2   7   5          2.73         25.31        24.92 o                         
  -1   7   5        851.00        861.28        29.80 o                         
   0   7   5        917.21        934.87        41.08 o                         
   1   7   5        350.21        380.68        34.01 o                         
   2   7   5        156.62        150.66        26.21 o                         
   3   7   5        546.75        516.38        23.84 o                         
   4   7   5        271.28        293.48        26.83 o                         
  -3   8   5        110.10         92.20        15.43 o                         
  -2   8   5        172.95        360.17        48.46 o                         
  -1   8   5         48.17        126.37        35.80 o                         
   0   8   5         38.99         83.52        29.63 o                         
   1   8   5        378.50        343.88        28.50 o                         
   2   8   5        228.43        204.57        40.49 o                         
   3   8   5        165.43        190.25        21.28 o                         
  -1   9   5        272.11        606.44        57.16 o                         
   0   9   5        444.59        998.79        66.63 o                         
   1   9   5        255.07        252.85        26.22 o                         
   0  -9   6         75.91         69.75        38.21 o                         
  -3  -8   6        144.68        184.19        21.16 o                         
  -2  -8   6         30.58         40.54        14.36 o                         
  -1  -8   6        394.90        393.56        25.14 o                         
   0  -8   6        253.52        285.61        29.56 o                         
   1  -8   6        545.55        584.26        40.18 o                         
  -5  -7   6        229.56        245.39        22.66 o                         
  -4  -7   6         30.07         35.24        14.66 o                         
  -3  -7   6         24.82         31.41        12.78 o                         
  -2  -7   6        514.34        512.21        26.42 o                         
  -1  -7   6        785.93        808.65        34.24 o                         
   0  -7   6        293.44        301.92        21.42 o                         
   1  -7   6        146.17        124.37        14.61 o                         
   2  -7   6        202.94        177.07        17.18 o                         
   3  -7   6        366.33        367.96        25.78 o                         
   4  -7   6        220.56        208.41        23.42 o                         
  -5  -6   6         34.80         34.45        13.86 o                         
  -4  -6   6        389.87        423.56        23.99 o                         
  -3  -6   6        287.08        297.91        16.32 o                         
  -2  -6   6         76.65         88.86         9.98 o                         
  -1  -6   6         22.98         29.39         7.12 o                         
   0  -6   6        940.16        907.45        43.57 o                         
   1  -6   6        627.03        621.84        20.65 o                         
   2  -6   6        152.24        143.20        14.94 o                         
   3  -6   6         95.57         69.40        19.74 o                         
   4  -6   6        120.95         98.47        17.65 o                         
  -6  -5   6        407.44        451.46        23.66 o                         
  -5  -5   6        526.97        537.69        23.58 o                         
  -4  -5   6         53.94         67.40        10.46 o                         
  -3  -5   6        121.48        129.72         9.85 o                         
  -2  -5   6       1504.16       1561.46        39.77 o                         
  -1  -5   6        807.55        800.28        23.02 o                         
   0  -5   6       1063.59       1052.37        24.81 o                         
   1  -5   6        143.95        138.60         8.87 o                         
   2  -5   6        353.40        336.75        16.85 o                         
   3  -5   6        790.36        782.21        29.36 o                         
   4  -5   6        278.51        284.90        29.00 o                         
   5  -5   6          4.53         10.82         7.82 o                         
  -6  -4   6         96.19        102.19        12.21 o                         
  -5  -4   6         46.31         46.45         8.78 o                         
  -4  -4   6       1158.41       1184.82        32.52 o                         
  -3  -4   6       1051.87       1082.53        29.21 o                         
  -2  -4   6        370.36        370.06        12.27 o                         
  -1  -4   6        838.78        828.77        20.75 o                         
   0  -4   6       1970.85       1967.15        35.81 o                         
   1  -4   6        657.71        630.03        22.45 o                         
   2  -4   6        276.89        259.58        12.69 o                         
   3  -4   6        170.64        139.45        10.66 o                         
   4  -4   6        452.09        429.85        28.98 o                         
   5  -4   6        572.43        575.41        33.34 o                         
  -7  -3   6        137.46        130.95        12.38 o                         
  -6  -3   6        637.10        633.06        22.25 o                         
  -5  -3   6        303.30        312.07        14.61 o                         
  -4  -3   6         82.77         81.32         6.82 o                         
  -3  -3   6        192.49        197.83        10.41 o                         
  -2  -3   6       2158.26       2148.84        40.12 o                         
  -1  -3   6       1093.52       1066.06        20.61 o                         
   0  -3   6       2766.88       2941.00        50.55 o                         
   1  -3   6        128.08        141.10         6.57 o                         
   2  -3   6        685.96        674.37        24.43 o                         
   3  -3   6       2776.16       2852.59        67.31 o                         
   4  -3   6        815.63        853.67        32.09 o                         
   5  -3   6          3.61         -1.81        13.87 o                         
   6  -3   6        177.78        176.13        21.39 o                         
  -7  -2   6        220.43        247.67        23.35 o                         
  -6  -2   6         19.01         17.03         7.24 o                         
  -5  -2   6        193.38        198.12        11.33 o                         
  -4  -2   6        883.64        893.24        22.04 o                         
  -3  -2   6        672.23        669.26        15.24 o                         
  -2  -2   6         53.44         51.52         4.04 o                         
  -1  -2   6        526.75        528.36        12.01 o                         
   0  -2   6       1052.01       1013.95        17.36 o                         
   1  -2   6       1722.43       1745.50        38.24 o                         
   2  -2   6        809.04        804.48        20.91 o                         
   3  -2   6          2.20          0.99         5.26 o                         
   4  -2   6        445.86        457.03        22.55 o                         
   5  -2   6        628.69        661.66        31.31 o                         
   6  -2   6        378.26        356.54        43.82 o                         
  -7  -1   6        271.77        246.64        22.44 o                         
  -6  -1   6       1238.66       1259.72        38.93 o                         
  -5  -1   6        355.51        359.62        11.72 o                         
  -4  -1   6        100.68        104.04         6.06 o                         
  -3  -1   6        600.35        603.58        13.35 o                         
  -2  -1   6       1380.95       1368.85        23.86 o                         
  -1  -1   6        834.05        847.40        16.44 o                         
   0  -1   6        721.14        698.61        14.13 o                         
   1  -1   6        550.61        543.31        12.59 o                         
   2  -1   6        182.51        174.60         5.94 o                         
   3  -1   6       1518.60       1471.14        36.80 o                         
   4  -1   6        284.09        263.23        13.78 o                         
   5  -1   6         23.66         23.49        12.29 o                         
   6  -1   6        108.34         99.47        18.88 o                         
  -6   0   6          5.53         -1.38        10.25 o                         
  -5   0   6         98.02         96.94         7.11 o                         
  -4   0   6        925.98        919.72        20.36 o                         
  -3   0   6       1261.95       1241.32        24.50 o                         
  -2   0   6        364.57        367.31         8.35 o                         
  -1   0   6        756.28        823.22        15.16 o                         
   0   0   6       3168.68       3272.34        53.07 o                         
   1   0   6       4868.55       5197.90        98.78 o                         
   2   0   6        996.11        981.81        19.14 o                         
   3   0   6         72.53         76.18         5.78 o                         
   4   0   6        359.33        368.33        15.96 o                         
   5   0   6        793.26        817.46        31.23 o                         
   6   0   6        361.32        354.16        22.49 o                         
  -7   1   6        283.91        262.79        30.91 o                         
  -6   1   6       1191.85       1228.77        39.70 o                         
  -5   1   6        354.76        355.19        14.88 o                         
  -4   1   6         80.27         77.75         5.01 o                         
  -3   1   6        581.81        565.25        11.15 o                         
  -2   1   6       1247.32       1219.43        25.77 o                         
  -1   1   6        885.52        864.22        18.27 o                         
   0   1   6        653.55        624.60        12.81 o                         
   1   1   6        567.44        571.89        12.01 o                         
   2   1   6        170.29        166.25         6.60 o                         
   3   1   6       1411.33       1408.47        33.42 o                         
   4   1   6        306.65        294.38        11.99 o                         
   5   1   6         26.09         15.17        11.01 o                         
   6   1   6        101.64         93.31        15.51 o                         
  -7   2   6        174.37        186.03        22.26 o                         
  -6   2   6         18.57         18.61         8.55 o                         
  -5   2   6        207.52        218.15        15.04 o                         
  -4   2   6        865.16        884.04        24.76 o                         
  -3   2   6        556.93        544.26        15.89 o                         
  -2   2   6         73.83         72.35         4.15 o                         
  -1   2   6        466.53        466.05        10.33 o                         
   0   2   6        953.24        924.00        19.80 o                         
   1   2   6       1950.79       2056.76        36.46 o                         
   2   2   6        829.37        852.98        19.34 o                         
   3   2   6          1.45          2.32         4.30 o                         
   4   2   6        364.44        375.06        17.58 o                         
   5   2   6        657.82        655.13        29.78 o                         
   6   2   6        387.54        404.90        33.63 o                         
  -7   3   6        150.61        142.23        17.60 o                         
  -6   3   6        608.12        589.54        26.46 o                         
  -5   3   6        327.35        321.94        15.88 o                         
  -4   3   6         74.05         78.37         6.83 o                         
  -3   3   6        186.93        178.91         9.87 o                         
  -2   3   6       2173.36       2149.39        42.08 o                         
  -1   3   6       1175.25       1179.06        23.60 o                         
   0   3   6       2554.74       2632.37        46.01 o                         
   1   3   6        150.79        165.92         6.36 o                         
   2   3   6        742.64        775.19        20.85 o                         
   3   3   6       2571.51       2565.45        64.52 o                         
   4   3   6        759.86        742.68        27.75 o                         
   5   3   6          2.57          8.30         8.94 o                         
   6   3   6        180.74        201.61        22.91 o                         
  -6   4   6        100.13         96.75        15.63 o                         
  -5   4   6         40.18         33.43        10.99 o                         
  -4   4   6       1181.77       1207.37        33.30 o                         
  -3   4   6       1069.42       1089.65        26.72 o                         
  -2   4   6        413.11        415.19        18.64 o                         
  -1   4   6        858.50        854.26        17.89 o                         
   0   4   6       1836.72       1823.30        32.75 o                         
   1   4   6        743.94        712.26        18.02 o                         
   2   4   6        305.99        290.38        11.54 o                         
   3   4   6        164.82        157.44        10.59 o                         
   4   4   6        431.77        423.55        20.49 o                         
   5   4   6        569.84        597.25        26.39 o                         
  -6   5   6        342.24        350.96        32.16 o                         
  -5   5   6        491.45        509.28        35.94 o                         
  -4   5   6         59.31         67.61        12.87 o                         
  -3   5   6        108.43        114.88        10.13 o                         
  -2   5   6       1541.71       1557.32        38.70 o                         
  -1   5   6        811.62        788.74        20.80 o                         
   0   5   6       1002.30       1019.05        21.61 o                         
   1   5   6        128.98        140.32         8.93 o                         
   2   5   6        362.92        373.37        14.15 o                         
   3   5   6        774.75        801.50        28.59 o                         
   4   5   6        286.82        347.65        20.98 o                         
   5   5   6          5.39          7.47        10.93 o                         
  -5   6   6         54.56         63.77        31.71 o                         
  -4   6   6        396.38        386.96        25.44 o                         
  -3   6   6        277.17        262.91        22.41 o                         
  -2   6   6         57.12         65.38         8.54 o                         
  -1   6   6         19.47         22.57         6.83 o                         
   0   6   6        925.73        912.35        34.37 o                         
   1   6   6        582.97        618.59        21.19 o                         
   2   6   6        163.34        160.40        10.82 o                         
   3   6   6         91.64         81.53        11.74 o                         
   4   6   6        133.37        116.13        14.19 o                         
  -5   7   6        240.93        239.64        59.14 o                         
  -4   7   6         37.24         47.62        16.41 o                         
  -3   7   6         27.58         48.22        27.95 o                         
  -2   7   6        593.03        639.53        73.69 o                         
  -1   7   6        817.60        829.28        39.05 o                         
   0   7   6        305.73        350.23        35.24 o                         
   1   7   6        163.19        109.63        17.15 o                         
   2   7   6        198.39        209.79        15.65 o                         
   3   7   6        381.85        372.02        20.97 o                         
   4   7   6        222.30        244.45        28.20 o                         
  -3   8   6        161.03        138.29        30.93 o                         
  -2   8   6         23.76         56.44        62.02 o                         
  -1   8   6        356.43        473.32        52.92 o                         
   0   8   6        281.16        341.50        45.59 o                         
   1   8   6        588.05        623.99        40.87 o                         
  -1   9   6        439.58        933.86        67.42 o                         
  -3  -8   7         14.28         22.74        30.93 o                         
  -2  -8   7        325.77        371.66        28.33 o                         
  -1  -8   7        213.13        251.46        21.43 o                         
   0  -8   7        303.34        294.89        70.51 o                         
   2  -8   7         34.47         31.76        18.72 o                         
  -4  -7   7        198.11        220.15        18.37 o                         
  -3  -7   7        298.22        358.23        27.10 o                         
  -2  -7   7        368.03        374.71        24.11 o                         
  -1  -7   7        350.19        327.80        23.38 o                         
   0  -7   7        107.35        119.45        20.83 o                         
   1  -7   7        182.37        225.52        25.86 o                         
   2  -7   7        309.90        327.34        20.32 o                         
   3  -7   7         40.66         35.22        12.40 o                         
  -5  -6   7        377.00        413.41        22.82 o                         
  -4  -6   7        233.55        255.21        17.51 o                         
  -3  -6   7         31.29         34.88         8.13 o                         
  -2  -6   7       1297.53       1342.03        39.86 o                         
  -1  -6   7        468.00        464.14        19.45 o                         
   0  -6   7        686.40        678.18        30.15 o                         
   1  -6   7         13.67          9.58         6.00 o                         
   2  -6   7         96.96         75.85        12.39 o                         
   3  -6   7        414.32        453.93        28.29 o                         
   4  -6   7        467.18        462.91        25.59 o                         
  -6  -5   7        206.33        233.61        16.29 o                         
  -5  -5   7         20.92         25.53        10.73 o                         
  -4  -5   7        211.16        261.26        15.16 o                         
  -3  -5   7        402.07        387.58        14.74 o                         
  -2  -5   7       1752.65       1724.61        39.87 o                         
  -1  -5   7         67.28         73.55         6.42 o                         
   0  -5   7        151.82        155.72        11.63 o                         
   1  -5   7        823.31        835.33        32.61 o                         
   2  -5   7        934.11        930.87        27.96 o                         
   3  -5   7         46.50         36.79         9.25 o                         
   4  -5   7         34.95         31.24        15.09 o                         
   5  -5   7        208.75        185.39        21.76 o                         
  -6  -4   7        409.94        405.35        19.37 o                         
  -5  -4   7        607.96        643.09        22.40 o                         
  -4  -4   7        172.81        184.99        11.68 o                         
  -3  -4   7        187.72        186.56         9.68 o                         
  -2  -4   7        394.86        385.74        12.62 o                         
  -1  -4   7        471.20        479.60        13.14 o                         
   0  -4   7       1488.75       1517.77        32.30 o                         
   1  -4   7        149.19        147.26         9.41 o                         
   2  -4   7          9.55          2.84         3.75 o                         
   3  -4   7        281.19        263.42        14.50 o                         
   4  -4   7        853.74        853.18        38.79 o                         
   5  -4   7        209.00        188.26        27.66 o                         
  -6  -3   7        123.22        116.81        12.29 o                         
  -5  -3   7         12.51          6.74         6.54 o                         
  -4  -3   7        446.06        440.21        15.32 o                         
  -3  -3   7        569.99        570.72        17.86 o                         
  -2  -3   7       2197.40       2203.24        51.51 o                         
  -1  -3   7        243.00        236.16         8.19 o                         
   0  -3   7       1608.10       1634.69        30.72 o                         
   1  -3   7       1657.94       1655.83        36.34 o                         
   2  -3   7       1372.70       1335.95        35.42 o                         
   3  -3   7        533.25        523.19        27.11 o                         
   4  -3   7        154.34        129.40        19.84 o                         
   5  -3   7        188.79        186.98        21.21 o                         
   6  -3   7        211.42        186.57        23.67 o                         
  -7  -2   7         54.68         51.56        59.14 o                         
  -6  -2   7        256.41        265.08        20.17 o                         
  -5  -2   7        587.48        590.51        19.36 o                         
  -4  -2   7        697.14        687.84        18.61 o                         
  -3  -2   7        505.81        510.15        14.43 o                         
  -2  -2   7        903.11        888.39        18.91 o                         
  -1  -2   7       1249.05       1233.79        22.90 o                         
   0  -2   7       2337.20       2350.03        46.32 o                         
   1  -2   7         54.40         49.34         3.69 o                         
   2  -2   7        213.93        202.41         8.86 o                         
   3  -2   7       1320.07       1311.58        36.33 o                         
   4  -2   7       1263.41       1270.88        40.79 o                         
   5  -2   7        146.23        149.23        19.23 o                         
   6  -2   7          3.02          6.34        16.64 o                         
  -7  -1   7        445.78        436.33        40.62 o                         
  -6  -1   7         13.82         13.93        12.99 o                         
  -5  -1   7         51.80         49.82         5.49 o                         
  -4  -1   7        454.29        442.86        12.76 o                         
  -3  -1   7        735.26        719.31        17.76 o                         
  -2  -1   7       3210.00       3389.67        56.58 o                         
  -1  -1   7       1775.68       1870.13        32.83 o                         
   0  -1   7        736.44        748.46        15.12 o                         
   1  -1   7        566.79        568.34        13.97 o                         
   2  -1   7       3463.52       3547.03        81.71 o                         
   3  -1   7        159.76        138.23        14.13 o                         
   4  -1   7         35.21         19.41         9.27 o                         
   5  -1   7        349.32        381.04        24.47 o                         
   6  -1   7        466.78        481.78        26.36 o                         
  -6   0   7        209.23        212.70        19.10 o                         
  -5   0   7        315.11        326.53        15.57 o                         
  -4   0   7        858.55        842.53        20.84 o                         
  -3   0   7        116.67        114.76         5.09 o                         
  -2   0   7       1326.30       1355.52        26.55 o                         
  -1   0   7        174.94        132.78         5.45 o                         
   0   0   7       1478.03       1544.13        30.07 o                         
   1   0   7        223.32        224.62         7.58 o                         
   2   0   7         24.23         31.16         4.41 o                         
   3   0   7       1380.56       1434.29        31.37 o                         
   4   0   7        849.66        849.54        27.52 o                         
   5   0   7        148.14        163.92        16.06 o                         
   6   0   7          4.20         -0.68        12.16 o                         
  -7   1   7        448.38        474.52        31.47 o                         
  -6   1   7         12.05          9.25        12.12 o                         
  -5   1   7         52.32         40.19         9.06 o                         
  -4   1   7        476.20        450.35        18.50 o                         
  -3   1   7        829.86        794.52        17.46 o                         
  -2   1   7       3130.22       3158.27        65.49 o                         
  -1   1   7       1720.02       1794.88        35.10 o                         
   0   1   7        740.76        764.41        14.84 o                         
   1   1   7        551.34        564.70        12.48 o                         
   2   1   7       3395.20       3536.15        74.66 o                         
   3   1   7        196.39        194.66         9.92 o                         
   4   1   7         37.53         31.87         6.98 o                         
   5   1   7        385.93        370.86        22.04 o                         
   6   1   7        486.83        463.48        40.84 o                         
  -6   2   7        216.30        180.10        23.11 o                         
  -5   2   7        547.97        578.60        23.56 o                         
  -4   2   7        723.32        712.93        21.70 o                         
  -3   2   7        532.98        553.08        17.47 o                         
  -2   2   7       1014.21        975.93        19.44 o                         
  -1   2   7       1110.13       1067.75        23.96 o                         
   0   2   7       2362.59       2357.44        39.78 o                         
   1   2   7         48.45         47.21         4.46 o                         
   2   2   7        215.65        206.67         9.84 o                         
   3   2   7       1367.68       1387.86        35.56 o                         
   4   2   7       1299.79       1265.86        45.12 o                         
   5   2   7        116.46        122.10        14.81 o                         
   6   2   7          2.83         -1.18        15.11 o                         
  -7   3   7        253.94        591.31        81.28 o                         
  -6   3   7        136.58        145.50        18.93 o                         
  -5   3   7         12.83         11.13         9.42 o                         
  -4   3   7        426.38        395.71        14.48 o                         
  -3   3   7        633.53        614.58        19.38 o                         
  -2   3   7       2148.30       2134.71        50.27 o                         
  -1   3   7        258.78        259.75         7.91 o                         
   0   3   7       1543.80       1566.90        32.02 o                         
   1   3   7       1547.61       1556.82        31.99 o                         
   2   3   7       1362.89       1326.28        38.66 o                         
   3   3   7        647.55        652.40        20.33 o                         
   4   3   7        137.97        147.82        13.32 o                         
   5   3   7        207.19        197.63        15.95 o                         
   6   3   7        261.63        274.77        37.60 o                         
  -6   4   7        413.90        444.58        49.54 o                         
  -5   4   7        601.69        578.63        33.28 o                         
  -4   4   7        152.36        147.04        13.69 o                         
  -3   4   7        187.62        196.94        10.36 o                         
  -2   4   7        339.45        348.86        16.62 o                         
  -1   4   7        365.84        357.01        11.44 o                         
   0   4   7       1531.05       1546.08        36.25 o                         
   1   4   7        162.93        159.75         9.85 o                         
   2   4   7          7.73          9.20         5.39 o                         
   3   4   7        221.85        250.71        13.53 o                         
   4   4   7        869.35        909.40        32.00 o                         
   5   4   7        187.49        245.09        20.66 o                         
  -6   5   7        232.20        184.97        45.32 o                         
  -5   5   7         19.89         27.35        23.59 o                         
  -4   5   7        229.56        263.52        23.29 o                         
  -3   5   7        475.13        467.99        19.87 o                         
  -2   5   7       1770.36       1749.30        41.49 o                         
  -1   5   7         49.49         50.50         6.38 o                         
   0   5   7        200.25        208.57        14.76 o                         
   1   5   7        876.30        860.19        22.45 o                         
   2   5   7        919.91        906.78        27.03 o                         
   3   5   7         42.52         48.55        10.29 o                         
   4   5   7         43.04         50.17        13.72 o                         
   5   5   7        231.92        218.29        17.84 o                         
  -5   6   7        372.65        411.92        29.92 o                         
  -4   6   7        217.36        201.10        20.35 o                         
  -3   6   7         26.13         26.12        13.47 o                         
  -2   6   7       1240.89       1253.05        31.75 o                         
  -1   6   7        460.27        463.09        18.22 o                         
   0   6   7        740.72        773.29        30.91 o                         
   1   6   7         21.71         24.79         8.51 o                         
   2   6   7        108.98        119.91        18.48 o                         
   3   6   7        394.61        393.65        21.07 o                         
   4   6   7        446.05        438.98        23.86 o                         
  -4   7   7        212.36        225.68        25.47 o                         
  -3   7   7        297.71        351.13        81.26 o                         
  -2   7   7        405.76        439.30        45.19 o                         
  -1   7   7        313.77        307.36        47.93 o                         
   0   7   7        101.05        137.19        18.11 o                         
   1   7   7        173.55        157.22        20.37 o                         
   2   7   7        290.66        314.84        19.57 o                         
   3   7   7         39.72         41.85        13.68 o                         
  -2   8   7        321.99        516.40        77.33 o                         
  -1   8   7        194.23        235.80       108.27 o                         
   0   8   7        308.48        311.40        27.89 o                         
   2   8   7         33.13         29.02        23.65 o                         
  -3  -8   8        154.76        187.16        17.61 o                         
  -2  -8   8        584.87        583.93        36.29 o                         
  -1  -8   8        183.91        209.38        32.49 o                         
   0  -8   8          0.28         -1.86         6.23 o                         
   2  -8   8        333.21        320.06        32.71 o                         
  -4  -7   8        108.93        134.10        15.26 o                         
  -3  -7   8        118.57        148.92        15.10 o                         
  -2  -7   8        107.72        113.97        15.95 o                         
  -1  -7   8        119.11        112.74        15.89 o                         
   0  -7   8        400.02        383.92        24.94 o                         
   1  -7   8        381.11        388.55        25.41 o                         
   2  -7   8         33.87         24.93        19.11 o                         
   3  -7   8         72.45         47.88        13.42 o                         
  -5  -6   8        149.17        177.02        16.57 o                         
  -4  -6   8         90.96        107.33        12.14 o                         
  -3  -6   8        260.77        277.63        15.40 o                         
  -2  -6   8        647.13        633.02        22.77 o                         
  -1  -6   8        529.77        526.17        21.34 o                         
   0  -6   8         14.25         15.54         9.78 o                         
   1  -6   8         98.99         93.71        30.02 o                         
   2  -6   8        468.32        471.66        23.51 o                         
   3  -6   8        566.61        577.17        27.73 o                         
   4  -6   8         91.70         96.51        16.02 o                         
  -6  -5   8        165.09        165.35        14.56 o                         
  -5  -5   8        409.32        420.52        19.49 o                         
  -4  -5   8        393.47        427.36        18.41 o                         
  -3  -5   8        324.37        320.86        13.90 o                         
  -2  -5   8         35.48         36.07         6.37 o                         
  -1  -5   8        493.57        486.53        19.38 o                         
   0  -5   8        935.64        978.53        35.68 o                         
   1  -5   8        263.81        265.11        15.05 o                         
   2  -5   8         77.40         64.65        12.26 o                         
   3  -5   8         80.34         72.65        20.11 o                         
   4  -5   8        340.83        353.14        27.48 o                         
  -6  -4   8         87.82        114.81        13.48 o                         
  -5  -4   8        195.92        213.86        13.91 o                         
  -4  -4   8          4.61          6.38         6.34 o                         
  -3  -4   8       1374.15       1389.10        33.37 o                         
  -2  -4   8        583.39        589.56        16.78 o                         
  -1  -4   8        905.35        912.37        23.12 o                         
   0  -4   8         28.67         30.48         5.92 o                         
   1  -4   8        313.07        310.50        13.59 o                         
   2  -4   8       1538.76       1639.70        43.70 o                         
   3  -4   8        686.39        700.10        30.40 o                         
   4  -4   8         97.50         89.81        17.02 o                         
   5  -4   8        106.36         85.93        21.28 o                         
  -7  -3   8        116.30         98.47        14.84 o                         
  -6  -3   8         13.69         12.41         9.06 o                         
  -5  -3   8        364.52        354.84        17.52 o                         
  -4  -3   8        372.30        377.12        13.65 o                         
  -3  -3   8       1556.82       1541.26        35.65 o                         
  -2  -3   8         38.55         46.13         7.21 o                         
  -1  -3   8        231.64        230.36         9.14 o                         
   0  -3   8       1149.22       1120.22        26.40 o                         
   1  -3   8        470.52        464.08        14.82 o                         
   2  -3   8        260.29        252.33        12.93 o                         
   3  -3   8        196.94        180.11        12.94 o                         
   4  -3   8        548.06        578.35        37.52 o                         
   5  -3   8        402.71        423.47        31.91 o                         
  -7  -2   8        197.34        216.78        24.84 o                         
  -6  -2   8        188.97        200.40        17.03 o                         
  -5  -2   8        335.05        315.25        14.13 o                         
  -4  -2   8        368.04        394.01        12.82 o                         
  -3  -2   8        571.01        579.73        15.58 o                         
  -2  -2   8       1276.53       1286.95        29.15 o                         
  -1  -2   8        539.41        507.16        12.21 o                         
   0  -2   8          2.57          2.04         1.52 o                         
   1  -2   8        130.73        128.60         7.62 o                         
   2  -2   8       1306.52       1334.12        35.07 o                         
   3  -2   8        260.53        250.50        14.00 o                         
   4  -2   8        284.77        273.90        18.48 o                         
   5  -2   8         99.41         63.15        13.23 o                         
   6  -2   8         95.71         85.08        19.91 o                         
  -7  -1   8        143.13        103.38        19.81 o                         
  -6  -1   8         37.51         31.28        13.94 o                         
  -5  -1   8        624.13        613.68        23.60 o                         
  -4  -1   8        592.89        598.47        16.12 o                         
  -3  -1   8       1567.75       1571.71        33.07 o                         
  -2  -1   8        801.39        832.15        16.79 o                         
  -1  -1   8       1135.93       1143.33        20.81 o                         
   0  -1   8       2195.81       2174.83        40.81 o                         
   1  -1   8       2249.55       2308.12        50.85 o                         
   2  -1   8         32.35         28.71         4.81 o                         
   3  -1   8        189.16        181.81        11.99 o                         
   4  -1   8        739.12        735.40        28.89 o                         
   5  -1   8        667.57        670.56        29.39 o                         
   6  -1   8        117.07         91.85        16.35 o                         
  -7   0   8        188.38        218.44        32.95 o                         
  -6   0   8        404.36        403.12        33.64 o                         
  -5   0   8        786.70        796.16        32.97 o                         
  -4   0   8       1046.43       1063.02        28.55 o                         
  -3   0   8        696.93        686.29        16.04 o                         
  -2   0   8       5861.27       6125.94        98.30 o                         
  -1   0   8        964.88        888.13        18.42 o                         
   0   0   8         60.38         67.13         4.55 o                         
   1   0   8       1468.42       1508.47        29.91 o                         
   2   0   8       2529.69       2571.48        51.88 o                         
   3   0   8        476.23        483.29        14.58 o                         
   4   0   8        220.84        223.76        16.26 o                         
   5   0   8         47.81         44.38        13.33 o                         
   6   0   8         99.86         97.22        16.56 o                         
  -7   1   8        154.70        158.09        20.89 o                         
  -6   1   8         26.61         32.40        19.40 o                         
  -5   1   8        548.49        533.31        23.30 o                         
  -4   1   8        568.50        591.84        26.08 o                         
  -3   1   8       1556.21       1508.27        41.78 o                         
  -2   1   8        803.06        806.71        18.47 o                         
  -1   1   8        992.49        978.29        19.60 o                         
   0   1   8       2208.03       2184.14        37.23 o                         
   1   1   8       2355.63       2372.65        41.78 o                         
   2   1   8         50.10         46.49         6.15 o                         
   3   1   8        205.69        197.17         9.58 o                         
   4   1   8        723.50        762.39        22.62 o                         
   5   1   8        693.58        693.14        30.14 o                         
   6   1   8        123.41         84.99        15.83 o                         
  -7   2   8        225.18        239.59        25.31 o                         
  -6   2   8        235.76        214.88        20.84 o                         
  -5   2   8        331.57        343.52        18.77 o                         
  -4   2   8        389.77        381.95        16.08 o                         
  -3   2   8        551.56        546.31        18.69 o                         
  -2   2   8       1275.55       1258.64        31.96 o                         
  -1   2   8        539.70        517.88        13.75 o                         
   0   2   8          5.27          7.17         3.29 o                         
   1   2   8        138.81        153.02         8.24 o                         
   2   2   8       1250.52       1267.55        37.87 o                         
   3   2   8        280.06        285.09        13.01 o                         
   4   2   8        254.15        279.41        19.11 o                         
   5   2   8         89.93         83.29        16.76 o                         
   6   2   8         74.53         70.08        22.45 o                         
  -7   3   8        122.46         83.37        40.16 o                         
  -6   3   8         14.31         13.33        10.69 o                         
  -5   3   8        352.43        345.24        19.77 o                         
  -4   3   8        417.82        429.65        16.93 o                         
  -3   3   8       1576.23       1571.09        39.57 o                         
  -2   3   8         38.91         33.57         6.85 o                         
  -1   3   8        268.10        269.55        10.13 o                         
   0   3   8       1340.15       1357.05        28.03 o                         
   1   3   8        523.24        544.89        14.83 o                         
   2   3   8        253.98        244.28        11.92 o                         
   3   3   8        256.36        273.63        13.45 o                         
   4   3   8        568.41        588.22        24.50 o                         
   5   3   8        450.28        481.46        23.61 o                         
  -6   4   8         98.57        122.42        56.58 o                         
  -5   4   8        179.65        195.26        31.23 o                         
  -4   4   8          4.47         11.87         9.14 o                         
  -3   4   8       1434.32       1395.89        33.60 o                         
  -2   4   8        547.11        555.00        19.02 o                         
  -1   4   8        928.25        941.06        28.01 o                         
   0   4   8         33.16         44.55         5.08 o                         
   1   4   8        321.85        328.03        12.61 o                         
   2   4   8       1601.14       1671.17        42.98 o                         
   3   4   8        736.01        771.36        28.45 o                         
   4   4   8         88.28         93.35        13.23 o                         
   5   4   8        120.18        137.29        16.45 o                         
  -6   5   8        168.28        127.34        22.88 o                         
  -5   5   8        395.24        441.73        45.95 o                         
  -4   5   8        378.20        426.15        22.60 o                         
  -3   5   8        380.55        365.67        16.32 o                         
  -2   5   8         35.73         38.48         6.84 o                         
  -1   5   8        500.06        516.41        18.74 o                         
   0   5   8        899.60        910.97        31.76 o                         
   1   5   8        229.74        270.77        16.27 o                         
   2   5   8         95.45         83.29         8.52 o                         
   3   5   8         58.11         69.39        11.82 o                         
   4   5   8        348.53        336.65        21.38 o                         
  -5   6   8        134.29        139.57        22.55 o                         
  -4   6   8         88.28         93.41        17.05 o                         
  -3   6   8        286.33        238.45        28.78 o                         
  -2   6   8        482.29        468.59        18.72 o                         
  -1   6   8        498.51        515.21        28.78 o                         
   0   6   8         18.77         45.12        16.85 o                         
   1   6   8         78.29         77.73        11.96 o                         
   2   6   8        436.59        436.77        20.68 o                         
   3   6   8        566.21        587.53        30.14 o                         
   4   6   8         68.46         82.87        14.69 o                         
  -4   7   8        130.69        145.23        22.30 o                         
  -3   7   8        129.02        153.03        41.28 o                         
  -2   7   8        107.57         87.83        18.26 o                         
  -1   7   8        179.52        121.91        27.90 o                         
   0   7   8        414.50        446.10        42.14 o                         
   1   7   8        388.24        382.29        32.60 o                         
   2   7   8         35.57         63.05        13.30 o                         
   3   7   8         58.50         55.25        12.57 o                         
  -3   8   8        155.52        339.32        69.75 o                         
  -2   8   8        522.04        806.62        64.49 o                         
  -1   8   8        182.71        188.90        34.88 o                         
   0   8   8          0.73         -3.94        22.14 o                         
   2   8   8        324.98        335.90       109.48 o                         
  -2  -8   9        142.73        138.73        23.49 o                         
  -1  -8   9         16.28         13.78        18.40 o                         
   1  -8   9        208.00        246.16        31.55 o                         
  -4  -7   9        186.93        201.37        18.19 o                         
  -3  -7   9         51.43         54.90        12.20 o                         
  -2  -7   9        474.46        512.88        29.19 o                         
  -1  -7   9        628.31        651.25        32.05 o                         
   0  -7   9         61.98         65.01        14.48 o                         
   1  -7   9         11.83         13.16        10.11 o                         
   2  -7   9        327.00        305.81        64.29 o                         
  -5  -6   9         45.61         48.53        11.80 o                         
  -4  -6   9        541.15        564.63        22.32 o                         
  -3  -6   9        710.24        751.37        25.32 o                         
  -2  -6   9        162.38        211.19        17.00 o                         
  -1  -6   9          5.20          2.50         9.16 o                         
   0  -6   9        403.96        408.97        24.94 o                         
   1  -6   9        723.27        686.89        33.46 o                         
   2  -6   9        412.86        400.71        22.22 o                         
   3  -6   9        261.78        221.05        21.87 o                         
  -5  -5   9        123.48        142.99        13.48 o                         
  -4  -5   9        107.17        115.02        12.32 o                         
  -3  -5   9        252.12        265.69        14.43 o                         
  -2  -5   9         75.70         70.85         7.35 o                         
  -1  -5   9        573.56        571.75        21.69 o                         
   0  -5   9        237.63        225.72        17.23 o                         
   1  -5   9         62.39         47.14        12.21 o                         
   2  -5   9        529.26        504.66        34.99 o                         
   3  -5   9         99.31         96.03        13.02 o                         
   4  -5   9        560.52        634.00        44.65 o                         
  -6  -4   9         95.17        117.08        13.76 o                         
  -5  -4   9        205.70        221.32        14.10 o                         
  -4  -4   9        620.60        620.54        23.70 o                         
  -3  -4   9       1210.80       1218.88        31.77 o                         
  -2  -4   9         58.07         63.48         6.79 o                         
  -1  -4   9         26.24         29.84         5.53 o                         
   0  -4   9        524.99        516.94        19.84 o                         
   1  -4   9        880.87        849.99        32.09 o                         
   2  -4   9        962.18       1021.48        30.15 o                         
   3  -4   9        360.16        353.94        32.07 o                         
   4  -4   9        124.08        101.50        16.09 o                         
   5  -4   9        197.94        156.02        27.76 o                         
  -6  -3   9        197.58        221.13        19.44 o                         
  -5  -3   9        484.38        475.97        22.78 o                         
  -4  -3   9         41.18         40.47         7.28 o                         
  -3  -3   9        158.93        149.75         8.89 o                         
  -2  -3   9        529.34        517.24        15.41 o                         
  -1  -3   9       1162.86       1151.86        34.27 o                         
   0  -3   9        646.29        621.98        17.09 o                         
   1  -3   9         29.79         27.56         4.97 o                         
   2  -3   9        780.73        823.94        25.38 o                         
   3  -3   9        222.81        215.24        14.21 o                         
   4  -3   9        390.95        376.51        22.27 o                         
   5  -3   9         85.46         64.95        18.19 o                         
  -7  -2   9        368.21        365.89        41.85 o                         
  -6  -2   9        210.45        169.20        18.08 o                         
  -5  -2   9        346.20        357.37        16.38 o                         
  -4  -2   9       1751.41       1720.72        39.73 o                         
  -3  -2   9       2212.01       2303.00        48.65 o                         
  -2  -2   9         62.31         61.05         5.70 o                         
  -1  -2   9         22.65         23.13         4.39 o                         
   0  -2   9       1307.63       1231.84        29.48 o                         
   1  -2   9       1206.81       1271.74        33.42 o                         
   2  -2   9       1204.66       1270.06        34.46 o                         
   3  -2   9        176.51        141.19        11.84 o                         
   4  -2   9        472.71        443.03        27.90 o                         
   5  -2   9        313.54        331.22        23.22 o                         
  -7  -1   9         74.37         82.49        77.03 o                         
  -6  -1   9        415.76        422.44        27.49 o                         
  -5  -1   9        162.70        168.41        13.74 o                         
  -4  -1   9        809.57        803.14        22.36 o                         
  -3  -1   9        273.96        276.66        11.59 o                         
  -2  -1   9       1675.13       1695.22        36.65 o                         
  -1  -1   9       2157.48       2123.16        42.87 o                         
   0  -1   9        552.73        540.77        13.79 o                         
   1  -1   9         65.65         64.45         6.53 o                         
   2  -1   9        462.83        435.29        15.10 o                         
   3  -1   9        486.78        495.69        21.81 o                         
   4  -1   9        382.38        387.57        21.62 o                         
   5  -1   9         59.85         51.05        14.12 o                         
  -7   0   9        318.62        298.68        37.07 o                         
  -6   0   9         23.86         22.42        13.03 o                         
  -5   0   9        168.59        144.50        15.77 o                         
  -4   0   9       1295.75       1300.13        33.95 o                         
  -3   0   9        651.54        655.22        17.76 o                         
  -2   0   9        384.89        396.96        12.64 o                         
  -1   0   9          8.30         16.40         3.05 o                         
   0   0   9        489.97        514.17        13.27 o                         
   1   0   9        336.35        318.04        10.77 o                         
   2   0   9        449.00        426.63        13.32 o                         
   3   0   9        750.47        676.93        20.42 o                         
   4   0   9       1172.87       1090.21        37.41 o                         
   5   0   9        425.72        429.26        24.84 o                         
  -7   1   9         91.10         87.64        68.84 o                         
  -6   1   9        467.74        487.66        27.30 o                         
  -5   1   9        181.85        151.51        16.17 o                         
  -4   1   9        866.32        845.63        33.24 o                         
  -3   1   9        312.92        295.98        17.77 o                         
  -2   1   9       1833.02       1797.15        41.39 o                         
  -1   1   9       2340.57       2399.64        44.28 o                         
   0   1   9        481.54        462.37        12.12 o                         
   1   1   9         62.80         62.32         6.02 o                         
   2   1   9        486.23        489.38        16.47 o                         
   3   1   9        471.43        479.37        16.58 o                         
   4   1   9        346.40        373.22        23.04 o                         
   5   1   9         54.45         44.18        13.57 o                         
  -7   2   9        361.73        362.67        28.24 o                         
  -6   2   9        196.68        173.81        17.23 o                         
  -5   2   9        323.28        338.02        19.93 o                         
  -4   2   9       1797.66       1788.48        49.91 o                         
  -3   2   9       2102.96       2105.08        58.55 o                         
  -2   2   9        109.78        105.45         8.07 o                         
  -1   2   9         27.83         27.66         4.66 o                         
   0   2   9       1314.89       1266.99        24.84 o                         
   1   2   9       1207.27       1224.62        32.87 o                         
   2   2   9       1178.64       1216.77        33.38 o                         
   3   2   9        181.88        183.88        14.51 o                         
   4   2   9        494.10        487.04        26.15 o                         
   5   2   9        337.47        308.52        28.48 o                         
  -6   3   9        182.23        174.98        18.32 o                         
  -5   3   9        459.68        459.33        22.97 o                         
  -4   3   9         69.51         70.27        11.58 o                         
  -3   3   9        161.52        140.93        11.25 o                         
  -2   3   9        521.97        515.25        23.71 o                         
  -1   3   9       1190.98       1208.00        43.37 o                         
   0   3   9        603.86        588.78        15.80 o                         
   1   3   9         32.20         38.65         6.27 o                         
   2   3   9        754.61        768.87        24.20 o                         
   3   3   9        228.75        276.46        17.15 o                         
   4   3   9        364.77        375.18        20.73 o                         
   5   3   9         94.68         85.11        15.10 o                         
  -6   4   9         88.16         64.63        21.24 o                         
  -5   4   9        208.97        162.92        26.08 o                         
  -4   4   9        627.77        659.87        23.31 o                         
  -3   4   9       1115.57       1098.52        29.37 o                         
  -2   4   9         68.11         70.56         9.19 o                         
  -1   4   9         30.92         34.94         9.07 o                         
   0   4   9        567.52        561.80        21.93 o                         
   1   4   9        870.97        915.41        26.58 o                         
   2   4   9        930.89        952.61        32.39 o                         
   3   4   9        331.24        311.69        18.40 o                         
   4   4   9        117.59         98.21        13.58 o                         
   5   4   9        171.83        186.96        30.33 o                         
  -5   5   9        161.31        176.79        29.80 o                         
  -4   5   9         77.97         60.04        12.03 o                         
  -3   5   9        237.47        240.43        16.82 o                         
  -2   5   9         81.95         75.62         8.43 o                         
  -1   5   9        576.72        577.98        25.31 o                         
   0   5   9        259.89        246.20        22.40 o                         
   1   5   9         64.32         53.02         8.46 o                         
   2   5   9        524.44        518.25        21.30 o                         
   3   5   9         86.27        103.84        13.85 o                         
   4   5   9        569.46        591.27        27.93 o                         
  -5   6   9         50.43         69.62        17.82 o                         
  -4   6   9        544.86        530.39        26.18 o                         
  -3   6   9        763.90        733.23        35.46 o                         
  -2   6   9        192.85        237.49        26.25 o                         
  -1   6   9          3.51          9.08        21.51 o                         
   0   6   9        441.67        462.67        38.18 o                         
   1   6   9        804.54        830.60        42.14 o                         
   2   6   9        438.09        418.24        20.80 o                         
   3   6   9        249.79        259.99        39.79 o                         
  -4   7   9        184.53        138.72        50.78 o                         
  -3   7   9         43.44         27.89        22.04 o                         
  -2   7   9        449.89        476.67        43.28 o                         
  -1   7   9        577.31        643.60        54.89 o                         
   0   7   9         55.56         60.89        26.54 o                         
   1   7   9         12.82         19.95        23.35 o                         
   2   7   9        303.11        370.38        58.08 o                         
  -2   8   9        136.76        103.11        26.08 o                         
  -1   8   9         15.81         22.63        11.80 o                         
   1   8   9        223.52        285.00        30.22 o                         
  -1  -8  10        266.13        261.01        31.72 o                         
   0  -8  10        221.70        203.94        20.46 o                         
  -4  -7  10          4.96          0.49        10.48 o                         
  -3  -7  10        261.41        327.39        27.10 o                         
  -2  -7  10        201.53        222.08        21.32 o                         
  -1  -7  10        109.21        115.52        17.43 o                         
   0  -7  10         16.17         16.72        13.12 o                         
   1  -7  10        282.98        280.27        31.78 o                         
   2  -7  10        275.41        247.45        46.70 o                         
  -5  -6  10        353.46        387.46        20.02 o                         
  -4  -6  10        226.09        242.23        20.75 o                         
  -3  -6  10         91.70         86.79        10.71 o                         
  -2  -6  10         42.23         35.97         9.19 o                         
  -1  -6  10        438.08        451.43        25.69 o                         
   0  -6  10        367.85        374.54        23.86 o                         
   1  -6  10        482.35        436.11        27.05 o                         
   2  -6  10         79.28         67.22        22.81 o                         
   3  -6  10        222.08        195.13        29.27 o                         
  -5  -5  10         77.19         85.48        11.79 o                         
  -4  -5  10         49.05         57.38         9.93 o                         
  -3  -5  10        794.96        830.89        26.02 o                         
  -2  -5  10        611.91        629.39        21.16 o                         
  -1  -5  10        250.01        245.18        14.95 o                         
   0  -5  10         77.49         72.73        12.63 o                         
   1  -5  10        678.85        674.94        31.80 o                         
   2  -5  10        471.47        490.63        28.05 o                         
   3  -5  10        138.31        136.18        17.93 o                         
   4  -5  10          7.68         37.05        24.90 o                         
  -6  -4  10         67.63         75.97        12.48 o                         
  -5  -4  10        714.88        705.64        32.68 o                         
  -4  -4  10        676.22        676.31        23.13 o                         
  -3  -4  10        113.27        117.08         8.76 o                         
  -2  -4  10        142.63        120.43        10.28 o                         
  -1  -4  10       1059.16       1100.82        34.11 o                         
   0  -4  10        406.42        400.47        17.77 o                         
   1  -4  10        198.97        190.79        18.43 o                         
   2  -4  10        117.31        109.62        12.11 o                         
   3  -4  10        514.27        570.98        40.09 o                         
   4  -4  10        404.18        513.61        40.51 o                         
  -6  -3  10         16.79         13.84        16.45 o                         
  -5  -3  10        145.05        139.73        12.19 o                         
  -4  -3  10         80.68         78.54         8.31 o                         
  -3  -3  10        583.63        586.92        17.44 o                         
  -2  -3  10        695.03        706.69        19.33 o                         
  -1  -3  10        743.15        745.21        21.23 o                         
   0  -3  10         66.28         48.49         7.48 o                         
   1  -3  10        938.24        968.44        32.75 o                         
   2  -3  10        819.60        876.86        26.13 o                         
   3  -3  10        828.85        875.19        31.94 o                         
   4  -3  10          4.92          1.11        11.63 o                         
   5  -3  10        169.67        128.23        17.02 o                         
  -7  -2  10         16.97          3.94        65.81 o                         
  -6  -2  10         97.19         99.82        13.40 o                         
  -5  -2  10        889.30        888.01        35.43 o                         
  -4  -2  10        611.20        611.78        21.86 o                         
  -3  -2  10         10.05         17.99         4.99 o                         
  -2  -2  10         51.22         51.79         5.74 o                         
  -1  -2  10       1294.08       1254.57        29.83 o                         
   0  -2  10        814.90        772.67        21.46 o                         
   1  -2  10       1166.99       1143.96        40.89 o                         
   2  -2  10        259.41        271.04        14.39 o                         
   3  -2  10        617.49        623.77        22.45 o                         
   4  -2  10        587.87        568.32        27.32 o                         
   5  -2  10        319.81        289.19        22.14 o                         
  -7  -1  10        389.47        406.13        43.61 o                         
  -6  -1  10        145.19        161.16        19.81 o                         
  -5  -1  10        390.62        356.32        18.68 o                         
  -4  -1  10        107.27        111.06         9.91 o                         
  -3  -1  10        698.99        696.82        19.45 o                         
  -2  -1  10        216.96        211.68         8.98 o                         
  -1  -1  10        279.99        246.56         9.70 o                         
   0  -1  10        274.32        269.73         9.95 o                         
   1  -1  10        472.91        507.27        13.97 o                         
   2  -1  10        505.70        516.24        22.63 o                         
   3  -1  10        205.01        208.84        16.04 o                         
   4  -1  10         45.15         35.06        12.91 o                         
   5  -1  10         72.81         40.04        14.62 o                         
  -7   0  10          1.79         12.74        66.72 o                         
  -6   0  10         45.24         46.88        14.90 o                         
  -5   0  10       1293.01       1335.32        49.25 o                         
  -4   0  10       1076.51       1082.40        30.11 o                         
  -3   0  10        138.37        130.23         9.55 o                         
  -2   0  10         57.77         63.16         6.20 o                         
  -1   0  10       1777.32       1764.98        38.15 o                         
   0   0  10       1626.62       1794.86        41.62 o                         
   1   0  10       2999.56       3183.09        68.93 o                         
   2   0  10        169.10        149.96         8.85 o                         
   3   0  10        447.99        450.81        16.56 o                         
   4   0  10        429.54        387.80        22.08 o                         
   5   0  10        264.80        237.39        20.77 o                         
  -7   1  10        347.74        373.77        41.83 o                         
  -6   1  10        160.98        173.77        21.75 o                         
  -5   1  10        365.88        344.66        24.01 o                         
  -4   1  10         69.07         65.82        12.90 o                         
  -3   1  10        636.13        601.97        23.02 o                         
  -2   1  10        115.00        128.57        11.05 o                         
  -1   1  10        248.83        250.02        12.00 o                         
   0   1  10        256.04        238.88         9.08 o                         
   1   1  10        432.20        413.33        14.71 o                         
   2   1  10        491.25        459.87        16.05 o                         
   3   1  10        201.85        225.45        13.68 o                         
   4   1  10         49.21         39.47        13.91 o                         
   5   1  10         62.87         47.27        17.46 o                         
  -6   2  10         93.14        110.59        26.15 o                         
  -5   2  10        943.11        961.53        39.57 o                         
  -4   2  10        588.41        614.28        29.50 o                         
  -3   2  10         18.68         15.32         8.87 o                         
  -2   2  10         64.02         58.53         8.02 o                         
  -1   2  10       1281.16       1267.53        29.54 o                         
   0   2  10        875.37        854.48        21.71 o                         
   1   2  10       1252.42       1200.45        29.11 o                         
   2   2  10        270.26        265.00        12.43 o                         
   3   2  10        566.59        541.36        21.32 o                         
   4   2  10        611.94        611.92        31.57 o                         
   5   2  10        309.26        341.74        27.45 o                         
  -6   3  10         44.29         37.24        13.56 o                         
  -5   3  10        129.80        100.65        17.72 o                         
  -4   3  10         58.06         39.12        11.59 o                         
  -3   3  10        587.12        541.97        27.66 o                         
  -2   3  10        673.16        678.46        25.97 o                         
  -1   3  10        670.38        676.97        23.50 o                         
   0   3  10         70.60         61.87         6.84 o                         
   1   3  10        950.15        954.99        27.83 o                         
   2   3  10        659.17        696.67        27.17 o                         
   3   3  10        780.90        778.65        30.10 o                         
   4   3  10          4.60          3.03        10.61 o                         
   5   3  10        153.90        155.20        16.95 o                         
  -6   4  10         52.14         78.93        37.18 o                         
  -5   4  10        744.53        787.88        31.31 o                         
  -4   4  10        709.19        702.91        24.94 o                         
  -3   4  10        127.03        114.88        14.11 o                         
  -2   4  10        154.62        144.94        14.49 o                         
  -1   4  10       1039.22       1015.95        33.83 o                         
   0   4  10        413.56        404.25        18.71 o                         
   1   4  10        202.92        224.29        15.92 o                         
   2   4  10        114.80        115.26        11.42 o                         
   3   4  10        494.71        503.24        23.89 o                         
   4   4  10        439.30        441.49        23.81 o                         
  -5   5  10         87.10         89.96        23.18 o                         
  -4   5  10         42.85         42.37        18.85 o                         
  -3   5  10        763.08        783.55        26.80 o                         
  -2   5  10        646.35        651.01        20.91 o                         
  -1   5  10        242.86        293.16        29.65 o                         
   0   5  10         74.30         71.72        23.96 o                         
   1   5  10        692.47        682.08        29.82 o                         
   2   5  10        395.43        376.38        20.12 o                         
   3   5  10        158.17        179.23        18.34 o                         
   4   5  10          8.90          5.17        11.80 o                         
  -5   6  10        364.91        328.23        52.65 o                         
  -4   6  10        227.81        171.05        20.31 o                         
  -3   6  10         78.08         66.68        12.56 o                         
  -2   6  10         57.57         63.83        17.48 o                         
  -1   6  10        448.32        437.18        29.16 o                         
   0   6  10        332.85        332.98        28.66 o                         
   1   6  10        449.98        457.93        32.64 o                         
   2   6  10         74.10         70.81        14.94 o                         
   3   6  10        265.19        281.91        38.61 o                         
  -4   7  10          2.78          2.95        21.54 o                         
  -3   7  10        276.52        296.43        78.39 o                         
  -2   7  10        240.67        258.41        22.36 o                         
  -1   7  10        124.79        110.92        20.89 o                         
   0   7  10         17.84         -3.16        14.32 o                         
   1   7  10        294.90        287.84        66.26 o                         
   2   7  10        289.47        313.30        35.33 o                         
  -1   8  10        265.08        186.63        22.58 o                         
   0   8  10        228.95        185.24        29.87 o                         
  -3  -7  11        156.16        156.52        15.79 o                         
  -2  -7  11         70.84         65.38        15.81 o                         
  -1  -7  11        149.01        143.18        18.64 o                         
   0  -7  11        433.97        446.09        33.38 o                         
   1  -7  11        108.03        115.40        18.36 o                         
  -4  -6  11          6.81          9.44         9.37 o                         
  -3  -6  11        356.41        374.35        20.66 o                         
  -2  -6  11        367.81        397.61        25.80 o                         
  -1  -6  11        342.17        334.91        23.83 o                         
   1  -6  11         11.19          8.46        12.40 o                         
   2  -6  11        113.67         92.69        17.31 o                         
   3  -6  11        441.29        514.31        43.59 o                         
  -5  -5  11         51.47         67.90        13.06 o                         
  -4  -5  11        247.99        270.54        18.07 o                         
  -3  -5  11        342.54        341.85        16.75 o                         
  -2  -5  11        132.84        130.38        12.44 o                         
  -1  -5  11        199.56        234.04        19.66 o                         
   0  -5  11        565.54        562.31        28.66 o                         
   1  -5  11        594.02        588.32        30.70 o                         
   2  -5  11        107.92        108.08        18.14 o                         
   3  -5  11         14.81         14.52        15.09 o                         
  -6  -4  11        717.46        700.87        35.02 o                         
  -5  -4  11        149.57        158.33        14.60 o                         
  -4  -4  11          5.39          4.18         8.43 o                         
  -3  -4  11        236.05        241.83        14.63 o                         
  -2  -4  11        337.95        335.78        16.87 o                         
  -1  -4  11        638.14        631.57        23.60 o                         
   0  -4  11        731.90        689.87        26.13 o                         
   1  -4  11          4.47         13.73        11.30 o                         
   2  -4  11        190.97        192.60        19.49 o                         
   3  -4  11        911.11       1010.55        36.80 o                         
   4  -4  11        118.13        110.63        15.82 o                         
  -6  -3  11         92.76         75.05        14.44 o                         
  -5  -3  11         72.87         77.29        10.01 o                         
  -4  -3  11        444.32        471.90        19.89 o                         
  -3  -3  11        339.37        344.03        13.19 o                         
  -2  -3  11         18.96         23.99         6.08 o                         
  -1  -3  11       1061.01       1057.94        26.56 o                         
   0  -3  11        831.16        785.11        31.64 o                         
   1  -3  11       1274.58       1362.02        47.04 o                         
   2  -3  11        626.46        660.76        32.37 o                         
   3  -3  11        164.59        143.16        18.74 o                         
   4  -3  11        162.64        150.21        17.76 o                         
  -6  -2  11        549.92        557.34        27.83 o                         
  -5  -2  11        525.85        476.42        24.44 o                         
  -4  -2  11         53.73         49.86         8.48 o                         
  -3  -2  11        227.95        236.31        12.05 o                         
  -2  -2  11        624.93        624.50        17.84 o                         
  -1  -2  11        611.15        562.09        19.81 o                         
   0  -2  11        550.27        554.57        18.02 o                         
   1  -2  11         62.92         64.18         9.00 o                         
   2  -2  11        662.35        695.73        30.34 o                         
   3  -2  11        857.97        886.23        38.26 o                         
   4  -2  11        134.40        111.12        15.84 o                         
   5  -2  11          1.91        -12.31        12.31 o                         
  -6  -1  11          8.71          1.40        15.27 o                         
  -5  -1  11        135.41        149.27        13.98 o                         
  -4  -1  11        151.78        141.66        12.59 o                         
  -3  -1  11        768.46        753.51        21.59 o                         
  -2  -1  11        654.27        651.05        19.83 o                         
  -1  -1  11        466.24        442.90        16.01 o                         
   0  -1  11       1573.57       1631.39        42.99 o                         
   1  -1  11       1429.32       1516.91        33.96 o                         
   2  -1  11        153.34        136.87        10.94 o                         
   3  -1  11         18.93         10.92        10.60 o                         
   4  -1  11        218.19        210.41        19.15 o                         
   5  -1  11        481.22        493.53        31.91 o                         
  -6   0  11        246.42        279.47        24.69 o                         
  -5   0  11        991.99       1006.34        41.99 o                         
  -4   0  11         15.01         12.82         7.76 o                         
  -3   0  11        290.75        293.32        14.22 o                         
  -2   0  11        956.67        941.02        24.31 o                         
  -1   0  11        813.45        852.89        24.20 o                         
   0   0  11         25.23         26.23         5.17 o                         
   1   0  11        207.56        209.99        10.92 o                         
   2   0  11        622.43        626.80        23.78 o                         
   3   0  11        802.87        780.82        29.85 o                         
   4   0  11        262.81        255.80        19.94 o                         
   5   0  11          3.75          2.29        13.64 o                         
  -6   1  11          8.59         -5.82        13.35 o                         
  -5   1  11        157.91        179.54        19.40 o                         
  -4   1  11        147.63        132.05        16.07 o                         
  -3   1  11        767.25        708.36        26.96 o                         
  -2   1  11        643.48        671.37        21.70 o                         
  -1   1  11        469.42        517.68        15.80 o                         
   0   1  11       1655.33       1768.14        38.75 o                         
   1   1  11       1278.86       1253.22        33.18 o                         
   2   1  11        194.99        182.23        12.27 o                         
   3   1  11         25.13          9.30        10.06 o                         
   4   1  11        243.96        208.32        21.09 o                         
   5   1  11        491.88        462.54        31.10 o                         
  -6   2  11        491.34        504.90        41.86 o                         
  -5   2  11        558.99        546.77        39.36 o                         
  -4   2  11         59.04         51.16        13.81 o                         
  -3   2  11        237.23        213.51        15.72 o                         
  -2   2  11        598.94        614.77        21.01 o                         
  -1   2  11        610.12        638.46        20.50 o                         
   0   2  11        495.30        499.25        18.72 o                         
   1   2  11         41.31         32.04         7.03 o                         
   2   2  11        665.67        660.44        22.59 o                         
   3   2  11        872.15        884.16        31.82 o                         
   4   2  11        129.18        137.94        19.43 o                         
   5   2  11          1.55         13.61        17.60 o                         
  -6   3  11         94.08         92.18        20.62 o                         
  -5   3  11         74.85         65.99        18.12 o                         
  -4   3  11        433.92        438.90        40.05 o                         
  -3   3  11        330.78        292.72        22.52 o                         
  -2   3  11         26.83         30.35        10.35 o                         
  -1   3  11        993.37       1018.01        29.49 o                         
   0   3  11        837.85        854.69        27.15 o                         
   1   3  11       1226.50       1214.49        42.63 o                         
   2   3  11        718.52        689.68        24.87 o                         
   3   3  11        150.62        142.12        15.80 o                         
   4   3  11        168.82        177.01        15.14 o                         
  -6   4  11        719.01        780.43        48.14 o                         
  -5   4  11        149.35        147.73        17.05 o                         
  -4   4  11          6.80          6.82        11.51 o                         
  -3   4  11        231.90        196.73        29.42 o                         
  -2   4  11        318.54        353.86        20.60 o                         
  -1   4  11        644.54        643.64        27.70 o                         
   0   4  11        752.60        728.97        27.60 o                         
   1   4  11          2.32          0.13         7.57 o                         
   2   4  11        215.18        238.79        22.81 o                         
   3   4  11        929.97        966.70        35.92 o                         
   4   4  11        117.05        118.79        20.26 o                         
  -5   5  11         56.27         87.20        25.70 o                         
  -4   5  11        294.45        251.21        35.81 o                         
  -3   5  11        316.31        303.42        60.31 o                         
  -2   5  11        111.65        104.78        18.45 o                         
  -1   5  11        205.62        244.21        26.89 o                         
   0   5  11        545.51        544.45        35.31 o                         
   1   5  11        609.41        613.04        29.31 o                         
   2   5  11         70.95         72.57        11.90 o                         
   3   5  11         16.57         21.16        14.38 o                         
  -4   6  11          8.30         -1.86        21.16 o                         
  -3   6  11        333.67        302.35        26.56 o                         
  -2   6  11        366.69        413.21        28.34 o                         
  -1   6  11        362.29        387.00        29.79 o                         
   1   6  11         17.74         -1.04        14.85 o                         
   2   6  11        113.99        106.50        15.09 o                         
   3   6  11        457.87        446.74        24.44 o                         
  -3   7  11        139.68        126.16        32.45 o                         
  -2   7  11         57.02         66.51        23.47 o                         
  -1   7  11        151.94        148.32        23.89 o                         
   0   7  11        417.57        358.87        53.68 o                         
   1   7  11         78.65         90.64        22.70 o                         
  -1  -7  12        181.28        184.66        27.26 o                         
   0  -7  12        527.18        528.21        31.34 o                         
  -4  -6  12         86.79         89.23        12.05 o                         
  -3  -6  12        129.50        150.34        18.74 o                         
  -2  -6  12        156.36        188.86        19.62 o                         
   0  -6  12          5.84         -3.95        13.17 o                         
   1  -6  12        355.49        317.59        25.04 o                         
   2  -6  12        292.43        279.67        25.30 o                         
  -5  -5  12        173.57        192.35        23.41 o                         
  -4  -5  12         79.77         95.28        13.14 o                         
  -3  -5  12        113.32        119.40        12.93 o                         
  -2  -5  12        287.65        299.44        18.40 o                         
  -1  -5  12        978.08        881.48        37.71 o                         
   0  -5  12        235.02        197.49        19.04 o                         
   1  -5  12         50.64         45.62        14.91 o                         
   2  -5  12         56.29         55.62        16.90 o                         
   3  -5  12        313.46        300.35        26.19 o                         
  -5  -4  12          1.42          7.09        11.85 o                         
  -4  -4  12        183.87        196.24        15.65 o                         
  -3  -4  12        346.34        345.70        20.52 o                         
  -2  -4  12        437.58        459.59        19.81 o                         
  -1  -4  12         49.72         42.17        12.32 o                         
   0  -4  12        118.44        117.82        14.34 o                         
   1  -4  12        514.64        544.21        28.64 o                         
   2  -4  12        359.68        394.00        27.94 o                         
   3  -4  12          9.85          9.30        15.64 o                         
  -6  -3  12        254.34        249.76        21.54 o                         
  -5  -3  12        128.07        120.35        23.96 o                         
  -4  -3  12        343.35        325.64        18.00 o                         
  -3  -3  12         14.12         12.92         6.16 o                         
  -2  -3  12        146.91        147.87        10.74 o                         
  -1  -3  12       1349.09       1288.63        47.44 o                         
   0  -3  12        243.75        213.24        16.50 o                         
   1  -3  12        260.41        278.83        19.77 o                         
   2  -3  12        211.13        215.59        20.62 o                         
   3  -3  12        467.93        524.85        26.81 o                         
   4  -3  12        429.42        445.96        65.35 o                         
  -6  -2  12        371.12        326.27        29.48 o                         
  -5  -2  12          0.40          6.42        10.30 o                         
  -4  -2  12        128.62        135.86        15.86 o                         
  -3  -2  12        648.30        675.36        21.75 o                         
  -2  -2  12        705.79        712.61        22.76 o                         
  -1  -2  12         20.58         12.27         5.50 o                         
   0  -2  12        105.89        112.51        12.08 o                         
   1  -2  12        504.89        543.46        24.80 o                         
   2  -2  12        330.64        344.20        18.68 o                         
   3  -2  12        105.53        116.06        14.65 o                         
   4  -2  12         18.68         19.42        17.05 o                         
  -6  -1  12        346.20        342.95        32.13 o                         
  -5  -1  12        372.05        411.84        27.89 o                         
  -4  -1  12        532.30        547.60        24.28 o                         
  -3  -1  12        134.07        120.87        10.31 o                         
  -2  -1  12        902.93        897.11        25.12 o                         
  -1  -1  12       1098.24       1048.17        30.40 o                         
   0  -1  12       2259.31       2450.89        61.11 o                         
   1  -1  12        309.61        307.98        16.33 o                         
   2  -1  12        128.78        138.65        11.04 o                         
   3  -1  12        891.35        955.48        40.36 o                         
   4  -1  12        434.11        411.37        24.95 o                         
  -6   0  12        170.07        144.86        20.28 o                         
  -5   0  12         25.96         48.77        15.60 o                         
  -4   0  12        257.75        234.77        15.28 o                         
  -3   0  12       1079.66       1101.27        31.58 o                         
  -2   0  12        402.85        381.98        15.28 o                         
  -1   0  12          2.05          5.24         5.93 o                         
   0   0  12          3.77          9.47         7.36 o                         
   1   0  12       1256.11       1320.24        35.89 o                         
   2   0  12        450.64        437.82        24.17 o                         
   3   0  12        200.35        194.50        24.01 o                         
   4   0  12         11.01          0.47        15.05 o                         
  -6   1  12        314.20        282.07        28.13 o                         
  -5   1  12        376.32        387.09        27.26 o                         
  -4   1  12        543.66        533.61        29.36 o                         
  -3   1  12        135.18         91.76        12.48 o                         
  -2   1  12        840.90        886.06        30.74 o                         
  -1   1  12       1028.74       1131.17        29.99 o                         
   0   1  12       2407.44       2617.04        69.27 o                         
   1   1  12        306.07        288.20        16.41 o                         
   2   1  12        130.98        114.17        11.20 o                         
   3   1  12        893.21        856.91        37.25 o                         
   4   1  12        426.20        375.38        38.04 o                         
  -6   2  12        353.12        330.98        38.78 o                         
  -5   2  12          1.13          0.05        14.00 o                         
  -4   2  12        146.95        117.82        16.88 o                         
  -3   2  12        628.06        622.56        26.87 o                         
  -2   2  12        699.17        750.55        26.78 o                         
  -1   2  12         27.33         19.99         7.72 o                         
   0   2  12         62.43         56.16        12.12 o                         
   1   2  12        510.31        468.73        21.20 o                         
   2   2  12        371.67        329.44        14.87 o                         
   3   2  12        102.68         87.59        12.65 o                         
   4   2  12         13.04          4.73         5.34 o                         
  -6   3  12        263.87        236.01        39.41 o                         
  -5   3  12        151.47        183.93        21.89 o                         
  -4   3  12        340.40        318.42        24.67 o                         
  -3   3  12         14.06         -1.41        13.09 o                         
  -2   3  12        174.52        165.79        15.13 o                         
  -1   3  12       1417.92       1439.05        37.27 o                         
   0   3  12        318.66        303.34        19.44 o                         
   1   3  12        233.35        192.22        14.57 o                         
   2   3  12        264.79        314.66        22.33 o                         
   3   3  12        520.65        543.21        22.73 o                         
   4   3  12        425.14        480.98        26.27 o                         
  -5   4  12          0.62         -0.35        14.54 o                         
  -4   4  12        186.50        176.50        20.88 o                         
  -3   4  12        331.41        351.22        29.37 o                         
  -2   4  12        460.18        464.87        31.29 o                         
  -1   4  12         45.32         49.65        14.19 o                         
   0   4  12        111.80         94.22        13.21 o                         
   1   4  12        497.68        471.31        26.24 o                         
   2   4  12        404.47        403.69        22.08 o                         
   3   4  12         11.04         23.02        18.65 o                         
  -5   5  12        153.72        141.32        38.91 o                         
  -4   5  12         77.67        110.08        36.68 o                         
  -3   5  12        114.31        111.06        23.48 o                         
  -2   5  12        257.24        259.48        24.73 o                         
  -1   5  12       1037.31       1017.80        49.63 o                         
   0   5  12        189.82        175.46        24.45 o                         
   1   5  12         67.55         68.48        14.81 o                         
   2   5  12         56.36         55.79        20.22 o                         
   3   5  12        315.44        321.37        32.11 o                         
  -4   6  12         82.72         68.71        21.76 o                         
  -3   6  12        117.82        148.14        20.79 o                         
  -2   6  12        139.95        150.32        24.34 o                         
   0   6  12          1.66        -13.01        15.21 o                         
   1   6  12        318.00        340.13        33.98 o                         
   2   6  12        293.26        302.20        27.05 o                         
  -1   7  12        210.55        231.82        39.58 o                         
   0   7  12        532.66        479.52        37.73 o                         
  -3  -6  13        196.26        168.79        15.27 o                         
  -2  -6  13         71.79         58.53        32.45 o                         
   0  -6  13        261.45        242.05        22.73 o                         
   1  -6  13        159.15        135.74        19.28 o                         
  -4  -5  13          4.76         10.47        11.21 o                         
  -3  -5  13         12.96         12.53         8.47 o                         
  -2  -5  13        489.01        485.63        25.61 o                         
  -1  -5  13        387.12        388.72        25.21 o                         
   0  -5  13         15.16          2.06        13.16 o                         
   1  -5  13        220.12        221.97        25.45 o                         
   2  -5  13        245.97        241.01        23.54 o                         
  -5  -4  13        186.10        185.50        16.68 o                         
  -4  -4  13        336.62        336.88        19.53 o                         
  -3  -4  13         58.38         59.66        11.85 o                         
  -2  -4  13         99.91         92.04        12.56 o                         
  -1  -4  13          9.29         -0.90        10.27 o                         
   0  -4  13        422.22        427.62        26.14 o                         
   1  -4  13        268.12        263.27        22.43 o                         
   2  -4  13        183.39        186.84        21.42 o                         
   3  -4  13         79.66         88.33        23.02 o                         
  -5  -3  13         53.76         41.59        12.11 o                         
  -4  -3  13         32.17         35.65         9.59 o                         
  -3  -3  13        338.55        340.34        18.08 o                         
  -2  -3  13        718.21        721.11        24.52 o                         
  -1  -3  13       1000.03        935.12        32.67 o                         
   0  -3  13         34.18         26.18         8.78 o                         
   1  -3  13        539.28        578.04        29.19 o                         
   2  -3  13        636.17        751.44        35.13 o                         
   3  -3  13        295.56        284.33        36.79 o                         
  -6  -2  13         70.51         68.37        20.51 o                         
  -5  -2  13        351.08        298.43        21.13 o                         
  -4  -2  13        672.53        695.22        30.12 o                         
  -3  -2  13         36.63         36.46        10.66 o                         
  -2  -2  13         69.10         55.10         9.51 o                         
  -1  -2  13        290.11        290.65        17.08 o                         
   0  -2  13        444.90        482.42        23.72 o                         
   1  -2  13        337.69        389.12        19.99 o                         
   2  -2  13        151.21        170.49        19.17 o                         
   3  -2  13        197.74        196.40        17.27 o                         
   4  -2  13        283.85        292.34        34.17 o                         
  -6  -1  13        164.19        166.72        31.86 o                         
  -5  -1  13        126.66        132.16        19.49 o                         
  -4  -1  13        141.00        152.89        14.99 o                         
  -3  -1  13        528.73        530.98        21.96 o                         
  -2  -1  13       1678.17       1524.93        44.70 o                         
  -1  -1  13        515.10        512.21        19.29 o                         
   0  -1  13         16.25         16.49         8.03 o                         
   1  -1  13        349.13        375.18        19.67 o                         
   2  -1  13        509.25        589.49        36.45 o                         
   3  -1  13        302.01        317.32        21.07 o                         
   4  -1  13         76.65         63.89        15.10 o                         
  -6   0  13         63.27         67.92        18.54 o                         
  -5   0  13        133.69        121.38        18.97 o                         
  -4   0  13        316.32        310.76        31.18 o                         
  -3   0  13          3.57          5.07         8.30 o                         
  -2   0  13          1.01          3.92         8.90 o                         
  -1   0  13        363.15        379.69        16.10 o                         
   0   0  13         56.20         82.70        10.91 o                         
   1   0  13        196.43        227.63        18.69 o                         
   2   0  13        144.64        134.68        14.22 o                         
   3   0  13        513.01        578.57        31.77 o                         
   4   0  13        373.42        384.99        29.63 o                         
  -6   1  13        192.54        223.06        32.09 o                         
  -5   1  13        130.55        111.48        18.91 o                         
  -4   1  13        156.15        129.74        18.89 o                         
  -3   1  13        602.83        565.48        24.84 o                         
  -2   1  13       1814.97       1842.14        52.53 o                         
  -1   1  13        453.04        482.95        18.71 o                         
   0   1  13         14.92         21.78         8.63 o                         
   1   1  13        380.25        384.96        19.32 o                         
   2   1  13        493.25        458.95        22.57 o                         
   3   1  13        286.80        277.66        27.71 o                         
   4   1  13         75.40         48.96        17.23 o                         
  -6   2  13         66.45         63.97        15.66 o                         
  -5   2  13        332.48        326.38        27.35 o                         
  -4   2  13        631.99        613.53        33.79 o                         
  -3   2  13         67.01         65.00        16.06 o                         
  -2   2  13         66.67         51.64        10.35 o                         
  -1   2  13        374.99        428.76        19.53 o                         
   0   2  13        396.67        411.58        20.25 o                         
   1   2  13        342.24        327.27        21.78 o                         
   2   2  13        145.24         99.45        15.35 o                         
   3   2  13        197.31        164.29        15.03 o                         
   4   2  13        297.37        246.69        23.04 o                         
  -5   3  13         56.01         37.89        17.59 o                         
  -4   3  13         31.47         15.56        16.47 o                         
  -3   3  13        325.88        331.01        26.61 o                         
  -2   3  13        740.67        745.66        29.42 o                         
  -1   3  13        979.25       1054.48        33.67 o                         
   0   3  13         35.82         24.37        11.20 o                         
   1   3  13        529.10        479.40        23.01 o                         
   2   3  13        613.29        609.37        27.50 o                         
   3   3  13        282.45        285.71        21.07 o                         
  -5   4  13        175.54        135.95        40.22 o                         
  -4   4  13        324.25        358.43        34.66 o                         
  -3   4  13         56.40         55.44        18.82 o                         
  -2   4  13        102.71         99.70        18.85 o                         
  -1   4  13         27.40         33.98        14.87 o                         
   0   4  13        410.81        390.18        24.27 o                         
   1   4  13        240.73        245.56        22.42 o                         
   2   4  13        167.21        162.15        16.70 o                         
   3   4  13         75.05         62.87        17.23 o                         
  -4   5  13          7.27         25.41        27.86 o                         
  -3   5  13         19.98         47.00        23.74 o                         
  -2   5  13        459.64        493.33        32.39 o                         
  -1   5  13        440.89        359.88        38.82 o                         
   0   5  13         14.89          3.34        17.02 o                         
   1   5  13        229.54        196.82        27.45 o                         
   2   5  13        271.92        215.50        21.75 o                         
  -3   6  13        214.98        187.27        23.78 o                         
  -2   6  13         76.22         71.87        30.02 o                         
   0   6  13        293.02        304.94        32.25 o                         
   1   6  13        160.86        129.47        25.76 o                         
  -1  -6  14        178.52        181.98        20.81 o                         
   0  -6  14        168.49        132.92        18.52 o                         
  -4  -5  14        735.96        774.06        30.95 o                         
  -3  -5  14        323.43        272.79        35.78 o                         
  -2  -5  14        331.25        287.04        19.92 o                         
  -1  -5  14         48.62         44.42        13.55 o                         
   0  -5  14        408.39        396.74        27.52 o                         
   1  -5  14        274.91        267.38        29.23 o                         
   2  -5  14        222.84        195.42        22.05 o                         
  -5  -4  14         60.75         55.19        33.66 o                         
  -4  -4  14         74.45         62.55        11.80 o                         
  -3  -4  14         23.81         28.74        10.29 o                         
  -2  -4  14        617.97        635.61        31.11 o                         
  -1  -4  14         81.89         66.09        10.06 o                         
   0  -4  14        154.19        123.67        16.51 o                         
   1  -4  14         15.70         10.70        13.46 o                         
   2  -4  14        255.91        251.35        25.37 o                         
  -5  -3  14         41.05         25.04        12.36 o                         
  -4  -3  14        326.09        331.13        22.18 o                         
  -3  -3  14        442.17        457.11        22.20 o                         
  -2  -3  14        350.14        333.87        18.28 o                         
  -1  -3  14         27.58         27.15        10.25 o                         
   0  -3  14        495.48        506.82        32.68 o                         
   1  -3  14        340.96        368.69        38.75 o                         
   2  -3  14        464.80        492.30        29.22 o                         
   3  -3  14          3.24         -5.37        19.83 o                         
  -5  -2  14         79.74         87.87        15.56 o                         
  -4  -2  14         10.47         22.72        12.11 o                         
  -3  -2  14        224.48        181.96        16.94 o                         
  -2  -2  14        638.93        570.15        27.73 o                         
  -1  -2  14        262.71        229.36        17.68 o                         
   0  -2  14        297.02        298.64        24.85 o                         
   1  -2  14         76.82         73.42        16.98 o                         
   2  -2  14        531.85        571.14        30.22 o                         
   3  -2  14        315.16        376.77        27.37 o                         
  -6  -1  14         17.69         33.08        19.53 o                         
  -5  -1  14         80.48         68.57        18.06 o                         
  -4  -1  14        358.91        358.13        21.02 o                         
  -3  -1  14        246.40        248.63        17.60 o                         
  -2  -1  14        280.64        255.98        13.43 o                         
  -1  -1  14         62.03         59.17         9.94 o                         
   0  -1  14        294.61        259.55        22.50 o                         
   1  -1  14        413.86        475.47        25.80 o                         
   2  -1  14        454.21        434.06        44.78 o                         
   3  -1  14         16.78         17.40        15.21 o                         
  -6   0  14        221.37        235.51        45.48 o                         
  -5   0  14        318.06        347.23        28.28 o                         
  -4   0  14         25.67         11.80        15.28 o                         
  -3   0  14         78.19         64.75        11.66 o                         
  -2   0  14        305.59        355.77        19.70 o                         
  -1   0  14        635.81        714.61        26.35 o                         
   0   0  14        476.64        518.72        22.54 o                         
   1   0  14         42.58         26.95        11.59 o                         
   2   0  14        402.19        408.37        25.84 o                         
   3   0  14        154.52        143.69        19.25 o                         
  -6   1  14         12.53         37.92        26.00 o                         
  -5   1  14         70.28         67.37        18.89 o                         
  -4   1  14        310.42        308.86        33.25 o                         
  -3   1  14        172.32        174.49        20.33 o                         
  -2   1  14        267.60        296.06        16.97 o                         
  -1   1  14         49.46         43.28        11.32 o                         
   0   1  14        259.01        288.90        22.18 o                         
   1   1  14        410.41        490.83        22.97 o                         
   2   1  14        472.56        452.37        27.32 o                         
   3   1  14         19.11          6.85        18.90 o                         
  -5   2  14        102.68        103.54        21.33 o                         
  -4   2  14         12.61         10.63        15.52 o                         
  -3   2  14        260.96        219.96        21.87 o                         
  -2   2  14        609.77        631.38        27.87 o                         
  -1   2  14        311.19        334.14        21.05 o                         
   0   2  14        290.64        290.36        21.23 o                         
   1   2  14         79.60         64.93        11.79 o                         
   2   2  14        513.00        436.20        23.76 o                         
   3   2  14        322.74        272.84        25.43 o                         
  -5   3  14         44.24         20.77        22.15 o                         
  -4   3  14        301.32        271.94        34.72 o                         
  -3   3  14        436.98        475.31        30.30 o                         
  -2   3  14        326.62        299.17        28.63 o                         
  -1   3  14         21.20         10.00        16.74 o                         
   0   3  14        497.71        457.79        26.72 o                         
   1   3  14        292.29        313.76        30.71 o                         
   2   3  14        449.67        348.80        25.96 o                         
   3   3  14          3.92        -11.87        11.87 o                         
  -5   4  14         62.90         93.82        74.74 o                         
  -4   4  14         87.10        110.12        42.90 o                         
  -3   4  14         36.42         56.31        37.07 o                         
  -2   4  14        635.37        709.72        41.84 o                         
  -1   4  14         53.05         65.35        19.93 o                         
   0   4  14        146.49        141.35        23.59 o                         
   1   4  14         13.76          8.24        14.11 o                         
   2   4  14        219.88        200.75        21.90 o                         
  -4   5  14        705.47        735.40        35.63 o                         
  -3   5  14        333.29        311.85        41.24 o                         
  -2   5  14        337.85        354.51        31.66 o                         
  -1   5  14         44.61         29.71        19.48 o                         
   0   5  14        421.06        309.82        31.81 o                         
   1   5  14        257.78        222.23        29.70 o                         
   2   5  14        217.82        187.03        22.03 o                         
  -2   6  14        233.78        644.08        73.39 o                         
  -1   6  14        134.16        111.45        25.14 o                         
   0   6  14        147.12        142.71        27.45 o                         
  -1  -5  15        282.84        279.25        28.48 o                         
   0  -5  15        225.59        187.82        32.19 o                         
   1  -5  15         95.58         90.15        18.07 o                         
  -4  -4  15        162.60        130.01        14.19 o                         
  -3  -4  15        277.84        288.08        21.86 o                         
  -2  -4  15        289.79        282.76        35.99 o                         
  -1  -4  15        184.92        157.75        21.52 o                         
   0  -4  15         59.63         26.03        10.69 o                         
   1  -4  15        254.35        263.33        23.30 o                         
   2  -4  15        543.04        591.71        34.62 o                         
  -5  -3  15        344.78        321.64        55.35 o                         
  -4  -3  15        144.30        130.83        23.75 o                         
  -3  -3  15         61.06         65.22        12.10 o                         
  -2  -3  15        187.88        163.48        14.40 o                         
  -1  -3  15        291.97        278.02        21.42 o                         
   0  -3  15        350.23        373.62        28.94 o                         
   1  -3  15        129.09        123.36        21.59 o                         
   2  -3  15        100.72         68.37        16.55 o                         
  -5  -2  15         37.52         35.96        12.32 o                         
  -4  -2  15        121.26        103.41        16.13 o                         
  -3  -2  15        322.46        281.71        21.23 o                         
  -2  -2  15        167.64        117.83        13.63 o                         
  -1  -2  15         79.97         76.91        13.48 o                         
   0  -2  15         82.32         66.35        15.52 o                         
   1  -2  15        274.28        238.94        36.09 o                         
   2  -2  15        428.92        533.91        37.84 o                         
   3  -2  15        119.22        113.02        20.04 o                         
  -5  -1  15        193.04        216.85        27.27 o                         
  -4  -1  15        162.83        162.86        16.93 o                         
  -3  -1  15        623.13        537.82        32.14 o                         
  -2  -1  15        112.30        102.75        13.54 o                         
  -1  -1  15        558.36        603.57        25.19 o                         
   0  -1  15        696.11        754.86        39.86 o                         
   1  -1  15        136.49         92.48        13.70 o                         
   2  -1  15         25.83         36.51        19.29 o                         
   3  -1  15         17.73          9.93        21.01 o                         
  -5   0  15         15.79         10.50        17.19 o                         
  -4   0  15        102.94         89.84        25.60 o                         
  -3   0  15        823.04        784.72        38.17 o                         
  -2   0  15        124.99        115.79        19.10 o                         
  -1   0  15         46.58         37.41        16.77 o                         
   0   0  15         66.35         72.18        11.47 o                         
   1   0  15        390.38        439.84        26.96 o                         
   2   0  15        465.40        518.67        29.23 o                         
   3   0  15        259.01        227.51        29.46 o                         
  -5   1  15        193.60        218.56        35.16 o                         
  -4   1  15        164.87        142.27        27.83 o                         
  -3   1  15        627.47        602.12        35.56 o                         
  -2   1  15        114.66        134.83        18.99 o                         
  -1   1  15        592.23        631.07        30.71 o                         
   0   1  15        664.81        693.75        29.59 o                         
   1   1  15        135.06        134.49        16.90 o                         
   2   1  15         30.54         21.64        14.52 o                         
   3   1  15         11.01          5.08        18.91 o                         
  -5   2  15         40.93         30.70        27.75 o                         
  -4   2  15        111.08         83.42        18.77 o                         
  -3   2  15        316.10        284.41        25.39 o                         
  -2   2  15        131.06        177.90        22.45 o                         
  -1   2  15         66.37         69.18        14.64 o                         
   0   2  15         77.30         60.81        14.86 o                         
   1   2  15        246.48        268.66        18.93 o                         
   2   2  15        424.47        416.09        27.26 o                         
   3   2  15        114.93         94.15        17.99 o                         
  -5   3  15        353.78        309.43        43.35 o                         
  -4   3  15        112.65        119.04        23.76 o                         
  -3   3  15         69.42         84.93        19.37 o                         
  -2   3  15        163.42        207.03        27.66 o                         
  -1   3  15        279.96        308.99        33.97 o                         
   0   3  15        352.36        352.17        28.12 o                         
   1   3  15        173.42        200.58        21.75 o                         
   2   3  15         92.06         53.44        12.81 o                         
  -4   4  15        171.74        165.00        27.70 o                         
  -3   4  15        284.48        304.87        49.13 o                         
  -2   4  15        320.65        384.00        60.05 o                         
  -1   4  15        186.86        176.19        36.53 o                         
   0   4  15         62.74         55.86        23.96 o                         
   1   4  15        265.40        273.51        38.60 o                         
   2   4  15        585.66        566.15        36.03 o                         
  -1   5  15        246.33        203.29        28.28 o                         
   0   5  15        209.22        176.78        27.12 o                         
   1   5  15         99.48         80.02        25.14 o                         
  -1  -5  16        100.92         86.89        18.98 o                         
  -2  -4  16         17.46         11.69        10.95 o                         
  -1  -4  16        186.11        154.79        22.72 o                         
   0  -4  16        402.70        405.45        34.12 o                         
   1  -4  16        103.45         94.41        16.51 o                         
  -4  -3  16         38.55         24.36        14.10 o                         
  -3  -3  16         46.69         40.25        11.74 o                         
  -2  -3  16        268.72        262.84        21.28 o                         
  -1  -3  16        164.15        141.79        16.16 o                         
   0  -3  16         82.92         67.76        21.23 o                         
   1  -3  16        219.05        195.47        27.60 o                         
  -4  -2  16        435.35        385.11        49.61 o                         
  -3  -2  16        339.66        288.01        22.96 o                         
  -2  -2  16         46.51         40.17        10.64 o                         
  -1  -2  16         97.66         82.32        13.57 o                         
   0  -2  16        604.05        636.78        48.37 o                         
   1  -2  16        268.50        293.85        30.11 o                         
   2  -2  16        129.37        122.28        23.99 o                         
  -5  -1  16        177.27        172.46        41.11 o                         
  -4  -1  16         28.34         22.25        11.66 o                         
  -3  -1  16        311.87        315.73        22.59 o                         
  -2  -1  16        282.27        292.26        26.71 o                         
  -1  -1  16        262.62        254.00        20.59 o                         
   0  -1  16         21.07         11.31        11.00 o                         
   1  -1  16         40.28         28.47        20.32 o                         
   2  -1  16        365.38        420.32        35.17 o                         
  -5   0  16         34.36         20.27        18.34 o                         
  -4   0  16        370.69        372.54        33.39 o                         
  -3   0  16        197.23        196.79        18.79 o                         
  -2   0  16          2.39          1.62        12.00 o                         
  -1   0  16         52.18         63.10        16.36 o                         
   0   0  16        563.25        648.75        27.08 o                         
   1   0  16        397.62        423.53        32.80 o                         
   2   0  16        248.95        233.69        27.38 o                         
  -5   1  16        177.85        168.18        26.01 o                         
  -4   1  16         28.55         27.93        16.90 o                         
  -3   1  16        284.63        289.14        36.59 o                         
  -2   1  16        259.36        268.16        25.91 o                         
  -1   1  16        283.49        368.80        28.94 o                         
   0   1  16         29.92         14.12        13.96 o                         
   1   1  16         37.76         46.16        11.98 o                         
   2   1  16        373.04        363.21        47.91 o                         
  -4   2  16        452.32        427.98        44.73 o                         
  -3   2  16        365.88        350.49        40.92 o                         
  -2   2  16         51.53         56.00        19.70 o                         
  -1   2  16         79.63         72.83        14.96 o                         
   0   2  16        595.96        574.49        31.63 o                         
   1   2  16        321.46        341.50        32.73 o                         
   2   2  16        148.69        153.08        25.79 o                         
  -4   3  16         37.90         26.60        18.16 o                         
  -3   3  16         46.43         35.95        20.57 o                         
  -2   3  16        294.22        302.90        31.51 o                         
  -1   3  16        167.84        180.14        25.36 o                         
   0   3  16         75.42         61.08        16.34 o                         
   1   3  16        263.27        233.76        35.16 o                         
  -2   4  16         18.41         19.67        20.05 o                         
  -1   4  16        185.23        153.08        27.33 o                         
   0   4  16        398.84        418.74       108.55 o                         
   1   4  16         93.84         78.64        18.21 o                         
  -1   5  16        106.74        125.16        26.19 o                         
  -1  -4  17        195.96        172.18        23.52 o                         
  -2  -3  17        131.14         94.47        14.62 o                         
  -1  -3  17          4.79         -0.16        11.72 o                         
   0  -3  17        127.05        106.98        21.44 o                         
  -4  -2  17         17.83         34.87        20.80 o                         
  -3  -2  17         54.71         71.95        34.39 o                         
  -2  -2  17        109.61         97.45        15.54 o                         
  -1  -2  17        359.17        377.89        24.74 o                         
   0  -2  17        151.23        147.01        24.25 o                         
   1  -2  17        159.75        175.19        25.71 o                         
  -4  -1  17        125.12        112.43        22.76 o                         
  -3  -1  17        362.55        379.83        42.92 o                         
  -2  -1  17        115.42         87.17        21.53 o                         
  -1  -1  17          7.45         11.88        12.55 o                         
   0  -1  17         64.20         44.45        13.20 o                         
   1  -1  17        397.69        466.97        52.46 o                         
  -4   0  17         30.10         30.63        33.97 o                         
  -2   0  17        114.54        124.97        17.45 o                         
  -1   0  17        590.43        716.58        43.02 o                         
   0   0  17         20.06         35.59        18.01 o                         
   1   0  17         23.80         20.05        16.32 o                         
  -4   1  17        159.62        132.62        25.18 o                         
  -3   1  17        407.48        401.48        44.60 o                         
  -2   1  17        108.23        126.47        20.51 o                         
  -1   1  17          6.67         13.01        14.06 o                         
   0   1  17         91.17         74.47        16.15 o                         
   1   1  17        405.04        468.43        29.65 o                         
  -4   2  17         30.09         15.10        19.49 o                         
  -3   2  17         53.64         52.05        19.34 o                         
  -2   2  17        134.20        128.88        23.70 o                         
  -1   2  17        393.18        420.85        26.13 o                         
   0   2  17        121.13        150.07        25.11 o                         
   1   2  17        151.06        135.63        20.24 o                         
  -3   3  17        352.77        920.93        84.00 o                         
  -2   3  17        122.02        131.51        25.54 o                         
  -1   3  17          5.23         -9.55        19.23 o                         
   0   3  17        111.04         94.67        17.72 o                         
  -1   4  17        187.17        165.42        26.70 o                         
  -2  -2  18        424.25        516.10        53.07 o                         
  -1  -2  18        140.70        105.75        19.99 o                         
  -3  -1  18         33.64         10.97        20.53 o                         
  -2  -1  18         16.91         14.18        13.51 o                         
  -1  -1  18         85.37         60.03        21.84 o                         
   0  -1  18        239.20        197.54        19.00 o                         
  -3   0  18        163.13        196.23        38.06 o                         
  -2   0  18        240.15        249.25        44.28 o                         
  -1   0  18        220.67        190.68        19.90 o                         
   0   0  18          3.94         18.60        18.80 o                         
  -3   1  18         24.62         16.78        21.06 o                         
  -2   1  18         16.71         23.20        21.44 o                         
  -1   1  18         50.92         62.47        22.73 o                         
   0   1  18        238.81        245.94        44.81 o                         
  -2   2  18        395.02        453.43        40.30 o                         
  -1   2  18        138.76        112.81        24.41 o                         
                                                                                
