# Supplementary material for: Crystal structures and Hirshfeld surface analysis of a series of 4-O-aryl­perfluoro­pyridines
Source: Acta Crystallogr E Crystallogr Commun. 2019 Jul 4;75(Pt 8):1102–7. doi: 10.1107/S2056989019009344 (PMC6690456; doi:10.1107/S2056989019009344)
Supplement: Supplementary file 11 [file e-75-01102-Vsup6.hkl]

data_V                                                                          
_shelx_title ' Pbcn_a.res in Pbcn'                                              
_shelx_refln_list_code          4                                               
_shelx_F_calc_maximum      206.96                                               
_exptl_crystal_F_000       968.00                                               
_reflns_d_resolution_high  0.7001                                               
                                                                                
loop_                                                                           
 _space_group_symop_operation_xyz                                               
 'x, y, z'                                                                      
 '-x+1/2, -y+1/2, z+1/2'                                                        
 '-x, y, -z+1/2'                                                                
 'x+1/2, -y+1/2, -z'                                                            
 '-x, -y, -z'                                                                   
 'x-1/2, y-1/2, -z-1/2'                                                         
 'x, -y, z-1/2'                                                                 
 '-x-1/2, y-1/2, z'                                                             
                                                                                
_cell_length_a    18.8516                                                       
_cell_length_b    10.6512                                                       
_cell_length_c     9.2196                                                       
_cell_angle_alpha  90.000                                                       
_cell_angle_beta   90.000                                                       
_cell_angle_gamma  90.000                                                       
                                                                                
_shelx_F_squared_multiplier     1.000                                           
                                                                                
loop_                                                                           
 _refln_index_h                                                                 
 _refln_index_k                                                                 
 _refln_index_l                                                                 
 _refln_F_squared_calc                                                          
 _refln_F_squared_meas                                                          
 _refln_F_squared_sigma                                                         
 _refln_observed_status                                                         
   2   0   0        140.75        139.81         2.88 o                         
   4   0   0       9048.05       8915.07       131.06 o                         
   6   0   0      29763.42      26138.06       317.66 o                         
   8   0   0      42832.15      39166.50       513.84 o                         
  10   0   0       6280.25       6333.12        74.06 o                         
  12   0   0        398.58        373.22         5.74 o                         
  14   0   0        271.70        219.50         5.37 o                         
  16   0   0        155.73        205.08         6.20 o                         
  18   0   0        145.68        119.52         5.45 o                         
  20   0   0        191.54        171.98        10.87 o                         
  22   0   0          8.58         11.65         4.99 o                         
  24   0   0         10.51          4.99         6.66 o                         
  26   0   0        164.39        197.30        17.90 o                         
   1   1   0       5721.36       5676.71        65.22 o                         
   3   1   0       4416.72       4476.53        50.26 o                         
   5   1   0       1506.18       1511.70        11.65 o                         
   7   1   0        284.44        342.65         3.41 o                         
   9   1   0       4215.15       4270.70        28.56 o                         
  11   1   0       2534.20       2752.69        19.34 o                         
  13   1   0        800.61        867.12         8.79 o                         
  15   1   0       2286.01       2282.05        20.61 o                         
  17   1   0         71.01         87.91         3.54 o                         
  19   1   0       1174.59       1064.82        15.03 o                         
  21   1   0         25.08         25.58         3.15 o                         
  23   1   0         47.62         39.18         5.55 o                         
  25   1   0         21.89          9.43         5.08 o                         
   0   2   0      10070.08      10123.14        97.61 o                         
   2   2   0       4381.57       4479.49        44.00 o                         
   4   2   0       5058.33       5238.16        48.71 o                         
   6   2   0       8590.69       9040.10        58.09 o                         
   8   2   0        751.10        834.51         8.82 o                         
  10   2   0         11.09         24.15         1.15 o                         
  12   2   0        142.30        163.14         3.22 o                         
  14   2   0       3230.20       3356.10        29.98 o                         
  16   2   0         31.11         20.29         1.80 o                         
  18   2   0          3.28          0.36         1.02 o                         
  20   2   0       1990.63       2000.62        29.49 o                         
  22   2   0        303.35        288.08         9.99 o                         
  24   2   0          2.19          5.93         2.00 o                         
  26   2   0        504.44        598.20        25.72 o                         
   1   3   0       1546.20       1635.70        11.13 o                         
   3   3   0       4692.98       4517.87        31.51 o                         
   5   3   0       9962.68      10054.59        71.48 o                         
   7   3   0        339.57        257.29         3.91 o                         
   9   3   0        102.81         74.22         1.79 o                         
  11   3   0        207.34        274.73         3.68 o                         
  13   3   0          0.01          1.05         0.81 o                         
  15   3   0       1541.40       1503.48        15.48 o                         
  17   3   0        291.97        281.95         5.50 o                         
  19   3   0        211.47        192.44         6.65 o                         
  21   3   0          9.63          1.13         2.07 o                         
  23   3   0         22.15         11.18         3.46 o                         
  25   3   0        325.87        358.51        25.39 o                         
   0   4   0        367.87        328.07         4.59 o                         
   2   4   0       4412.31       4300.69        28.22 o                         
   4   4   0        107.26        138.31         1.90 o                         
   6   4   0       1918.86       2317.10        18.64 o                         
   8   4   0       3090.06       3066.17        22.57 o                         
  10   4   0         24.23         50.63         2.00 o                         
  12   4   0       1275.45       1315.10        12.95 o                         
  14   4   0        833.63        819.97         9.79 o                         
  16   4   0         75.21         54.19         2.83 o                         
  18   4   0         85.94         67.75         3.82 o                         
  20   4   0         51.29         38.11         3.63 o                         
  22   4   0         84.43         71.82         7.05 o                         
  24   4   0         31.86         41.30         6.66 o                         
   1   5   0        382.82        365.94         3.71 o                         
   3   5   0         16.85         16.44         1.14 o                         
   5   5   0       2754.72       2969.37        22.58 o                         
   7   5   0       1215.60       1283.78        11.01 o                         
   9   5   0        375.23        389.26         4.99 o                         
  11   5   0        344.82        340.98         5.62 o                         
  13   5   0       3429.89       3485.31        31.66 o                         
  15   5   0       1668.93       1679.59        19.28 o                         
  17   5   0         48.20         44.79         3.26 o                         
  19   5   0         83.19         58.43         3.72 o                         
  21   5   0        394.71        384.80        11.30 o                         
  23   5   0        300.51        342.96        13.26 o                         
  25   5   0          0.39         -3.75         3.75 o                         
   0   6   0        510.07        440.26         6.93 o                         
   2   6   0       3950.88       4102.33        27.49 o                         
   4   6   0       2950.71       3021.38        23.13 o                         
   6   6   0        562.74        651.40         7.28 o                         
   8   6   0       6750.76       6989.02        62.02 o                         
  10   6   0        507.86        494.88         7.62 o                         
  12   6   0        971.28        956.83        11.78 o                         
  14   6   0        641.81        655.13         9.84 o                         
  16   6   0       1331.00       1290.92        18.77 o                         
  18   6   0       1137.97       1180.42        16.90 o                         
  20   6   0         33.14         38.33         3.28 o                         
  22   6   0        193.98        172.46         9.32 o                         
  24   6   0         12.89         16.03         2.45 o                         
   1   7   0          5.16         17.21         1.26 o                         
   3   7   0         97.39        115.38         2.41 o                         
   5   7   0       3353.53       3753.13        32.78 o                         
   7   7   0          0.83          3.27         1.16 o                         
   9   7   0        466.04        479.44         7.18 o                         
  11   7   0        207.81        212.24         4.79 o                         
  13   7   0        782.47        756.08        11.23 o                         
  15   7   0       1070.54       1125.23        14.83 o                         
  17   7   0         15.74         14.05         2.49 o                         
  19   7   0        414.30        412.62        10.70 o                         
  21   7   0        181.08        179.00         8.76 o                         
  23   7   0          0.10         -3.86         3.86 o                         
   0   8   0       3600.02       3642.80        45.53 o                         
   2   8   0          5.55          3.38         0.96 o                         
   4   8   0          6.63          8.85         1.30 o                         
   6   8   0        786.22        855.00        11.14 o                         
   8   8   0       1693.64       1793.98        18.98 o                         
  10   8   0        323.84        327.30         6.49 o                         
  12   8   0        105.78        109.41         4.07 o                         
  14   8   0       1281.29       1354.12        18.28 o                         
  16   8   0         33.20         28.59         2.98 o                         
  18   8   0         43.21         41.19         3.82 o                         
  20   8   0        513.59        539.86        11.87 o                         
  22   8   0         27.54         20.09         6.50 o                         
   1   9   0         32.81         30.88         2.10 o                         
   3   9   0        732.91        727.47         9.02 o                         
   5   9   0       1481.71       1450.63        18.14 o                         
   7   9   0        968.64        891.07        12.89 o                         
   9   9   0        372.65        342.32         7.77 o                         
  11   9   0        124.84        125.09         5.16 o                         
  13   9   0        124.18        111.05         4.90 o                         
  15   9   0         59.55         46.51         4.30 o                         
  17   9   0         85.82         97.80         6.27 o                         
  19   9   0         61.27         55.53         4.06 o                         
  21   9   0         34.08         34.41         3.21 o                         
   0  10   0       2238.04       2342.60        35.78 o                         
   2  10   0       4800.99       5034.22        53.01 o                         
   4  10   0        535.18        513.40         9.87 o                         
   6  10   0        184.93        152.70         4.94 o                         
   8  10   0        298.94        263.21         6.44 o                         
  10  10   0         45.30         36.92         4.53 o                         
  12  10   0         18.56         13.58         2.88 o                         
  14  10   0        278.79        302.15         9.16 o                         
  16  10   0        141.47        171.29         7.12 o                         
  18  10   0         80.42         82.55         5.06 o                         
  20  10   0        117.10        131.12         7.22 o                         
   1  11   0       2115.91       2219.14        26.58 o                         
   3  11   0       1056.70       1096.98        16.81 o                         
   5  11   0        521.63        511.45        10.29 o                         
   7  11   0        544.40        519.95        10.44 o                         
   9  11   0        321.19        312.99         7.36 o                         
  11  11   0          0.04         -1.33         3.40 o                         
  13  11   0         28.87         33.23         3.29 o                         
  15  11   0         92.17         96.01         6.13 o                         
  17  11   0          0.62         -2.55         2.55 o                         
   0  12   0       4123.67       4306.13        72.56 o                         
   2  12   0       1017.17       1076.08        17.19 o                         
   4  12   0        510.95        520.77        11.26 o                         
   6  12   0        216.91        200.12         6.81 o                         
   8  12   0        603.84        576.65        11.65 o                         
  10  12   0        282.99        320.25         8.48 o                         
  12  12   0          2.42         -1.35         1.35 o                         
  14  12   0         42.49         35.04         4.54 o                         
  16  12   0          3.80          3.75         3.33 o                         
   1  13   0          0.01         -0.81         4.67 o                         
   3  13   0         67.27         76.48         6.02 o                         
   5  13   0          0.07         -1.85         1.85 o                         
   7  13   0          0.96         -0.35         2.42 o                         
   9  13   0          0.29          2.61         2.61 o                         
  11  13   0         59.14         73.85        11.04 o                         
  13  13   0        404.50        411.59        12.52 o                         
   0  14   0        151.34        173.62        12.00 o                         
   2  14   0         40.63         35.76         3.89 o                         
   4  14   0        105.59         86.03         6.20 o                         
   6  14   0        321.12        328.32         8.95 o                         
   8  14   0        108.06         81.64         5.56 o                         
  10  14   0        134.26        158.08        12.59 o                         
   1  15   0          0.05         -0.28         2.19 o                         
   3  15   0         94.81         89.45         7.17 o                         
   1   1   1       6538.42       6472.24        69.54 o                         
   2   1   1       1963.71       1948.30        11.93 o                         
   3   1   1        171.00        187.02         1.50 o                         
   4   1   1       6337.07       6668.87        34.08 o                         
   5   1   1       2856.12       2937.38        15.03 o                         
   6   1   1      11613.73      12047.14        56.21 o                         
   7   1   1       2377.14       2594.33        13.44 o                         
   8   1   1       2567.36       2532.46        11.98 o                         
   9   1   1         99.93         77.39         1.00 o                         
  10   1   1        699.01        720.39         4.32 o                         
  11   1   1         72.80         85.92         1.20 o                         
  12   1   1        173.59        194.91         2.05 o                         
  13   1   1          2.22          2.59         0.61 o                         
  14   1   1       2845.50       2966.29        18.56 o                         
  15   1   1        362.42        374.59         3.90 o                         
  16   1   1        106.31        101.68         2.58 o                         
  17   1   1          0.13          0.29         0.74 o                         
  18   1   1        312.52        305.48         4.55 o                         
  19   1   1       1295.39       1215.40        12.79 o                         
  20   1   1         49.82         39.78         2.48 o                         
  21   1   1         13.99          9.88         2.01 o                         
  22   1   1         20.23         17.21         2.92 o                         
  23   1   1        135.80        124.11         5.80 o                         
  24   1   1         92.97         81.33         4.62 o                         
  25   1   1         87.38         87.33         4.92 o                         
  26   1   1         61.45         55.93         5.69 o                         
   0   2   1       4902.03       5129.95        61.84 o                         
   1   2   1        657.95        678.18         5.42 o                         
   2   2   1       2382.99       2556.03        13.21 o                         
   3   2   1      14505.71      14529.82        68.84 o                         
   4   2   1         21.85         24.24         0.55 o                         
   5   2   1       3023.22       3107.53        15.11 o                         
   6   2   1         55.55         57.32         0.82 o                         
   7   2   1         37.40         35.76         0.81 o                         
   8   2   1          1.24          2.81         0.37 o                         
   9   2   1       2355.74       2386.98        12.30 o                         
  10   2   1        855.59        937.81         5.59 o                         
  11   2   1        283.39        293.40         2.71 o                         
  12   2   1        168.67        189.07         2.22 o                         
  13   2   1        301.71        246.48         2.75 o                         
  14   2   1         24.35         26.44         1.15 o                         
  15   2   1        220.28        209.81         2.96 o                         
  16   2   1         63.78         52.00         1.80 o                         
  17   2   1        354.36        319.95         4.43 o                         
  18   2   1          0.08          0.64         1.08 o                         
  19   2   1         42.84         45.55         2.45 o                         
  20   2   1        135.59        112.06         3.92 o                         
  21   2   1        551.91        555.47         8.78 o                         
  22   2   1         74.77         71.42         4.17 o                         
  23   2   1          0.01          7.31         2.47 o                         
  24   2   1        370.20        383.24         9.22 o                         
  25   2   1         48.32         45.56         4.03 o                         
  26   2   1        172.40        172.92         7.21 o                         
   1   3   1       1214.17       1261.53         7.23 o                         
   2   3   1       1102.00       1069.71         5.39 o                         
   3   3   1         43.87         30.35         0.54 o                         
   4   3   1       2407.23       2510.65        12.17 o                         
   5   3   1         46.10         73.06         0.89 o                         
   6   3   1       1706.00       1721.81         8.81 o                         
   7   3   1       2112.83       2179.12        11.56 o                         
   8   3   1        173.98        189.42         1.81 o                         
   9   3   1       3261.42       3437.96        17.52 o                         
  10   3   1        284.30        346.56         2.89 o                         
  11   3   1       1936.78       2108.11        11.99 o                         
  12   3   1       1053.63       1016.30         6.90 o                         
  13   3   1         82.65         91.84         1.95 o                         
  14   3   1         63.61         60.90         1.79 o                         
  15   3   1        433.66        408.17         4.65 o                         
  16   3   1        383.14        387.96         4.75 o                         
  17   3   1        247.73        219.89         3.76 o                         
  18   3   1          0.65         -0.89         0.89 o                         
  19   3   1          2.13         -0.40         0.87 o                         
  20   3   1          0.40         -0.94         1.19 o                         
  21   3   1         27.07         24.78         2.03 o                         
  22   3   1          7.20         10.84         2.23 o                         
  23   3   1        126.93        146.93         6.42 o                         
  24   3   1        251.37        249.36         7.85 o                         
  25   3   1         51.59         51.78         5.93 o                         
  26   3   1         19.09          7.99         1.83 o                         
   0   4   1        501.89        497.98         4.01 o                         
   1   4   1       7836.05       8035.41        33.98 o                         
   2   4   1          1.41          8.69         0.52 o                         
   3   4   1        561.46        587.50         3.45 o                         
   4   4   1       2070.11       2053.49        10.75 o                         
   5   4   1        923.14        986.91         6.21 o                         
   6   4   1       5144.35       5761.73        29.15 o                         
   7   4   1       2507.95       2351.96        12.70 o                         
   8   4   1        244.31        256.19         2.50 o                         
   9   4   1       4296.78       4474.82        23.29 o                         
  10   4   1        142.94        131.93         1.88 o                         
  11   4   1        298.59        283.74         2.99 o                         
  12   4   1       1315.84       1293.23         9.09 o                         
  13   4   1         33.55         35.69         1.35 o                         
  14   4   1       1116.13       1071.62         8.23 o                         
  15   4   1       1052.35       1023.72         8.53 o                         
  16   4   1       1248.42       1238.83        10.56 o                         
  17   4   1         26.34         23.59         1.51 o                         
  18   4   1        116.43        103.72         3.49 o                         
  19   4   1        183.73        171.73         5.26 o                         
  20   4   1        233.33        239.73         8.51 o                         
  21   4   1        304.55        295.04         8.06 o                         
  22   4   1        333.20        382.38         8.84 o                         
  23   4   1         19.38         19.97         2.34 o                         
  24   4   1         82.12         83.35         5.23 o                         
  25   4   1         11.29          6.92         4.23 o                         
   1   5   1        449.73        432.61         2.84 o                         
   2   5   1        126.37        127.41         1.29 o                         
   3   5   1        730.48        861.61         5.08 o                         
   4   5   1        369.36        367.27         2.71 o                         
   5   5   1       6595.94       7285.63        37.29 o                         
   6   5   1        136.82        138.25         1.58 o                         
   7   5   1        264.06        257.06         2.42 o                         
   8   5   1        391.76        405.08         3.38 o                         
   9   5   1         80.28         78.08         1.74 o                         
  10   5   1        142.13        120.66         2.13 o                         
  11   5   1       2137.47       1936.27        14.01 o                         
  12   5   1        144.03        122.55         2.30 o                         
  13   5   1       4400.97       4567.13        29.20 o                         
  14   5   1       1133.73       1152.94         9.42 o                         
  15   5   1          0.26          3.02         1.21 o                         
  16   5   1        265.29        250.40         4.18 o                         
  17   5   1        179.24        165.82         3.49 o                         
  18   5   1         16.04         11.93         1.55 o                         
  19   5   1        193.48        200.22         4.19 o                         
  20   5   1         17.69         17.26         2.10 o                         
  21   5   1        222.82        237.75         6.97 o                         
  22   5   1        211.63        229.96         6.96 o                         
  23   5   1         26.43         29.11         3.29 o                         
  24   5   1         42.50         49.00         5.34 o                         
  25   5   1          6.99          6.24         4.16 o                         
   0   6   1       2165.46       2050.22        15.64 o                         
   1   6   1        129.07        130.00         1.45 o                         
   2   6   1        168.74        205.51         1.86 o                         
   3   6   1       1829.05       2004.68        11.33 o                         
   4   6   1        284.65        283.74         2.49 o                         
   5   6   1          8.25         31.25         0.84 o                         
   6   6   1       2261.95       2451.20        14.96 o                         
   7   6   1        165.30        184.01         2.51 o                         
   8   6   1       2400.66       2502.86        17.17 o                         
   9   6   1        421.80        434.18         4.85 o                         
  10   6   1        122.58        123.42         2.57 o                         
  11   6   1        990.95        963.71         8.75 o                         
  12   6   1         94.01         85.15         2.52 o                         
  13   6   1        839.65        811.57         8.31 o                         
  14   6   1       6196.51       6286.16        43.13 o                         
  15   6   1        150.06        132.88         3.32 o                         
  16   6   1        290.34        284.61         4.79 o                         
  17   6   1         52.55         43.63         2.44 o                         
  18   6   1          0.00         -0.68         1.20 o                         
  19   6   1         63.07         48.92         2.60 o                         
  20   6   1         55.93         63.42         3.13 o                         
  21   6   1        624.04        665.41         9.36 o                         
  22   6   1        311.66        356.94         9.80 o                         
  23   6   1         40.70         45.00         3.42 o                         
  24   6   1          9.36          8.47         3.47 o                         
   1   7   1       1490.54       1507.03         9.59 o                         
   2   7   1        364.95        375.00         3.42 o                         
   3   7   1         11.71          9.58         0.73 o                         
   4   7   1         76.82         87.30         1.67 o                         
   5   7   1        827.03        857.76         6.90 o                         
   6   7   1       3630.70       3634.71        24.77 o                         
   7   7   1       1749.98       1831.71        13.28 o                         
   8   7   1        213.33        201.87         3.03 o                         
   9   7   1        113.88        135.80         2.60 o                         
  10   7   1        523.54        502.65         5.32 o                         
  11   7   1        465.58        418.57         4.99 o                         
  12   7   1        128.59        108.29         3.32 o                         
  13   7   1        373.70        342.41         5.08 o                         
  14   7   1        394.28        430.69         6.25 o                         
  15   7   1        922.95        946.92        10.03 o                         
  16   7   1        361.46        369.41         5.72 o                         
  17   7   1       1051.63       1078.59        10.86 o                         
  18   7   1          0.19          1.24         1.38 o                         
  19   7   1         24.05         19.36         2.00 o                         
  20   7   1          0.08         -1.19         1.19 o                         
  21   7   1          9.44          4.18         2.00 o                         
  22   7   1          1.36          2.40         1.77 o                         
  23   7   1        106.39        121.30         5.33 o                         
   0   8   1       1277.36       1304.69        12.67 o                         
   1   8   1        117.65        112.56         2.03 o                         
   2   8   1         10.58         10.27         0.93 o                         
   3   8   1        473.14        438.88         4.29 o                         
   4   8   1          6.92          3.79         0.73 o                         
   5   8   1        398.37        380.71         4.31 o                         
   6   8   1        443.33        455.66         5.16 o                         
   7   8   1        475.99        470.41         5.33 o                         
   8   8   1         78.92         77.93         2.34 o                         
   9   8   1        403.28        446.61         5.20 o                         
  10   8   1         51.83         50.28         2.14 o                         
  11   8   1        571.85        584.36         6.77 o                         
  12   8   1         49.89         37.62         2.06 o                         
  13   8   1         86.16         97.50         3.46 o                         
  14   8   1        159.81        168.95         4.22 o                         
  15   8   1        364.51        348.12         5.79 o                         
  16   8   1         37.01         38.84         2.36 o                         
  17   8   1        218.18        237.62         5.22 o                         
  18   8   1        191.52        195.08         5.30 o                         
  19   8   1         17.51         19.88         2.06 o                         
  20   8   1          8.09          5.32         1.69 o                         
  21   8   1          3.41          3.24         1.44 o                         
  22   8   1         59.58         50.20         3.12 o                         
   1   9   1         94.95         91.54         2.31 o                         
   2   9   1         54.83         52.62         1.77 o                         
   3   9   1        453.07        451.09         5.13 o                         
   4   9   1        329.37        315.88         4.06 o                         
   5   9   1        201.24        168.05         3.20 o                         
   6   9   1       1098.13       1117.07        10.62 o                         
   7   9   1         23.54         22.34         1.66 o                         
   8   9   1        311.09        299.40         5.07 o                         
   9   9   1         84.51         83.04         2.96 o                         
  10   9   1          4.76         -0.78         1.15 o                         
  11   9   1         93.15         75.08         2.93 o                         
  12   9   1         43.31         42.35         2.35 o                         
  13   9   1          2.31          1.72         1.21 o                         
  14   9   1        736.66        779.76         9.43 o                         
  15   9   1          0.28          1.43         1.27 o                         
  16   9   1         57.18         51.45         2.81 o                         
  17   9   1        123.94        126.46         4.30 o                         
  18   9   1         30.70         27.91         2.34 o                         
  19   9   1         35.89         33.56         2.42 o                         
  20   9   1         79.77         84.81         4.33 o                         
  21   9   1         99.70         86.53         4.28 o                         
   0  10   1        655.06        702.67        10.21 o                         
   1  10   1       2601.16       2695.15        20.81 o                         
   2  10   1         55.52         62.21         2.64 o                         
   3  10   1         23.19         21.18         1.88 o                         
   4  10   1         58.67         49.86         2.47 o                         
   5  10   1        237.71        234.73         4.37 o                         
   6  10   1         78.15         70.15         2.83 o                         
   7  10   1        634.58        609.31         8.57 o                         
   8  10   1         36.05         25.50         2.20 o                         
   9  10   1        374.18        335.33         5.93 o                         
  10  10   1          6.34          5.20         1.34 o                         
  11  10   1        153.28        136.04         3.86 o                         
  12  10   1         14.93         14.54         1.88 o                         
  13  10   1         21.79         18.63         2.20 o                         
  14  10   1         23.85         26.24         2.23 o                         
  15  10   1          9.94          6.21         1.80 o                         
  16  10   1         33.82         33.11         2.49 o                         
  17  10   1         58.59         62.00         3.62 o                         
  18  10   1        174.39        197.74         5.38 o                         
  19  10   1          0.11         -1.86         1.86 o                         
  20  10   1         12.54          0.28         1.83 o                         
   1  11   1        348.96        361.09         5.64 o                         
   2  11   1          2.17          3.14         1.59 o                         
   3  11   1        233.89        231.41         4.75 o                         
   4  11   1        348.95        343.92         5.86 o                         
   5  11   1         13.31         10.51         2.24 o                         
   6  11   1        186.88        176.04         4.24 o                         
   7  11   1        208.64        195.76         4.46 o                         
   8  11   1         77.45         67.95         3.05 o                         
   9  11   1          0.73          0.29         1.75 o                         
  10  11   1        250.57        235.29         5.69 o                         
  11  11   1          0.02         -1.32         1.32 o                         
  12  11   1        151.93        150.99         4.85 o                         
  13  11   1         16.04         11.09         1.88 o                         
  14  11   1        328.40        355.77         6.75 o                         
  15  11   1          0.08          0.36         1.24 o                         
  16  11   1        257.49        272.48         6.42 o                         
  17  11   1        327.89        336.81         7.47 o                         
  18  11   1          6.27          4.68         2.19 o                         
   0  12   1       1686.49       1805.21        27.58 o                         
   1  12   1         96.56        103.71         3.62 o                         
   2  12   1        742.24        773.07         9.37 o                         
   3  12   1        173.63        170.22         4.62 o                         
   4  12   1        673.70        718.25         9.32 o                         
   5  12   1        748.02        807.29        10.08 o                         
   6  12   1         97.87         85.61         3.56 o                         
   7  12   1         44.37         40.90         2.61 o                         
   8  12   1        388.57        385.46         6.53 o                         
   9  12   1        301.09        312.28         5.88 o                         
  10  12   1        133.30        114.26         4.59 o                         
  11  12   1         75.50         90.07         4.09 o                         
  12  12   1        175.50        184.05         5.37 o                         
  13  12   1         51.33         44.81         2.85 o                         
  14  12   1        111.64        107.76         4.93 o                         
  15  12   1         57.80         55.34         3.62 o                         
  16  12   1          0.60         -1.28         1.28 o                         
   1  13   1          7.93          7.19         2.04 o                         
   2  13   1        136.07        131.21         5.22 o                         
   3  13   1        167.22        167.72         5.06 o                         
   4  13   1         17.91         14.62         2.27 o                         
   5  13   1        204.97        210.46         5.54 o                         
   6  13   1        167.98        163.53         4.89 o                         
   7  13   1        154.07        137.21         4.88 o                         
   8  13   1        108.65        109.30         4.17 o                         
   9  13   1        334.79        349.07         6.64 o                         
  10  13   1          0.13         -0.36         1.43 o                         
  11  13   1          2.30         -1.26         1.26 o                         
  12  13   1         23.20         20.31         3.04 o                         
  13  13   1        169.21        146.58         5.59 o                         
   0  14   1          2.04          2.69         2.32 o                         
   1  14   1        215.08        227.44         6.19 o                         
   2  14   1         24.02         19.94         2.49 o                         
   3  14   1         38.96         33.63         3.30 o                         
   4  14   1         67.71         61.21         3.54 o                         
   5  14   1          4.35          2.95         1.60 o                         
   6  14   1         38.06         34.53         2.77 o                         
   7  14   1         14.22         12.13         1.86 o                         
   8  14   1         27.20         30.82         2.89 o                         
   9  14   1        256.20        277.48         6.23 o                         
  10  14   1         36.47         30.79         3.71 o                         
   1  15   1         20.97          9.13         3.37 o                         
   2  15   1          4.11         -0.67         2.36 o                         
   3  15   1          1.04         -2.13         2.13 o                         
   4  15   1         74.89         73.84         7.16 o                         
   0   0   2        126.68        134.91         2.19 o                         
   1   0   2       5926.79       6034.36        38.64 o                         
   2   0   2       8072.07       8520.42        52.63 o                         
   3   0   2        865.17        856.82         6.48 o                         
   4   0   2       1331.53       1292.69         9.78 o                         
   5   0   2        707.79        660.71         5.86 o                         
   6   0   2       1469.92       1394.14         9.73 o                         
   7   0   2       2077.06       2071.14        14.02 o                         
   8   0   2        150.89        193.95         2.29 o                         
   9   0   2        538.99        574.57         4.95 o                         
  10   0   2         58.42         52.33         1.62 o                         
  11   0   2          9.05         11.34         0.75 o                         
  12   0   2         13.55          3.99         0.85 o                         
  13   0   2        576.28        619.52         6.57 o                         
  14   0   2        473.93        513.53         6.51 o                         
  15   0   2        584.00        543.34         8.30 o                         
  16   0   2         41.13         24.12         2.26 o                         
  17   0   2       1685.45       1566.43        18.64 o                         
  18   0   2        573.55        594.84        11.20 o                         
  19   0   2         13.66         10.53         2.25 o                         
  20   0   2        430.75        406.25         9.16 o                         
  21   0   2       1962.09       2102.28        31.32 o                         
  22   0   2        775.82        788.68        16.03 o                         
  23   0   2         19.62         18.49         2.89 o                         
  24   0   2        374.09        402.74        14.92 o                         
  25   0   2        739.96        875.91        29.78 o                         
  26   0   2          5.99         12.49         5.83 o                         
   1   1   2       6590.40       6724.19        30.95 o                         
   2   1   2        368.47        386.85         2.38 o                         
   3   1   2      10927.77      11423.59        52.85 o                         
   4   1   2       2547.90       2606.04        12.16 o                         
   5   1   2       6793.50       6974.24        31.38 o                         
   6   1   2       5425.67       5602.62        25.44 o                         
   7   1   2        181.18        184.39         1.74 o                         
   8   1   2       3280.42       3472.37        16.05 o                         
   9   1   2       1487.82       1468.37         7.36 o                         
  10   1   2         71.87         86.86         1.15 o                         
  11   1   2         14.39         15.71         0.62 o                         
  12   1   2        639.77        642.55         4.58 o                         
  13   1   2        201.01        182.17         2.54 o                         
  14   1   2        170.89        189.24         2.67 o                         
  15   1   2         33.60         33.28         1.57 o                         
  16   1   2        132.27        111.09         2.83 o                         
  17   1   2        387.13        347.76         5.08 o                         
  18   1   2         11.57         12.19         1.60 o                         
  19   1   2        349.43        302.59         5.74 o                         
  20   1   2          0.03         -0.85         1.34 o                         
  21   1   2         16.99         15.23         2.03 o                         
  22   1   2         21.91         23.64         2.22 o                         
  23   1   2         74.30         74.95         4.22 o                         
  24   1   2          9.66          9.30         2.88 o                         
  25   1   2        231.03        257.63         9.09 o                         
  26   1   2         48.74         50.78         5.94 o                         
   0   2   2      24316.21      23916.33       169.67 o                         
   1   2   2      39341.77      37202.68       190.57 o                         
   2   2   2         26.60         18.36         0.54 o                         
   3   2   2       2354.32       2320.59        11.47 o                         
   4   2   2       3877.31       3890.26        17.95 o                         
   5   2   2       7575.62       7587.44        33.11 o                         
   6   2   2        438.59        483.21         2.89 o                         
   7   2   2       8719.06       8795.39        39.57 o                         
   8   2   2       2490.55       2430.15        12.60 o                         
   9   2   2       1427.03       1308.09         7.33 o                         
  10   2   2         82.40         74.88         1.09 o                         
  11   2   2       2081.29       2100.96        11.41 o                         
  12   2   2        906.19        884.44         6.30 o                         
  13   2   2        648.52        594.41         5.44 o                         
  14   2   2        454.66        436.98         4.41 o                         
  15   2   2         14.84         21.76         1.24 o                         
  16   2   2         29.56         23.25         1.43 o                         
  17   2   2         54.30         44.99         2.38 o                         
  18   2   2          9.38          4.57         1.45 o                         
  19   2   2         17.26         10.99         1.93 o                         
  20   2   2          2.29          1.08         1.60 o                         
  21   2   2         35.01         32.58         2.80 o                         
  22   2   2         10.50         20.70         2.44 o                         
  23   2   2        161.27        142.54         5.94 o                         
  24   2   2         10.49         15.40         3.09 o                         
  25   2   2        416.94        459.68        10.96 o                         
  26   2   2         40.81         27.86         3.58 o                         
   1   3   2       1006.11       1052.76         5.71 o                         
   2   3   2       6003.27       6353.07        29.06 o                         
   3   3   2        889.16        905.31         4.57 o                         
   4   3   2          0.04          0.49         0.26 o                         
   5   3   2       5118.31       5760.29        25.44 o                         
   6   3   2       1335.67       1330.21         6.76 o                         
   7   3   2         69.20         48.13         0.81 o                         
   8   3   2         16.91         16.47         0.57 o                         
   9   3   2        813.88        785.52         4.77 o                         
  10   3   2       6586.35       6968.10        33.08 o                         
  11   3   2          5.55          5.37         0.71 o                         
  12   3   2          1.36          1.35         0.60 o                         
  13   3   2        588.82        533.36         5.09 o                         
  14   3   2        669.30        664.14         6.13 o                         
  15   3   2       1213.00       1159.62        10.27 o                         
  16   3   2       1611.58       1605.42        14.20 o                         
  17   3   2         33.15         27.83         2.03 o                         
  18   3   2         55.42         68.16         2.64 o                         
  19   3   2         91.98         96.82         6.25 o                         
  20   3   2         90.63         80.78         3.75 o                         
  21   3   2         82.56         82.24         3.83 o                         
  22   3   2        377.69        392.42         8.43 o                         
  23   3   2        521.07        538.54        10.29 o                         
  24   3   2         32.74         38.61         3.16 o                         
  25   3   2          3.09          4.78         4.47 o                         
  26   3   2          0.72         -1.53         2.88 o                         
   0   4   2         23.74         30.83         0.96 o                         
   1   4   2       1784.68       1713.68         9.26 o                         
   2   4   2        316.02        329.56         2.22 o                         
   3   4   2         26.94         27.67         0.66 o                         
   4   4   2       1043.73       1142.80         6.05 o                         
   5   4   2       2244.30       2284.30        11.23 o                         
   6   4   2        148.40        149.54         1.59 o                         
   7   4   2       2498.72       2805.35        14.40 o                         
   8   4   2        479.40        577.88         3.85 o                         
   9   4   2       2191.96       2316.05        12.84 o                         
  10   4   2        506.12        523.47         4.20 o                         
  11   4   2        289.54        282.96         3.07 o                         
  12   4   2          0.36          3.66         0.72 o                         
  13   4   2       1050.07       1054.54         8.14 o                         
  14   4   2         35.89         28.49         1.46 o                         
  15   4   2       2981.54       2923.71        19.88 o                         
  16   4   2        481.51        485.60         6.07 o                         
  17   4   2          3.79          2.06         0.99 o                         
  18   4   2          0.36         -1.54         1.54 o                         
  19   4   2        609.95        581.05         8.80 o                         
  20   4   2          9.75          5.78         2.17 o                         
  21   4   2        132.80        119.39         5.66 o                         
  22   4   2        158.27        166.04         6.52 o                         
  23   4   2         90.13         98.83         5.81 o                         
  24   4   2         61.69         69.46         4.81 o                         
  25   4   2        225.94        244.83         7.15 o                         
   1   5   2        913.95       1136.95         6.37 o                         
   2   5   2        961.22        956.29         5.31 o                         
   3   5   2       2473.96       2617.40        13.68 o                         
   4   5   2       6683.28       7504.01        35.71 o                         
   5   5   2       1760.90       1886.17        10.06 o                         
   6   5   2          5.57          8.53         0.48 o                         
   7   5   2        518.61        486.30         3.56 o                         
   8   5   2          0.92          0.07         0.50 o                         
   9   5   2        477.29        511.54         4.62 o                         
  10   5   2       1962.60       2009.53        13.56 o                         
  11   5   2       1076.56       1092.07         8.59 o                         
  12   5   2         22.06         21.35         1.28 o                         
  13   5   2        360.06        374.24         4.64 o                         
  14   5   2       3622.78       3707.32        25.19 o                         
  15   5   2       1038.73       1020.54         9.60 o                         
  16   5   2        151.99        143.23         3.51 o                         
  17   5   2         35.02         25.99         2.02 o                         
  18   5   2         89.25         96.44         3.59 o                         
  19   5   2         94.64         89.29         4.08 o                         
  20   5   2          7.34          6.40         1.82 o                         
  21   5   2          5.62          6.73         1.83 o                         
  22   5   2         24.28         25.64         3.63 o                         
  23   5   2         32.67         39.79         3.90 o                         
  24   5   2          5.13          5.99         2.23 o                         
  25   5   2          6.34          2.98         1.81 o                         
   0   6   2        332.30        328.82         3.74 o                         
   1   6   2          0.27          0.75         0.29 o                         
   2   6   2        191.10        205.60         1.80 o                         
   3   6   2          9.08          8.96         0.58 o                         
   4   6   2        121.18        154.40         1.66 o                         
   5   6   2          0.38          3.38         0.42 o                         
   6   6   2         74.54         80.13         1.48 o                         
   7   6   2        236.02        263.03         3.32 o                         
   8   6   2        123.68        129.54         2.35 o                         
   9   6   2        302.15        302.78         4.04 o                         
  10   6   2          6.40          3.35         0.80 o                         
  11   6   2         19.88         20.89         1.41 o                         
  12   6   2        968.78        970.45         9.29 o                         
  13   6   2        198.09        182.51         3.44 o                         
  14   6   2        204.65        185.12         3.52 o                         
  15   6   2          0.76          2.63         1.09 o                         
  16   6   2          4.16          3.31         1.14 o                         
  17   6   2         14.92         15.47         1.68 o                         
  18   6   2         86.32         71.16         3.20 o                         
  19   6   2        247.87        271.29         5.29 o                         
  20   6   2        213.79        232.98         5.71 o                         
  21   6   2          7.29          7.90         2.05 o                         
  22   6   2         42.24         40.07         3.55 o                         
  23   6   2         10.58         12.39         2.91 o                         
  24   6   2         33.96         28.46         4.18 o                         
   1   7   2          1.47          1.15         0.63 o                         
   2   7   2         97.03         86.38         1.59 o                         
   3   7   2       2232.70       2460.23        15.41 o                         
   4   7   2        420.54        466.33         4.08 o                         
   5   7   2        515.13        511.02         4.50 o                         
   6   7   2        726.82        695.07         6.19 o                         
   7   7   2        274.76        251.37         3.21 o                         
   8   7   2       1076.41        972.91         7.94 o                         
   9   7   2        188.07        169.77         2.86 o                         
  10   7   2        203.28        193.86         3.61 o                         
  11   7   2        954.26       1054.04         9.97 o                         
  12   7   2        170.78        193.55         3.75 o                         
  13   7   2         39.87         31.78         2.00 o                         
  14   7   2        638.45        619.21         7.50 o                         
  15   7   2         10.52          9.83         1.62 o                         
  16   7   2          3.51         -1.20         1.20 o                         
  17   7   2          9.02          8.20         1.38 o                         
  18   7   2          1.12         -0.54         1.17 o                         
  19   7   2        132.65        134.35         4.74 o                         
  20   7   2         16.91         15.83         1.98 o                         
  21   7   2         22.00         18.75         2.37 o                         
  22   7   2        120.60        143.70         9.29 o                         
  23   7   2          5.97          8.29         2.20 o                         
   0   8   2         54.28         38.46         2.07 o                         
   1   8   2          0.54          0.17         0.61 o                         
   2   8   2          8.07          5.54         0.70 o                         
   3   8   2       1129.71       1159.07         8.63 o                         
   4   8   2         18.37         18.29         1.08 o                         
   5   8   2        462.23        451.74         4.79 o                         
   6   8   2          3.30          3.61         0.85 o                         
   7   8   2         31.84         44.04         1.84 o                         
   8   8   2        324.63        344.23         4.56 o                         
   9   8   2          0.01          3.98         0.93 o                         
  10   8   2        389.03        366.15         5.22 o                         
  11   8   2       1426.20       1397.03        13.41 o                         
  12   8   2         77.49         87.31         3.14 o                         
  13   8   2          3.17          1.95         1.27 o                         
  14   8   2         20.15         18.89         2.00 o                         
  15   8   2         26.56         31.28         2.24 o                         
  16   8   2        519.34        512.88         7.14 o                         
  17   8   2        512.97        555.02         7.54 o                         
  18   8   2         74.58         76.04         3.42 o                         
  19   8   2         71.49         61.39         3.00 o                         
  20   8   2        206.36        225.92         6.11 o                         
  21   8   2        134.16        144.03         5.77 o                         
  22   8   2         11.06          7.98         2.77 o                         
   1   9   2        249.87        240.24         3.54 o                         
   2   9   2       1795.45       1842.32        13.99 o                         
   3   9   2        125.78        122.73         2.88 o                         
   4   9   2        192.89        172.25         3.24 o                         
   5   9   2        100.84        109.55         2.82 o                         
   6   9   2        100.01        109.69         3.17 o                         
   7   9   2        502.19        508.46         6.29 o                         
   8   9   2        229.69        187.31         3.58 o                         
   9   9   2         12.09          9.45         1.46 o                         
  10   9   2        328.45        275.96         5.53 o                         
  11   9   2         93.05         72.14         3.17 o                         
  12   9   2         13.93         11.14         1.76 o                         
  13   9   2          5.94          4.63         1.52 o                         
  14   9   2        104.36        100.98         3.65 o                         
  15   9   2         88.38         84.01         3.42 o                         
  16   9   2        454.46        476.45         7.65 o                         
  17   9   2         31.00         30.90         2.59 o                         
  18   9   2        261.75        271.02         5.42 o                         
  19   9   2        376.89        396.52         7.50 o                         
  20   9   2        325.21        352.95         7.38 o                         
  21   9   2         43.89         52.59         4.99 o                         
   0  10   2       5941.62       6224.58        64.25 o                         
   1  10   2        107.59        115.79         3.64 o                         
   2  10   2         86.99         81.48         2.94 o                         
   3  10   2        468.84        465.54         6.31 o                         
   4  10   2        333.01        316.35         4.86 o                         
   5  10   2         29.51         25.20         1.80 o                         
   6  10   2        250.79        242.06         5.42 o                         
   7  10   2          8.53          9.00         1.70 o                         
   8  10   2        971.29        941.60        10.20 o                         
   9  10   2         15.65         18.46         1.83 o                         
  10  10   2         20.46          8.43         1.62 o                         
  11  10   2        119.13        114.24         4.37 o                         
  12  10   2         12.29         12.45         1.63 o                         
  13  10   2          0.96         -0.75         1.30 o                         
  14  10   2         19.16         13.20         2.03 o                         
  15  10   2          0.81         -0.21         1.42 o                         
  16  10   2         24.91         26.20         2.36 o                         
  17  10   2        350.78        362.03         6.45 o                         
  18  10   2         71.27         54.97         3.20 o                         
  19  10   2        123.21        104.44         4.44 o                         
   1  11   2         99.29         95.09         3.46 o                         
   2  11   2         14.05         13.38         2.00 o                         
   3  11   2         21.00         18.35         1.90 o                         
   4  11   2        421.21        426.86         6.54 o                         
   5  11   2         15.60         17.75         1.90 o                         
   6  11   2        352.55        346.19         6.24 o                         
   7  11   2          1.06         -1.18         1.18 o                         
   8  11   2         17.55         17.83         1.97 o                         
   9  11   2        161.53        148.76         4.93 o                         
  10  11   2         29.95         31.53         2.48 o                         
  11  11   2         42.07         34.01         2.98 o                         
  12  11   2          3.63         -0.64         1.36 o                         
  13  11   2          7.45          5.37         1.59 o                         
  14  11   2         15.25         11.32         2.04 o                         
  15  11   2         70.99         69.87         3.63 o                         
  16  11   2         21.48         17.29         2.00 o                         
  17  11   2          0.00         -1.63         1.63 o                         
  18  11   2         27.52         22.44         3.72 o                         
   0  12   2         11.54         13.45         2.96 o                         
   1  12   2          0.80         -1.35         1.35 o                         
   2  12   2         79.20         71.68         3.57 o                         
   3  12   2        336.43        341.42         6.07 o                         
   4  12   2        164.13        169.85         4.57 o                         
   5  12   2          3.58          2.16         1.58 o                         
   6  12   2         29.32         28.23         2.46 o                         
   7  12   2        127.09        125.04         4.46 o                         
   8  12   2         11.19          6.72         1.83 o                         
   9  12   2         10.61         14.27         2.15 o                         
  10  12   2          0.36         -1.82         1.82 o                         
  11  12   2         20.17         21.18         2.21 o                         
  12  12   2         10.94          8.85         2.02 o                         
  13  12   2         37.67         34.00         3.20 o                         
  14  12   2         11.76          1.46         1.81 o                         
  15  12   2          0.40         -1.50         1.50 o                         
  16  12   2         24.16         19.48         5.87 o                         
   1  13   2        112.47        107.50         4.51 o                         
   2  13   2         11.54         13.87         2.44 o                         
   3  13   2        738.88        808.19        10.82 o                         
   4  13   2        241.07        261.67         5.72 o                         
   5  13   2        703.83        737.61        10.31 o                         
   6  13   2        308.46        308.41         5.95 o                         
   7  13   2         61.23         56.61         3.83 o                         
   8  13   2        199.04        184.17         5.72 o                         
   9  13   2          2.73          1.92         1.58 o                         
  10  13   2         97.63        102.26         4.49 o                         
  11  13   2         27.42         31.72         3.52 o                         
  12  13   2         58.47         63.46         4.24 o                         
  13  13   2          0.56          2.97         2.26 o                         
   0  14   2          8.49          2.29         2.53 o                         
   1  14   2         45.91         35.93         2.90 o                         
   2  14   2        121.75        119.44         5.34 o                         
   3  14   2        106.37        116.53         5.06 o                         
   4  14   2         18.51         14.72         1.92 o                         
   5  14   2         28.66         26.33         3.56 o                         
   6  14   2        335.87        345.27         8.01 o                         
   7  14   2         39.86         48.77         3.50 o                         
   8  14   2          0.13         -1.99         1.99 o                         
   9  14   2         21.31         22.86         4.62 o                         
   1  15   2         71.37         87.90         9.18 o                         
   1   1   3        327.23        320.60         2.00 o                         
   2   1   3          0.68          1.62         0.29 o                         
   3   1   3          0.08          0.61         0.18 o                         
   4   1   3         95.91         83.63         1.22 o                         
   5   1   3         16.32         26.08         0.63 o                         
   6   1   3        320.79        277.80         2.22 o                         
   7   1   3       2242.08       2278.92        11.46 o                         
   8   1   3        871.66        937.01         5.61 o                         
   9   1   3        341.55        305.92         2.52 o                         
  10   1   3         48.57         32.61         0.86 o                         
  11   1   3        156.80        171.28         2.02 o                         
  12   1   3        451.58        426.41         3.81 o                         
  13   1   3         39.50         41.08         1.38 o                         
  14   1   3        217.58        211.55         3.26 o                         
  15   1   3        156.66        173.17         3.14 o                         
  16   1   3       1941.85       1947.81        16.11 o                         
  17   1   3        493.06        457.01         6.38 o                         
  18   1   3       1176.06       1141.38        12.97 o                         
  19   1   3       1861.94       1918.32        19.34 o                         
  20   1   3          3.86          7.90         1.68 o                         
  21   1   3        399.32        412.57         7.15 o                         
  22   1   3         10.74          7.80         1.87 o                         
  23   1   3         54.45         46.22         4.70 o                         
  24   1   3        189.16        211.57         6.00 o                         
  25   1   3        204.96        243.30         7.26 o                         
  26   1   3         75.45         75.83         3.83 o                         
   0   2   3       2498.42       2659.22        18.40 o                         
   1   2   3       6576.36       6926.93        32.22 o                         
   2   2   3      13391.38      14027.32        62.33 o                         
   3   2   3       5916.98       6025.94        27.29 o                         
   4   2   3       5667.92       5873.35        26.29 o                         
   5   2   3        547.93        633.94         3.65 o                         
   6   2   3       2306.95       2335.42        11.94 o                         
   7   2   3        234.88        219.34         1.87 o                         
   8   2   3       1893.61       1969.65        10.22 o                         
   9   2   3       4275.44       4842.68        22.27 o                         
  10   2   3       1888.49       1883.11         9.65 o                         
  11   2   3        353.92        393.18         3.67 o                         
  12   2   3        193.03        174.01         2.62 o                         
  13   2   3         87.52         93.68         2.10 o                         
  14   2   3          2.33          1.30         0.73 o                         
  15   2   3       1899.32       1928.13        15.85 o                         
  16   2   3          5.32          7.60         1.27 o                         
  17   2   3         77.48         88.37         3.05 o                         
  18   2   3        312.80        284.96         5.86 o                         
  19   2   3        272.32        268.16         5.48 o                         
  20   2   3         83.88         88.11         3.90 o                         
  21   2   3        320.86        326.28         6.69 o                         
  22   2   3         93.04         82.94         5.43 o                         
  23   2   3         21.38         24.62         2.97 o                         
  24   2   3        315.00        323.52         7.70 o                         
  25   2   3         42.95         44.15         3.91 o                         
   1   3   3        895.06        911.78         5.30 o                         
   2   3   3       6651.51       6673.97        32.22 o                         
   3   3   3       3617.19       3961.13        19.24 o                         
   4   3   3       3806.58       4148.03        18.60 o                         
   5   3   3       1626.31       1844.20         8.89 o                         
   6   3   3       5012.66       5286.70        23.28 o                         
   7   3   3       2560.52       2792.33        12.88 o                         
   8   3   3         46.20         41.34         1.02 o                         
   9   3   3        666.99        778.26         5.03 o                         
  10   3   3        294.82        319.61         2.93 o                         
  11   3   3        138.71        155.13         2.23 o                         
  12   3   3       2482.93       2429.62        16.42 o                         
  13   3   3       1966.82       1963.72        14.32 o                         
  14   3   3        189.87        189.92         3.70 o                         
  15   3   3         87.99         90.17         3.00 o                         
  16   3   3         52.51         35.20         2.09 o                         
  17   3   3        219.09        199.98         4.35 o                         
  18   3   3         21.24         23.35         1.98 o                         
  19   3   3        326.30        295.67         6.15 o                         
  20   3   3         32.01         30.22         2.72 o                         
  21   3   3         51.55         61.28         3.70 o                         
  22   3   3         11.80         11.84         2.31 o                         
  23   3   3         77.18         69.68         4.08 o                         
  24   3   3          0.29         -0.01         1.99 o                         
  25   3   3          3.31          4.39         2.14 o                         
   0   4   3        147.11        226.63         2.50 o                         
   1   4   3        766.24        834.54         4.45 o                         
   2   4   3        248.83        250.53         2.16 o                         
   3   4   3         20.45         28.54         0.72 o                         
   4   4   3        806.44        835.27         4.60 o                         
   5   4   3        624.35        549.31         3.30 o                         
   6   4   3       1986.41       2219.69        11.11 o                         
   7   4   3        262.20        308.25         2.37 o                         
   8   4   3        300.69        329.61         2.59 o                         
   9   4   3        730.76        786.43         5.70 o                         
  10   4   3         40.95         52.33         1.49 o                         
  11   4   3        308.57        296.06         3.31 o                         
  12   4   3        696.88        682.64         5.82 o                         
  13   4   3        291.64        277.76         3.61 o                         
  14   4   3       3921.12       3993.75        28.46 o                         
  15   4   3       2115.75       2192.05        19.18 o                         
  16   4   3         58.57         66.24         2.89 o                         
  17   4   3        705.68        729.60         9.55 o                         
  18   4   3         82.01         70.80         3.92 o                         
  19   4   3        136.40        131.26         4.33 o                         
  20   4   3        201.29        195.26         5.50 o                         
  21   4   3        530.89        570.46        12.27 o                         
  22   4   3          2.13          1.14         1.91 o                         
  23   4   3         20.82         19.32         3.77 o                         
  24   4   3         42.58         32.11         3.63 o                         
  25   4   3        114.67        129.53         7.80 o                         
   1   5   3          3.09         10.32         0.53 o                         
   2   5   3        511.60        503.79         3.38 o                         
   3   5   3         77.09        112.48         1.24 o                         
   4   5   3         19.80         34.86         0.81 o                         
   5   5   3          0.01         -0.23         0.27 o                         
   6   5   3        255.29        217.34         2.20 o                         
   7   5   3         12.99         17.81         0.67 o                         
   8   5   3        168.21        142.64         2.05 o                         
   9   5   3        119.70        135.19         2.21 o                         
  10   5   3        359.66        368.17         3.90 o                         
  11   5   3        387.56        453.68         4.65 o                         
  12   5   3          0.56         -0.79         0.79 o                         
  13   5   3          0.16         -0.62         0.92 o                         
  14   5   3        199.81        166.72         3.50 o                         
  15   5   3        175.74        156.54         3.41 o                         
  16   5   3        178.40        187.48         4.73 o                         
  17   5   3        153.55        155.24         4.52 o                         
  18   5   3         89.42         82.21         3.74 o                         
  19   5   3         45.66         50.82         3.35 o                         
  20   5   3         12.91         14.66         2.39 o                         
  21   5   3         11.45         14.31         2.43 o                         
  22   5   3        156.74        170.02         6.16 o                         
  23   5   3          2.99          1.03         2.14 o                         
  24   5   3         21.11         24.36         2.52 o                         
   0   6   3         27.77         14.46         0.98 o                         
   1   6   3       2678.03       2845.58        14.72 o                         
   2   6   3        715.36        760.15         4.64 o                         
   3   6   3        515.90        518.55         3.68 o                         
   4   6   3        356.40        311.53         2.70 o                         
   5   6   3         50.36         51.97         1.11 o                         
   6   6   3         49.24         47.46         1.11 o                         
   7   6   3       1876.96       1900.37        12.74 o                         
   8   6   3          0.54          0.96         0.56 o                         
   9   6   3        545.89        567.98         5.96 o                         
  10   6   3        850.05        885.55         9.22 o                         
  11   6   3        112.13        105.54         2.71 o                         
  12   6   3       1642.54       1631.05        13.97 o                         
  13   6   3       1006.52        989.76         9.79 o                         
  14   6   3        440.00        434.04         6.14 o                         
  15   6   3        343.13        352.43         5.89 o                         
  16   6   3        749.25        733.63         9.83 o                         
  17   6   3        511.35        522.32         8.08 o                         
  18   6   3        365.33        357.41         6.61 o                         
  19   6   3          3.52          3.23         1.56 o                         
  20   6   3         13.48         13.47         2.00 o                         
  21   6   3          5.89          1.19         2.45 o                         
  22   6   3         79.73         70.59         4.51 o                         
  23   6   3         42.68         41.13         6.11 o                         
   1   7   3       1663.76       1714.12        11.54 o                         
   2   7   3        779.05        778.82         5.83 o                         
   3   7   3         34.24         32.66         1.17 o                         
   4   7   3          1.57          2.02         0.54 o                         
   5   7   3        588.58        615.77         4.98 o                         
   6   7   3         48.45         58.06         1.65 o                         
   7   7   3        616.79        639.07         5.82 o                         
   8   7   3         39.25         27.41         1.47 o                         
   9   7   3        188.66        189.64         3.44 o                         
  10   7   3        533.87        475.22         6.15 o                         
  11   7   3       2594.86       2407.84        20.53 o                         
  12   7   3         99.49         99.04         3.28 o                         
  13   7   3        434.61        473.07         6.55 o                         
  14   7   3         67.81         62.03         2.80 o                         
  15   7   3        194.58        191.96         4.25 o                         
  16   7   3        130.81        115.32         4.23 o                         
  17   7   3          1.25         -0.08         1.65 o                         
  18   7   3          2.70          3.86         1.76 o                         
  19   7   3         28.77         24.38         2.45 o                         
  20   7   3        180.90        179.45         5.77 o                         
  21   7   3         35.03         41.44         2.95 o                         
  22   7   3         88.13         76.60         4.55 o                         
  23   7   3         69.99         70.99        10.41 o                         
   0   8   3       5199.93       5147.73        46.72 o                         
   1   8   3         26.64         28.39         1.29 o                         
   2   8   3        913.49        934.33         7.55 o                         
   3   8   3         75.72         71.20         1.92 o                         
   4   8   3        891.95        926.88         7.55 o                         
   5   8   3         50.65         46.35         1.72 o                         
   6   8   3         60.54         39.33         1.72 o                         
   7   8   3       2079.10       2044.09        15.81 o                         
   8   8   3        995.00        927.05        10.15 o                         
   9   8   3        149.81        147.91         3.31 o                         
  10   8   3       1055.79       1016.88        10.24 o                         
  11   8   3          2.06          6.78         1.56 o                         
  12   8   3       1209.16       1227.48        12.44 o                         
  13   8   3       1057.09       1117.67        11.80 o                         
  14   8   3         98.33         90.24         3.53 o                         
  15   8   3        176.87        181.53         4.55 o                         
  16   8   3         28.39         17.84         2.03 o                         
  17   8   3          4.39          5.25         1.96 o                         
  18   8   3         29.48         26.74         3.05 o                         
  19   8   3        262.52        294.06         6.28 o                         
  20   8   3        443.46        480.65         9.71 o                         
  21   8   3        124.02        148.29         5.19 o                         
  22   8   3         50.88         46.84         6.07 o                         
   1   9   3         14.41         17.58         1.43 o                         
   2   9   3       1654.79       1674.72        14.38 o                         
   3   9   3         17.27         12.96         1.44 o                         
   4   9   3         14.50         10.24         1.28 o                         
   5   9   3          1.78          1.11         0.67 o                         
   6   9   3        546.56        539.56         6.26 o                         
   7   9   3        548.85        510.18         6.87 o                         
   8   9   3         53.61         58.97         2.65 o                         
   9   9   3        147.10        164.55         4.08 o                         
  10   9   3        694.55        609.77         8.13 o                         
  11   9   3         95.81         89.53         3.60 o                         
  12   9   3          9.25          6.55         1.62 o                         
  13   9   3          2.52          5.53         1.66 o                         
  14   9   3         72.48         72.81         3.36 o                         
  15   9   3        462.59        482.13         7.53 o                         
  16   9   3          4.20          9.75         2.05 o                         
  17   9   3          9.21         12.64         2.23 o                         
  18   9   3        295.91        312.52         8.78 o                         
  19   9   3        423.81        449.14         8.91 o                         
  20   9   3        309.59        347.23         8.10 o                         
   0  10   3       1246.59       1215.16        16.23 o                         
   1  10   3        845.97        865.13         8.76 o                         
   2  10   3         21.22         17.56         1.84 o                         
   3  10   3        111.56         97.11         3.45 o                         
   4  10   3         25.82         24.29         1.94 o                         
   5  10   3        336.44        328.26         6.44 o                         
   6  10   3          0.40          0.11         0.81 o                         
   7  10   3        322.68        294.47         6.20 o                         
   8  10   3          6.73          2.60         1.53 o                         
   9  10   3         51.88         36.40         2.50 o                         
  10  10   3          1.82          0.92         1.16 o                         
  11  10   3          9.08          5.54         1.78 o                         
  12  10   3          0.15         -1.30         1.30 o                         
  13  10   3          5.28          6.78         1.91 o                         
  14  10   3        133.18        120.40         5.02 o                         
  15  10   3        116.72         96.41         3.87 o                         
  16  10   3        132.31        142.35         4.62 o                         
  17  10   3        173.73        183.79         5.60 o                         
  18  10   3        312.46        340.54         7.54 o                         
  19  10   3         42.20         42.47         3.32 o                         
   1  11   3         31.04         23.23         2.04 o                         
   2  11   3          1.67         -1.05         1.30 o                         
   3  11   3         18.12         15.32         1.75 o                         
   4  11   3         11.45         16.03         2.89 o                         
   5  11   3        179.51        157.32         4.40 o                         
   6  11   3         98.09         99.54         4.06 o                         
   7  11   3         39.44         26.99         3.01 o                         
   8  11   3        104.94         90.01         4.20 o                         
   9  11   3          0.11         -0.92         1.13 o                         
  10  11   3          1.06         -0.56         1.66 o                         
  11  11   3         12.48          8.18         2.15 o                         
  12  11   3         32.61         30.93         2.52 o                         
  13  11   3          5.84          0.52         2.20 o                         
  14  11   3         45.00         33.13         2.56 o                         
  15  11   3         99.96        101.09         4.25 o                         
  16  11   3        343.65        364.15         7.83 o                         
  17  11   3        147.52        150.38         6.23 o                         
   0  12   3         91.69         99.33         6.55 o                         
   1  12   3         20.58         14.68         2.16 o                         
   2  12   3         69.79         70.54         3.31 o                         
   3  12   3         39.72         37.13         2.52 o                         
   4  12   3          5.48          5.71         1.65 o                         
   5  12   3        154.74        141.02         4.45 o                         
   6  12   3          0.75          4.17         1.78 o                         
   7  12   3        356.04        370.55         9.13 o                         
   8  12   3         43.45         42.89         3.34 o                         
   9  12   3        458.52        476.84         9.36 o                         
  10  12   3         31.60         33.02         2.79 o                         
  11  12   3          0.82         -1.50         1.50 o                         
  12  12   3         48.54         40.16         3.54 o                         
  13  12   3        151.84        158.59         5.55 o                         
  14  12   3          1.52         -0.14         1.63 o                         
  15  12   3         34.53         27.82         4.39 o                         
   1  13   3         50.96         54.71         3.34 o                         
   2  13   3         27.62         23.45         2.40 o                         
   3  13   3          7.95          8.72         1.67 o                         
   4  13   3          3.13          2.34         1.47 o                         
   5  13   3         38.26         40.06         2.97 o                         
   6  13   3        107.97        113.17         5.22 o                         
   7  13   3        188.05        190.10         6.04 o                         
   8  13   3          0.09          0.83         1.61 o                         
   9  13   3        382.74        415.55         8.36 o                         
  10  13   3         18.35         19.60         3.13 o                         
  11  13   3        162.11        149.80         6.04 o                         
  12  13   3         17.59         19.41         3.73 o                         
   0  14   3          0.30          2.05         2.95 o                         
   1  14   3          5.06          4.06         1.76 o                         
   2  14   3         52.26         54.37         3.38 o                         
   3  14   3        765.85        895.83        13.23 o                         
   4  14   3         31.69         50.14         3.56 o                         
   5  14   3        163.34        168.96         7.43 o                         
   6  14   3        253.14        272.82         6.37 o                         
   7  14   3         21.51         26.76         2.82 o                         
   8  14   3         24.96         34.51         2.74 o                         
   0   0   4       9562.66       9690.88        87.93 o                         
   1   0   4       7205.23       7409.58        47.93 o                         
   2   0   4        696.97        820.09         6.27 o                         
   3   0   4       2219.84       2388.11        17.10 o                         
   4   0   4      15312.77      15815.35       101.10 o                         
   5   0   4       1487.84       1637.61        12.00 o                         
   6   0   4       3303.36       3095.88        22.84 o                         
   7   0   4          0.02         13.16         1.05 o                         
   8   0   4        900.78        927.28         8.67 o                         
   9   0   4        463.28        462.35         5.54 o                         
  10   0   4       1702.32       1777.35        17.03 o                         
  11   0   4        808.15        786.29         9.08 o                         
  12   0   4        745.43        643.64         7.94 o                         
  13   0   4        532.66        544.26         7.54 o                         
  14   0   4        763.63        787.30         9.15 o                         
  15   0   4        985.43       1020.11        14.51 o                         
  16   0   4        280.05        280.86         7.19 o                         
  17   0   4         50.04         59.50         4.13 o                         
  18   0   4       1743.98       1717.73        23.92 o                         
  19   0   4        154.93        151.99         6.16 o                         
  20   0   4         45.41         47.86         4.53 o                         
  21   0   4         50.54         46.70         4.40 o                         
  22   0   4        288.38        309.69        15.82 o                         
  23   0   4         11.04          9.20         3.96 o                         
  24   0   4          4.22          1.62         1.98 o                         
  25   0   4         38.29         48.01         4.31 o                         
   1   1   4       1101.06       1098.95         5.58 o                         
   2   1   4       1072.35       1019.82         5.27 o                         
   3   1   4         61.08         53.98         0.83 o                         
   4   1   4        128.30        137.18         1.36 o                         
   5   1   4        229.30        269.17         2.12 o                         
   6   1   4          6.66         11.30         0.58 o                         
   7   1   4         34.00         33.99         0.93 o                         
   8   1   4        789.46        768.06         4.89 o                         
   9   1   4        801.63        795.37         6.10 o                         
  10   1   4        840.38        728.12         6.22 o                         
  11   1   4         79.97         77.12         1.76 o                         
  12   1   4         12.88         13.44         1.03 o                         
  13   1   4        338.12        304.22         3.49 o                         
  14   1   4         51.20         53.46         1.96 o                         
  15   1   4       1089.47       1080.26        10.14 o                         
  16   1   4        416.14        417.48         5.82 o                         
  17   1   4        264.87        239.29         5.11 o                         
  18   1   4        121.00        107.51         3.97 o                         
  19   1   4        129.60        117.79         4.26 o                         
  20   1   4         19.92         19.59         2.39 o                         
  21   1   4        379.55        366.65         6.85 o                         
  22   1   4          6.93          8.14         2.15 o                         
  23   1   4         74.65         69.58         4.05 o                         
  24   1   4          6.89          3.99         2.12 o                         
  25   1   4        570.89        625.03        11.55 o                         
   0   2   4        374.45        481.14         4.20 o                         
   1   2   4        198.33        180.18         1.52 o                         
   2   2   4         58.34         50.05         0.82 o                         
   3   2   4        160.57        114.14         1.33 o                         
   4   2   4         41.83         51.46         0.95 o                         
   5   2   4        469.48        517.29         3.33 o                         
   6   2   4       1090.29       1172.81         6.59 o                         
   7   2   4       3147.87       3336.68        16.84 o                         
   8   2   4       1083.39       1158.31         6.83 o                         
   9   2   4       1048.95       1051.81         7.06 o                         
  10   2   4       1018.20       1000.56         7.99 o                         
  11   2   4        352.87        329.54         3.77 o                         
  12   2   4        154.67        128.96         2.58 o                         
  13   2   4        180.31        152.36         3.52 o                         
  14   2   4       2523.48       2492.05        21.02 o                         
  15   2   4        717.98        738.32         8.44 o                         
  16   2   4       2300.42       2234.12        19.56 o                         
  17   2   4        511.67        533.85         7.15 o                         
  18   2   4        704.79        670.62         9.29 o                         
  19   2   4          4.15          3.01         1.51 o                         
  20   2   4        175.05        171.24         5.76 o                         
  21   2   4         14.14          9.31         2.07 o                         
  22   2   4         83.74         87.88         4.23 o                         
  23   2   4          8.50         12.67         1.88 o                         
  24   2   4        379.02        437.08         9.92 o                         
  25   2   4          4.75          7.28         1.23 o                         
   1   3   4       2775.96       2730.57        13.22 o                         
   2   3   4        847.35        857.07         4.90 o                         
   3   3   4       3617.27       4071.90        19.22 o                         
   4   3   4        628.34        717.63         4.25 o                         
   5   3   4         16.97         15.21         0.58 o                         
   6   3   4       1743.15       1699.11         8.75 o                         
   7   3   4        676.50        641.46         4.20 o                         
   8   3   4        290.95        294.96         2.86 o                         
   9   3   4       1490.43       1461.06         9.49 o                         
  10   3   4         52.17         35.63         1.14 o                         
  11   3   4       2922.57       2828.67        19.97 o                         
  12   3   4       1309.20       1245.95        10.29 o                         
  13   3   4        101.16        100.20         2.74 o                         
  14   3   4        352.59        330.87         4.94 o                         
  15   3   4        171.70        141.09         3.52 o                         
  16   3   4        135.35        120.93         3.64 o                         
  17   3   4         82.22         74.40         2.90 o                         
  18   3   4         15.19         13.63         1.91 o                         
  19   3   4         10.47         14.65         2.08 o                         
  20   3   4        848.58        838.02        12.37 o                         
  21   3   4        496.88        517.63         9.44 o                         
  22   3   4          1.48          5.63         1.71 o                         
  23   3   4         50.73         53.01         3.48 o                         
  24   3   4        140.53        152.93         5.51 o                         
  25   3   4         54.06         46.84         8.47 o                         
   0   4   4        452.75        480.59         4.56 o                         
   1   4   4        532.16        532.61         3.37 o                         
   2   4   4       5993.83       6320.67        31.46 o                         
   3   4   4        757.37        791.50         5.92 o                         
   4   4   4       1822.86       1864.76         9.74 o                         
   5   4   4        109.99         73.61         1.12 o                         
   6   4   4       1536.30       1557.69         8.77 o                         
   7   4   4        110.17        125.65         1.67 o                         
   8   4   4       1692.05       1692.75        10.08 o                         
   9   4   4        100.05        102.34         1.83 o                         
  10   4   4         15.98         19.71         1.07 o                         
  11   4   4        157.09        151.72         2.75 o                         
  12   4   4       4489.48       4590.55        31.09 o                         
  13   4   4        196.16        176.04         3.27 o                         
  14   4   4         17.43         17.02         1.50 o                         
  15   4   4         32.52         30.49         1.81 o                         
  16   4   4         43.31         35.76         2.63 o                         
  17   4   4          1.32          1.20         1.24 o                         
  18   4   4        491.03        456.70         8.43 o                         
  19   4   4         32.09         32.36         3.03 o                         
  20   4   4          2.70          8.93         2.12 o                         
  21   4   4        270.78        291.47         7.27 o                         
  22   4   4         28.74         31.25         3.06 o                         
  23   4   4        134.22        115.39         5.95 o                         
  24   4   4         65.86         58.99         3.66 o                         
   1   5   4        104.54         98.53         1.22 o                         
   2   5   4        327.88        297.93         2.48 o                         
   3   5   4       2493.58       2736.62        15.05 o                         
   4   5   4         17.40         21.38         0.61 o                         
   5   5   4        357.54        345.93         2.88 o                         
   6   5   4         30.76         40.80         1.07 o                         
   7   5   4        615.16        607.73         4.60 o                         
   8   5   4          0.00         -0.64         0.64 o                         
   9   5   4        642.10        675.80         6.06 o                         
  10   5   4        192.39        195.58         3.01 o                         
  11   5   4       1316.32       1402.54        11.03 o                         
  12   5   4          9.13         11.92         1.40 o                         
  13   5   4        699.28        681.82         8.24 o                         
  14   5   4         55.93         44.89         2.53 o                         
  15   5   4        277.68        265.69         5.08 o                         
  16   5   4        368.73        359.52         6.42 o                         
  17   5   4        662.95        678.57         9.45 o                         
  18   5   4        137.37        110.32         4.60 o                         
  19   5   4         15.15         16.04         2.17 o                         
  20   5   4         63.24         54.38         3.63 o                         
  21   5   4          0.88         -1.09         1.61 o                         
  22   5   4          1.94          1.88         1.81 o                         
  23   5   4         44.37         41.34         3.78 o                         
  24   5   4        198.01        223.64        15.67 o                         
   0   6   4        137.30        118.30         2.36 o                         
   1   6   4          2.37          3.80         0.48 o                         
   2   6   4        698.78        743.91         5.28 o                         
   3   6   4        107.08         71.13         1.28 o                         
   4   6   4        237.41        196.56         2.13 o                         
   5   6   4        271.37        254.03         2.61 o                         
   6   6   4        362.51        394.86         4.01 o                         
   7   6   4          6.85          1.62         0.99 o                         
   8   6   4        323.80        369.06         4.50 o                         
   9   6   4        155.38        150.31         2.83 o                         
  10   6   4        635.05        568.27         6.27 o                         
  11   6   4          6.59          7.15         1.33 o                         
  12   6   4        632.03        602.13         7.83 o                         
  13   6   4         24.82         19.82         2.10 o                         
  14   6   4         35.71         28.89         2.45 o                         
  15   6   4         28.12         27.65         2.34 o                         
  16   6   4         61.04         58.41         3.13 o                         
  17   6   4         74.96         70.38         3.79 o                         
  18   6   4        107.44        103.83         4.21 o                         
  19   6   4         39.98         37.73         3.42 o                         
  20   6   4          1.82          0.70         1.62 o                         
  21   6   4         63.22         76.79         3.89 o                         
  22   6   4         13.35         13.40         2.23 o                         
  23   6   4         56.64         62.15         4.24 o                         
   1   7   4         45.67         54.64         1.62 o                         
   2   7   4        781.35        760.03         5.38 o                         
   3   7   4        124.55        135.17         1.87 o                         
   4   7   4         22.55         18.81         0.97 o                         
   5   7   4         60.88         55.56         1.50 o                         
   6   7   4        117.95         79.67         2.08 o                         
   7   7   4        719.69        728.51         7.63 o                         
   8   7   4          0.10         -0.99         0.99 o                         
   9   7   4          2.14          3.18         1.14 o                         
  10   7   4        341.33        269.64         4.62 o                         
  11   7   4          9.57         14.00         1.58 o                         
  12   7   4        102.28        111.70         3.51 o                         
  13   7   4          5.11          2.53         1.70 o                         
  14   7   4         10.44         11.54         1.94 o                         
  15   7   4         10.70         10.60         1.87 o                         
  16   7   4        130.98        131.45         4.83 o                         
  17   7   4         11.62         13.22         2.05 o                         
  18   7   4        285.91        296.39         6.66 o                         
  19   7   4         17.07         11.23         2.04 o                         
  20   7   4        116.63        139.95         5.11 o                         
  21   7   4         23.49         20.75         2.62 o                         
  22   7   4         51.94         37.57         3.67 o                         
   0   8   4       2041.44       2229.62        25.30 o                         
   1   8   4       1968.23       1976.60        14.67 o                         
   2   8   4         47.48         34.23         1.59 o                         
   3   8   4         18.96         18.39         1.26 o                         
   4   8   4        548.79        476.43         5.30 o                         
   5   8   4        549.92        506.80         6.15 o                         
   6   8   4         53.14         58.34         2.34 o                         
   7   8   4        370.74        349.80         5.27 o                         
   8   8   4        268.34        253.48         5.10 o                         
   9   8   4        429.47        347.85         5.87 o                         
  10   8   4        626.24        599.93         7.87 o                         
  11   8   4        828.95        876.44         9.83 o                         
  12   8   4       1300.58       1246.80        12.75 o                         
  13   8   4        133.72        139.57         4.26 o                         
  14   8   4          2.02         -1.38         1.38 o                         
  15   8   4         28.39         31.31         2.72 o                         
  16   8   4         20.72         18.47         2.33 o                         
  17   8   4          3.83          7.85         1.80 o                         
  18   8   4         29.24         22.18         2.42 o                         
  19   8   4        423.25        464.77         9.07 o                         
  20   8   4         10.15         11.47         1.66 o                         
  21   8   4         14.94          9.75         2.30 o                         
   1   9   4        734.01        698.27         7.82 o                         
   2   9   4        355.10        330.77         4.93 o                         
   3   9   4        238.33        245.94         4.19 o                         
   4   9   4          5.40          0.67         1.13 o                         
   5   9   4         29.07         25.01         2.03 o                         
   6   9   4          0.11         -0.23         1.07 o                         
   7   9   4        162.21        138.59         3.80 o                         
   8   9   4       1571.28       1556.75        16.86 o                         
   9   9   4         25.60         20.82         2.21 o                         
  10   9   4        288.10        301.05         5.73 o                         
  11   9   4        120.64         98.76         3.83 o                         
  12   9   4          0.55         -0.64         1.60 o                         
  13   9   4          0.00          2.73         1.41 o                         
  14   9   4         28.56         26.72         2.45 o                         
  15   9   4        220.01        218.97         6.03 o                         
  16   9   4        264.36        267.60         6.61 o                         
  17   9   4        323.80        337.84         6.86 o                         
  18   9   4         42.37         37.58         2.74 o                         
  19   9   4        400.98        459.22         8.11 o                         
  20   9   4          5.72         -0.54         2.12 o                         
   0  10   4       1145.95       1096.89        15.19 o                         
   1  10   4          0.43          1.16         1.13 o                         
   2  10   4         61.85         42.90         2.17 o                         
   3  10   4          0.39          1.32         1.04 o                         
   4  10   4       1001.46        957.97        13.99 o                         
   5  10   4        462.37        430.06         8.51 o                         
   6  10   4         34.53         42.33         2.90 o                         
   7  10   4        444.97        445.66         7.43 o                         
   8  10   4        219.13        257.66         5.88 o                         
   9  10   4        242.86        237.19         5.38 o                         
  10  10   4        793.84        808.91        11.64 o                         
  11  10   4          7.82          6.66         1.64 o                         
  12  10   4         43.18         44.26         2.74 o                         
  13  10   4        141.61        145.48         4.80 o                         
  14  10   4         72.25         72.24         3.71 o                         
  15  10   4        230.83        235.62         5.97 o                         
  16  10   4         46.23         45.34         3.32 o                         
  17  10   4        260.00        284.45         6.52 o                         
  18  10   4         64.92         69.21         3.67 o                         
   1  11   4          1.57         -0.62         1.24 o                         
   2  11   4        169.80        155.03         4.08 o                         
   3  11   4         50.03         41.60         2.41 o                         
   4  11   4          4.74         -0.24         1.80 o                         
   5  11   4         27.38         23.31         2.34 o                         
   6  11   4        110.73        110.95         4.87 o                         
   7  11   4         47.32         49.63         3.22 o                         
   8  11   4         28.48         23.38         2.52 o                         
   9  11   4          1.30         -1.19         1.79 o                         
  10  11   4          8.00          4.65         1.72 o                         
  11  11   4         50.44         47.36         3.27 o                         
  12  11   4         89.21         91.82         4.77 o                         
  13  11   4          3.70         -0.75         2.19 o                         
  14  11   4          5.53          5.30         1.86 o                         
  15  11   4         51.84         52.66         3.62 o                         
  16  11   4         54.71         50.89         3.32 o                         
   0  12   4         18.85         11.28         3.00 o                         
   1  12   4         49.62         41.26         3.09 o                         
   2  12   4        152.99        153.12         4.77 o                         
   3  12   4        165.15        152.33         4.98 o                         
   4  12   4         44.82         23.27         2.61 o                         
   5  12   4         49.32         46.25         3.21 o                         
   6  12   4         30.96         42.00         3.24 o                         
   7  12   4         41.47         45.04         3.46 o                         
   8  12   4          9.33          8.17         1.92 o                         
   9  12   4          8.87          6.52         1.71 o                         
  10  12   4        117.16        120.77         5.01 o                         
  11  12   4         48.88         57.21         4.13 o                         
  12  12   4         89.64         91.57         4.71 o                         
  13  12   4        129.03        123.60         5.47 o                         
  14  12   4         38.47         34.54         4.42 o                         
   1  13   4         36.49         36.24         2.74 o                         
   2  13   4          0.23         -1.46         1.46 o                         
   3  13   4         16.33         16.43         2.41 o                         
   4  13   4          1.64          5.25         1.48 o                         
   5  13   4        159.60        177.50         5.41 o                         
   6  13   4          5.28          4.45         1.90 o                         
   7  13   4          0.06         -1.65         1.65 o                         
   8  13   4         41.04         46.21         3.96 o                         
   9  13   4         45.39         50.65         3.42 o                         
  10  13   4         41.15         36.10         2.99 o                         
  11  13   4          0.03         -2.16         2.16 o                         
   0  14   4          3.99          7.10         2.04 o                         
   1  14   4         65.83         57.86         3.76 o                         
   2  14   4          4.22         -1.33         1.66 o                         
   3  14   4          0.00          4.08         2.08 o                         
   4  14   4        473.20        536.07        10.84 o                         
   5  14   4         18.71         20.68         3.62 o                         
   6  14   4        141.20        142.12         6.62 o                         
   1   1   5       2121.81       2390.18        11.57 o                         
   2   1   5        840.64        764.19         4.49 o                         
   3   1   5        232.68        249.17         2.45 o                         
   4   1   5         92.70        124.79         1.60 o                         
   5   1   5        246.23        241.89         2.14 o                         
   6   1   5        871.37        868.62         5.55 o                         
   7   1   5        947.77        988.72         7.12 o                         
   8   1   5        808.10        791.12         6.23 o                         
   9   1   5        255.92        229.08         2.88 o                         
  10   1   5        364.14        343.18         3.94 o                         
  11   1   5       1203.37       1221.96         9.79 o                         
  12   1   5        342.63        378.26         4.33 o                         
  13   1   5         47.96         53.26         1.83 o                         
  14   1   5        630.99        659.63         7.01 o                         
  15   1   5       1201.07       1246.83        11.43 o                         
  16   1   5         11.06          8.00         1.48 o                         
  17   1   5        106.98        106.83         4.47 o                         
  18   1   5       1110.14       1114.74        13.21 o                         
  19   1   5        338.95        348.48         6.60 o                         
  20   1   5        124.21        119.81         4.81 o                         
  21   1   5         30.65         21.49         2.66 o                         
  22   1   5        151.05        149.62         5.52 o                         
  23   1   5        220.91        223.64         6.30 o                         
  24   1   5         84.28         75.60         4.21 o                         
   0   2   5        531.79        591.14         5.04 o                         
   1   2   5         53.99         42.67         0.84 o                         
   2   2   5        423.97        430.73         3.01 o                         
   3   2   5        888.64        898.46         5.38 o                         
   4   2   5        256.48        303.69         2.53 o                         
   5   2   5        130.76        135.67         1.58 o                         
   6   2   5         69.67         54.02         1.24 o                         
   7   2   5       2935.50       3162.26        19.87 o                         
   8   2   5        223.50        195.52         2.65 o                         
   9   2   5         48.65         33.04         1.36 o                         
  10   2   5         15.41         16.51         1.17 o                         
  11   2   5        320.86        306.36         3.74 o                         
  12   2   5       1605.93       1544.10        12.26 o                         
  13   2   5       3392.57       3397.31        25.52 o                         
  14   2   5        498.41        460.83         6.62 o                         
  15   2   5         13.96          6.97         1.25 o                         
  16   2   5        201.47        189.82         3.96 o                         
  17   2   5          0.84         -0.43         1.44 o                         
  18   2   5         80.12         76.24         3.52 o                         
  19   2   5          0.44          1.19         1.29 o                         
  20   2   5        297.38        295.67         6.69 o                         
  21   2   5         50.44         53.46         3.27 o                         
  22   2   5          7.57          8.97         2.26 o                         
  23   2   5         42.44         41.37         3.44 o                         
  24   2   5          7.38         10.85         2.28 o                         
   1   3   5        173.73        121.16         1.42 o                         
   2   3   5         90.37         88.43         1.17 o                         
   3   3   5        774.51        797.12         4.61 o                         
   4   3   5        145.76        143.11         1.60 o                         
   5   3   5        720.66        778.06         5.16 o                         
   6   3   5       1040.15       1101.87         6.87 o                         
   7   3   5         80.51         54.16         1.38 o                         
   8   3   5        214.94        208.88         2.71 o                         
   9   3   5        776.33        742.82         5.99 o                         
  10   3   5        101.64         81.56         2.02 o                         
  11   3   5        228.39        225.91         3.61 o                         
  12   3   5        476.59        496.07         5.79 o                         
  13   3   5        319.69        313.14         4.85 o                         
  14   3   5          9.41          5.20         1.17 o                         
  15   3   5        249.04        238.38         4.59 o                         
  16   3   5         98.60         79.59         2.97 o                         
  17   3   5        388.90        338.88         7.07 o                         
  18   3   5          2.68          3.48         1.50 o                         
  19   3   5        202.70        221.02         5.95 o                         
  20   3   5       1070.73       1135.76        15.49 o                         
  21   3   5         55.15         47.94         3.64 o                         
  22   3   5        469.79        509.10         9.60 o                         
  23   3   5         39.38         35.07         3.01 o                         
  24   3   5        157.02        187.83         6.46 o                         
   0   4   5       3263.79       3272.16        22.83 o                         
   1   4   5          6.39          3.33         0.42 o                         
   2   4   5       1095.88       1213.06         6.79 o                         
   3   4   5       8425.80       8769.62        40.50 o                         
   4   4   5        233.46        258.81         2.45 o                         
   5   4   5       6977.37       7159.48        36.37 o                         
   6   4   5        995.80        929.56         6.32 o                         
   7   4   5        584.42        562.43         4.77 o                         
   8   4   5         86.40        105.23         2.00 o                         
   9   4   5        553.41        485.35         5.18 o                         
  10   4   5        391.43        396.48         4.84 o                         
  11   4   5         61.40         71.04         2.36 o                         
  12   4   5        210.16        196.80         3.44 o                         
  13   4   5         88.74         85.97         2.93 o                         
  14   4   5          7.08          3.93         1.27 o                         
  15   4   5          2.60          3.01         1.27 o                         
  16   4   5        349.62        331.84         6.50 o                         
  17   4   5         44.58         48.23         3.06 o                         
  18   4   5         29.38         26.52         2.36 o                         
  19   4   5         13.76         15.90         2.38 o                         
  20   4   5         94.52        100.50         4.74 o                         
  21   4   5         14.12          9.02         1.85 o                         
  22   4   5         30.20         25.91         2.88 o                         
  23   4   5        128.83        131.53         5.74 o                         
   1   5   5       1004.96        990.62         6.10 o                         
   2   5   5         15.59         17.33         0.57 o                         
   3   5   5        365.17        376.93         3.33 o                         
   4   5   5       1368.21       1418.92         9.60 o                         
   5   5   5        209.43        239.06         2.65 o                         
   6   5   5        504.59        515.70         4.69 o                         
   7   5   5         83.99         69.23         1.55 o                         
   8   5   5         19.45         11.27         0.91 o                         
   9   5   5        241.03        221.64         3.46 o                         
  10   5   5        110.67         80.02         2.73 o                         
  11   5   5         42.74         38.52         2.05 o                         
  12   5   5       1196.13       1148.39        11.66 o                         
  13   5   5          0.02         -0.68         1.02 o                         
  14   5   5        175.78        167.89         4.19 o                         
  15   5   5         47.96         47.01         2.84 o                         
  16   5   5         59.33         52.00         2.94 o                         
  17   5   5         13.12          9.59         2.06 o                         
  18   5   5          5.05          2.57         1.65 o                         
  19   5   5         65.58         63.61         3.57 o                         
  20   5   5          0.11          1.93         1.40 o                         
  21   5   5         65.78         67.27         4.61 o                         
  22   5   5         43.43         45.19         3.46 o                         
  23   5   5        204.81        210.42        10.80 o                         
   0   6   5       1559.73       1499.77        11.59 o                         
   1   6   5       1071.33       1047.64         6.45 o                         
   2   6   5         98.30         94.48         1.49 o                         
   3   6   5        251.45        247.12         2.78 o                         
   4   6   5        524.19        513.09         4.97 o                         
   5   6   5        485.97        518.71         4.51 o                         
   6   6   5        238.98        233.71         2.70 o                         
   7   6   5        479.80        409.70         4.41 o                         
   8   6   5       1068.33        980.22         8.93 o                         
   9   6   5         10.47          8.30         1.25 o                         
  10   6   5         89.98         99.12         3.55 o                         
  11   6   5       1003.92        951.76        11.13 o                         
  12   6   5          3.56         -0.30         1.38 o                         
  13   6   5         83.16         79.43         3.62 o                         
  14   6   5          0.64          0.34         1.35 o                         
  15   6   5        438.25        429.27         7.54 o                         
  16   6   5        160.30        151.24         5.47 o                         
  17   6   5        378.74        367.03         6.90 o                         
  18   6   5        165.94        162.60         5.44 o                         
  19   6   5         87.19         90.66         4.22 o                         
  20   6   5        699.53        787.42        11.75 o                         
  21   6   5        117.02        124.12         4.95 o                         
  22   6   5         11.25         13.77         1.77 o                         
   1   7   5       1024.50       1049.29         8.46 o                         
   2   7   5       2343.05       2254.29        14.22 o                         
   3   7   5        392.26        367.63         3.75 o                         
   4   7   5        150.02        120.79         1.98 o                         
   5   7   5        562.51        460.86         4.64 o                         
   6   7   5        282.29        294.28         4.20 o                         
   7   7   5         72.33         61.20         2.28 o                         
   8   7   5        162.34        185.44         3.59 o                         
   9   7   5          3.25          4.18         1.38 o                         
  10   7   5        276.09        243.85         4.73 o                         
  11   7   5        242.05        197.61         5.27 o                         
  12   7   5          6.64          5.19         1.56 o                         
  13   7   5          5.98          5.09         1.58 o                         
  14   7   5         18.54         17.53         2.13 o                         
  15   7   5         17.28         14.79         2.27 o                         
  16   7   5        299.05        317.59         6.75 o                         
  17   7   5         37.67         36.81         3.09 o                         
  18   7   5         95.30         94.40         4.19 o                         
  19   7   5        413.10        432.42         7.86 o                         
  20   7   5        372.92        383.30         8.75 o                         
  21   7   5         86.99         74.33         3.61 o                         
   0   8   5       1199.01       1318.01        15.59 o                         
   1   8   5        842.21        839.73         8.14 o                         
   2   8   5        917.70        876.54         8.16 o                         
   3   8   5        482.15        474.55         5.45 o                         
   4   8   5        294.22        267.48         4.16 o                         
   5   8   5         12.39         11.36         1.50 o                         
   6   8   5        445.00        423.72         6.12 o                         
   7   8   5          1.75          1.48         0.90 o                         
   8   8   5        320.27        268.68         5.40 o                         
   9   8   5         97.82         70.20         3.00 o                         
  10   8   5        715.75        705.35         9.38 o                         
  11   8   5        207.50        211.51         4.87 o                         
  12   8   5          6.52          6.94         1.71 o                         
  13   8   5        206.72        204.79         5.27 o                         
  14   8   5        424.88        412.20         7.32 o                         
  15   8   5         83.78         75.93         3.86 o                         
  16   8   5        152.16        154.90         5.28 o                         
  17   8   5         89.76        107.85         4.69 o                         
  18   8   5        201.31        206.45         5.70 o                         
  19   8   5         65.07         55.49         3.11 o                         
  20   8   5          8.67         11.10         1.70 o                         
   1   9   5        239.14        193.44         3.63 o                         
   2   9   5        219.03        203.43         5.14 o                         
   3   9   5        168.06        137.46         3.59 o                         
   4   9   5         21.83         24.64         2.13 o                         
   5   9   5         59.81         45.17         2.83 o                         
   6   9   5          0.74          0.89         1.13 o                         
   7   9   5         16.42         17.59         2.00 o                         
   8   9   5          8.29          9.97         1.70 o                         
   9   9   5        169.93        170.00         4.56 o                         
  10   9   5         23.25         28.76         2.33 o                         
  11   9   5         29.43         34.61         2.50 o                         
  12   9   5        908.30        963.18        12.80 o                         
  13   9   5          4.54         11.27         2.27 o                         
  14   9   5         27.97         25.82         2.57 o                         
  15   9   5         28.88         25.42         2.63 o                         
  16   9   5          0.84         -0.43         1.50 o                         
  17   9   5        281.46        305.60         6.80 o                         
  18   9   5        242.41        261.14         6.18 o                         
  19   9   5         43.94         45.19         4.98 o                         
   0  10   5          0.01         -1.22         1.22 o                         
   1  10   5        282.43        286.33         6.56 o                         
   2  10   5         24.05         27.46         2.41 o                         
   3  10   5        215.87        210.38         5.14 o                         
   4  10   5          7.63         10.74         1.67 o                         
   5  10   5        235.55        250.13         5.32 o                         
   6  10   5          0.01          0.24         1.34 o                         
   7  10   5         13.83          7.27         1.87 o                         
   8  10   5         52.43         52.68         3.60 o                         
   9  10   5        254.42        247.25         6.82 o                         
  10  10   5         68.57         74.23         3.88 o                         
  11  10   5        515.82        544.49         9.43 o                         
  12  10   5        310.28        306.89         6.97 o                         
  13  10   5         68.46         75.68         3.94 o                         
  14  10   5          0.20          0.06         1.35 o                         
  15  10   5          0.63         -0.19         1.78 o                         
  16  10   5         69.14         64.29         3.81 o                         
  17  10   5          0.09         -1.31         1.31 o                         
   1  11   5        444.73        390.33         7.49 o                         
   2  11   5         36.70         31.66         2.62 o                         
   3  11   5         58.58         56.69         3.26 o                         
   4  11   5         29.19         31.05         2.51 o                         
   5  11   5          0.42          0.78         1.34 o                         
   6  11   5         13.20         15.44         2.00 o                         
   7  11   5         23.36         19.24         2.30 o                         
   8  11   5         71.55         67.17         4.26 o                         
   9  11   5         22.19         20.48         2.27 o                         
  10  11   5          0.88         -1.97         1.97 o                         
  11  11   5        126.08        120.34         5.09 o                         
  12  11   5        188.16        205.71         6.65 o                         
  13  11   5        187.74        204.95         6.18 o                         
  14  11   5        102.60        102.29         5.36 o                         
  15  11   5         54.66         50.01         4.72 o                         
   0  12   5          3.27          0.02         2.06 o                         
   1  12   5          0.78         -0.40         1.27 o                         
   2  12   5          1.74         -1.26         1.26 o                         
   3  12   5        151.90        160.20         5.12 o                         
   4  12   5          0.00         -1.83         1.83 o                         
   5  12   5         42.96         47.70         3.25 o                         
   6  12   5         51.89         43.10         3.28 o                         
   7  12   5         21.95         28.34         2.99 o                         
   8  12   5          1.33         -0.31         1.67 o                         
   9  12   5        129.21        132.50         5.58 o                         
  10  12   5         86.56         93.22         4.75 o                         
  11  12   5         40.65         40.60         3.01 o                         
  12  12   5        111.19        104.15         5.42 o                         
   1  13   5         41.02         38.26         3.41 o                         
   2  13   5         57.21         60.99         4.15 o                         
   3  13   5          9.62          4.69         1.50 o                         
   4  13   5        325.40        349.66         6.99 o                         
   5  13   5         33.18         37.43         3.70 o                         
   6  13   5         93.14        108.75         5.09 o                         
   7  13   5         33.23         33.24         3.00 o                         
   8  13   5         11.55         11.44         1.63 o                         
   9  13   5         76.57         74.57         5.76 o                         
   0  14   5          0.14          0.00         3.33 o                         
   1  14   5          2.37          0.62         2.30 o                         
   2  14   5          3.33          2.08         2.91 o                         
   0   0   6         28.55         42.97         1.74 o                         
   1   0   6        207.38        226.90         3.88 o                         
   2   0   6       1423.99       1423.49        12.68 o                         
   3   0   6       1600.81       1520.72        12.98 o                         
   4   0   6       7503.03       7538.30        57.59 o                         
   5   0   6        546.13        566.79         6.55 o                         
   6   0   6        287.23        273.27         4.19 o                         
   7   0   6        344.25        362.35         5.57 o                         
   8   0   6        348.61        411.94         5.79 o                         
   9   0   6        511.19        567.50         7.65 o                         
  10   0   6       3161.39       3146.29        30.62 o                         
  11   0   6       1582.87       1567.16        17.32 o                         
  12   0   6       1829.69       1831.52        18.55 o                         
  13   0   6        979.24        949.02        10.91 o                         
  14   0   6        783.70        819.24        10.37 o                         
  15   0   6        482.25        458.54         9.78 o                         
  16   0   6         86.33         81.49         5.12 o                         
  17   0   6       2141.07       2172.90        29.34 o                         
  18   0   6         55.71         63.88         5.02 o                         
  19   0   6        594.45        613.45        13.98 o                         
  20   0   6        199.63        208.95         8.15 o                         
  21   0   6        137.31        145.02         7.40 o                         
  22   0   6          3.59          1.52         2.25 o                         
  23   0   6         95.07         98.96         6.36 o                         
   1   1   6        312.53        314.20         2.71 o                         
   2   1   6       2972.67       3064.06        16.47 o                         
   3   1   6          6.22          9.75         0.71 o                         
   4   1   6        452.09        418.07         3.92 o                         
   5   1   6        932.14        962.61         6.81 o                         
   6   1   6        160.43        163.55         2.31 o                         
   7   1   6        141.46        140.46         2.25 o                         
   8   1   6        316.66        293.98         3.46 o                         
   9   1   6        105.74        119.10         2.29 o                         
  10   1   6        361.52        348.77         3.95 o                         
  11   1   6        388.88        389.74         4.31 o                         
  12   1   6         60.89         50.15         1.85 o                         
  13   1   6       1196.56       1131.06         9.97 o                         
  14   1   6        158.28        136.61         3.08 o                         
  15   1   6         72.81         63.10         2.64 o                         
  16   1   6        547.36        540.26         7.44 o                         
  17   1   6        354.81        358.86         6.37 o                         
  18   1   6        169.25        177.15         4.89 o                         
  19   1   6        115.27        124.09         4.58 o                         
  20   1   6        110.81        108.62         4.49 o                         
  21   1   6        277.58        294.36         6.40 o                         
  22   1   6         12.86          9.49         1.63 o                         
  23   1   6        125.82        134.76         5.24 o                         
   0   2   6        798.96        788.21         7.78 o                         
   1   2   6        635.47        621.34         4.45 o                         
   2   2   6         95.54         93.92         1.54 o                         
   3   2   6       1207.55       1249.93         8.17 o                         
   4   2   6        454.12        447.90         3.78 o                         
   5   2   6        496.70        440.50         4.13 o                         
   6   2   6        743.40        761.87         6.05 o                         
   7   2   6        319.05        300.49         3.43 o                         
   8   2   6         29.34         33.14         1.34 o                         
   9   2   6        137.93        127.46         2.36 o                         
  10   2   6        205.68        180.99         2.87 o                         
  11   2   6       2221.58       2173.01        15.05 o                         
  12   2   6       1187.25       1169.56         9.84 o                         
  13   2   6         78.33         71.97         2.64 o                         
  14   2   6        355.68        333.60         5.03 o                         
  15   2   6          0.01          1.13         0.92 o                         
  16   2   6          8.13          8.68         1.41 o                         
  17   2   6        378.21        381.68         5.91 o                         
  18   2   6        171.70        185.32         5.02 o                         
  19   2   6          1.55          5.95         1.86 o                         
  20   2   6        131.75        137.04         4.87 o                         
  21   2   6         35.42         37.60         2.47 o                         
  22   2   6        134.06        148.41         6.38 o                         
  23   2   6          0.44         -0.01         1.53 o                         
   1   3   6       2069.76       1985.46        10.99 o                         
   2   3   6          4.25         13.93         0.74 o                         
   3   3   6         67.57         63.66         1.39 o                         
   4   3   6         36.00         25.90         0.98 o                         
   5   3   6        241.87        233.20         2.64 o                         
   6   3   6         57.20         56.28         1.51 o                         
   7   3   6        878.30        864.22         6.73 o                         
   8   3   6          5.58          1.24         0.75 o                         
   9   3   6       1003.87        952.94         7.67 o                         
  10   3   6          2.09          2.19         0.90 o                         
  11   3   6          0.06         -0.74         1.00 o                         
  12   3   6        596.45        560.29         6.67 o                         
  13   3   6          6.89          5.16         1.24 o                         
  14   3   6          0.68          0.32         1.01 o                         
  15   3   6          2.58          3.37         1.24 o                         
  16   3   6        468.65        443.10         6.71 o                         
  17   3   6         19.50         16.48         1.81 o                         
  18   3   6          9.57          4.82         1.19 o                         
  19   3   6          0.19          1.96         1.65 o                         
  20   3   6        136.05        135.56         5.56 o                         
  21   3   6         35.41         30.41         2.83 o                         
  22   3   6        135.94        135.52         5.95 o                         
  23   3   6         89.83         89.53         4.97 o                         
   0   4   6        178.57        160.22         3.13 o                         
   1   4   6         18.95         20.49         0.79 o                         
   2   4   6        732.83        742.37         5.40 o                         
   3   4   6        105.44        101.68         1.75 o                         
   4   4   6       1028.33       1021.48         7.12 o                         
   5   4   6        326.78        327.34         3.43 o                         
   6   4   6        365.54        372.00         3.72 o                         
   7   4   6         51.23         43.75         1.65 o                         
   8   4   6         59.42         78.41         2.17 o                         
   9   4   6        753.56        732.25         7.24 o                         
  10   4   6        195.67        178.49         3.48 o                         
  11   4   6         85.80         73.22         2.63 o                         
  12   4   6         55.90         46.70         2.24 o                         
  13   4   6        104.49        100.67         3.56 o                         
  14   4   6        132.83        124.16         3.96 o                         
  15   4   6        616.40        547.82         8.35 o                         
  16   4   6        111.74        104.12         4.00 o                         
  17   4   6          0.05         -0.01         1.36 o                         
  18   4   6         12.28         13.43         1.86 o                         
  19   4   6        307.36        305.53         6.59 o                         
  20   4   6         34.24         44.08         3.33 o                         
  21   4   6          0.24         -1.41         1.67 o                         
  22   4   6         15.68         14.95         2.69 o                         
   1   5   6       1417.07       1358.12         8.56 o                         
   2   5   6        902.03        824.09         5.62 o                         
   3   5   6         15.02         24.53         0.96 o                         
   4   5   6       2741.08       2746.12        18.61 o                         
   5   5   6       1194.35       1169.59         7.91 o                         
   6   5   6       1380.37       1473.95        11.33 o                         
   7   5   6       3234.12       3167.05        22.99 o                         
   8   5   6        179.12        171.69         3.42 o                         
   9   5   6       1013.25        931.39        10.31 o                         
  10   5   6          0.91          1.01         0.68 o                         
  11   5   6        491.50        461.26         6.48 o                         
  12   5   6          1.56          0.69         1.06 o                         
  13   5   6         47.53         36.43         2.54 o                         
  14   5   6         99.34         78.55         3.49 o                         
  15   5   6         47.56         49.85         3.55 o                         
  16   5   6          0.06          0.40         1.12 o                         
  17   5   6        289.21        271.68         6.18 o                         
  18   5   6          0.63         -0.87         1.55 o                         
  19   5   6          5.87          0.21         1.59 o                         
  20   5   6          0.27         -1.36         1.36 o                         
  21   5   6          2.20          0.65         2.27 o                         
  22   5   6          3.44          7.27         3.87 o                         
   0   6   6        177.51        179.63         3.36 o                         
   1   6   6       1111.25       1125.92         7.85 o                         
   2   6   6        529.31        513.31         4.49 o                         
   3   6   6        551.89        561.36         4.67 o                         
   4   6   6        943.24        892.50         7.77 o                         
   5   6   6        278.94        299.09         3.69 o                         
   6   6   6       1497.65       1384.93        11.05 o                         
   7   6   6        133.24        118.22         2.95 o                         
   8   6   6         12.35         13.44         1.49 o                         
   9   6   6        726.61        620.28         7.41 o                         
  10   6   6          7.35          3.33         1.22 o                         
  11   6   6          0.00          0.04         1.16 o                         
  12   6   6        249.24        232.93         5.37 o                         
  13   6   6         34.94         44.16         2.82 o                         
  14   6   6        150.62        127.61         4.43 o                         
  15   6   6         42.58         44.28         2.89 o                         
  16   6   6          5.02          4.51         1.80 o                         
  17   6   6         72.56         82.98         4.10 o                         
  18   6   6          3.92          1.62         1.59 o                         
  19   6   6        114.97        122.65         4.96 o                         
  20   6   6          1.81          3.89         1.43 o                         
  21   6   6         10.89         11.96         2.84 o                         
   1   7   6       1328.77       1279.97        10.15 o                         
   2   7   6         29.72         23.91         1.41 o                         
   3   7   6         11.70         15.88         1.06 o                         
   4   7   6        360.58        418.81         4.54 o                         
   5   7   6        288.56        254.46         3.53 o                         
   6   7   6          0.45          1.15         0.89 o                         
   7   7   6       1776.11       1706.31        14.08 o                         
   8   7   6        138.30        130.29         3.62 o                         
   9   7   6        279.29        261.29         5.25 o                         
  10   7   6          9.90          2.54         1.54 o                         
  11   7   6         34.37         26.57         2.22 o                         
  12   7   6        145.21        127.99         4.67 o                         
  13   7   6         48.26         50.68         3.17 o                         
  14   7   6          1.36         -0.27         1.38 o                         
  15   7   6         36.71         30.79         2.70 o                         
  16   7   6         68.93         65.96         3.71 o                         
  17   7   6          5.46          7.41         1.67 o                         
  18   7   6        187.46        215.77         5.85 o                         
  19   7   6         62.28         61.19         4.26 o                         
  20   7   6        114.25        117.18         4.69 o                         
   0   8   6        237.41        218.02         5.50 o                         
   1   8   6        273.32        262.87         3.99 o                         
   2   8   6         59.90         55.39         2.34 o                         
   3   8   6        101.15         97.10         2.78 o                         
   4   8   6        147.20        144.01         3.15 o                         
   5   8   6         40.57         39.99         2.24 o                         
   6   8   6        246.27        224.14         4.29 o                         
   7   8   6        539.73        509.73         7.84 o                         
   8   8   6         27.87         24.92         1.90 o                         
   9   8   6        155.76        141.60         4.80 o                         
  10   8   6         16.51         22.83         2.35 o                         
  11   8   6         57.72         52.52         3.15 o                         
  12   8   6         51.26         50.10         3.16 o                         
  13   8   6         10.24          9.05         1.82 o                         
  14   8   6         28.96         26.10         2.43 o                         
  15   8   6         49.92         53.54         3.21 o                         
  16   8   6        180.10        192.41         5.50 o                         
  17   8   6         60.55         69.64         3.84 o                         
  18   8   6         81.68         93.39         4.27 o                         
  19   8   6         40.88         45.16         4.22 o                         
   1   9   6        226.65        198.48         4.25 o                         
   2   9   6         11.02          7.95         1.48 o                         
   3   9   6        132.16        110.42         3.57 o                         
   4   9   6        216.55        190.41         4.80 o                         
   5   9   6         17.72         20.65         2.15 o                         
   6   9   6        225.85        205.75         4.87 o                         
   7   9   6        129.23        120.20         4.59 o                         
   8   9   6        298.43        284.01         5.78 o                         
   9   9   6          1.15          3.74         1.29 o                         
  10   9   6        136.97        143.59         5.03 o                         
  11   9   6        565.10        566.52         9.15 o                         
  12   9   6        124.13        136.33         5.61 o                         
  13   9   6         16.09         16.01         2.54 o                         
  14   9   6         24.98         24.44         2.51 o                         
  15   9   6          8.84          6.71         1.81 o                         
  16   9   6        106.35        126.16         5.14 o                         
  17   9   6          4.20          5.43         2.19 o                         
   0  10   6         39.20         32.99         3.48 o                         
   1  10   6        134.92        135.96         4.21 o                         
   2  10   6        139.24        138.10         4.50 o                         
   3  10   6         29.86         18.87         2.30 o                         
   4  10   6        149.96        142.63         4.61 o                         
   5  10   6          1.94          2.42         1.57 o                         
   6  10   6         28.75         25.41         2.47 o                         
   7  10   6         81.06         79.87         3.82 o                         
   8  10   6         93.81         93.20         4.25 o                         
   9  10   6         29.11         27.76         3.02 o                         
  10  10   6        227.50        249.11         6.96 o                         
  11  10   6        148.48        142.34         5.84 o                         
  12  10   6          1.87          4.11         1.51 o                         
  13  10   6          2.20         -0.47         1.78 o                         
  14  10   6         67.29         69.25         3.66 o                         
  15  10   6         24.97         22.54         2.13 o                         
  16  10   6          1.39          3.86         3.51 o                         
   1  11   6        247.74        272.68         6.91 o                         
   2  11   6         63.84         58.50         4.02 o                         
   3  11   6          1.04          3.83         2.24 o                         
   4  11   6        180.07        183.83         5.62 o                         
   5  11   6        121.32        122.72         4.83 o                         
   6  11   6         47.72         43.04         2.78 o                         
   7  11   6        191.07        187.14         5.88 o                         
   8  11   6         80.17         86.27         4.41 o                         
   9  11   6       1014.65       1138.17        15.73 o                         
  10  11   6        208.13        217.82         6.28 o                         
  11  11   6         13.05          9.92         1.93 o                         
  12  11   6         48.39         35.86         3.21 o                         
  13  11   6        120.63        109.98         5.80 o                         
   0  12   6          9.68         11.08         3.30 o                         
   1  12   6         85.90         83.08         4.98 o                         
   2  12   6        108.81        106.64         4.82 o                         
   3  12   6        164.89        197.28         7.79 o                         
   4  12   6         68.67         67.08         3.57 o                         
   5  12   6          4.93          6.75         1.92 o                         
   6  12   6        417.80        430.14         8.39 o                         
   7  12   6         39.73         36.47         3.01 o                         
   8  12   6        205.09        218.85         8.25 o                         
   9  12   6         11.70         15.46         1.99 o                         
  10  12   6         50.94         43.14         3.28 o                         
  11  12   6          3.84         -1.81         1.81 o                         
   1  13   6        191.96        210.94         7.76 o                         
   2  13   6         21.29         26.05        11.65 o                         
   3  13   6         20.45         22.28         4.64 o                         
   4  13   6        149.21        144.54         6.43 o                         
   5  13   6        178.42        190.56         5.95 o                         
   6  13   6         43.95         38.74         4.91 o                         
   1   1   7        126.21        131.92         2.26 o                         
   2   1   7       1052.83       1085.59         8.31 o                         
   3   1   7         48.65         53.95         1.64 o                         
   4   1   7        150.08        140.03         2.29 o                         
   5   1   7         30.29         21.59         1.19 o                         
   6   1   7        156.73        143.84         2.62 o                         
   7   1   7        280.63        296.53         3.60 o                         
   8   1   7        110.79        130.13         2.50 o                         
   9   1   7        832.74        767.82         7.13 o                         
  10   1   7       3473.77       3399.59        23.50 o                         
  11   1   7         31.17         22.55         1.43 o                         
  12   1   7        385.10        407.92         4.94 o                         
  13   1   7        217.46        199.32         3.32 o                         
  14   1   7          7.25          2.14         0.82 o                         
  15   1   7         35.62         32.56         1.97 o                         
  16   1   7        266.44        278.25         5.59 o                         
  17   1   7        250.02        245.26         5.16 o                         
  18   1   7        311.61        323.88         6.04 o                         
  19   1   7        688.03        701.37        10.02 o                         
  20   1   7        308.51        342.81         6.70 o                         
  21   1   7         63.63         64.74         3.33 o                         
  22   1   7        109.56        107.08         4.25 o                         
   0   2   7       1258.78       1233.45        12.41 o                         
   1   2   7        531.50        530.05         4.82 o                         
   2   2   7        559.96        509.49         4.64 o                         
   3   2   7         89.26         85.61         1.86 o                         
   4   2   7          7.53         10.47         1.12 o                         
   5   2   7       2118.89       2118.00        13.48 o                         
   6   2   7        343.23        328.44         3.90 o                         
   7   2   7         43.84         48.52         1.70 o                         
   8   2   7         35.76         24.22         1.49 o                         
   9   2   7         39.66         29.42         1.67 o                         
  10   2   7        142.15        147.95         2.91 o                         
  11   2   7         55.10         57.63         2.15 o                         
  12   2   7          5.19          5.21         1.12 o                         
  13   2   7          0.65         -1.04         1.04 o                         
  14   2   7          4.63          1.35         1.20 o                         
  15   2   7          3.52          1.42         1.23 o                         
  16   2   7         31.50         29.20         2.30 o                         
  17   2   7        512.64        518.39         9.51 o                         
  18   2   7         57.92         62.27         4.37 o                         
  19   2   7         22.42         22.30         2.10 o                         
  20   2   7         78.64         81.71         4.06 o                         
  21   2   7          2.52          0.46         1.64 o                         
  22   2   7          2.06          0.06         1.58 o                         
   1   3   7       1540.16       1452.45        10.19 o                         
   2   3   7        297.54        283.20         3.17 o                         
   3   3   7         79.23         65.42         1.85 o                         
   4   3   7        224.23        221.13         3.09 o                         
   5   3   7        518.64        540.95         5.08 o                         
   6   3   7         52.94         52.77         1.67 o                         
   7   3   7        375.91        370.65         4.66 o                         
   8   3   7        172.38        151.37         2.79 o                         
   9   3   7         10.05          9.75         1.26 o                         
  10   3   7          0.21         -0.86         0.86 o                         
  11   3   7         21.21         22.04         1.67 o                         
  12   3   7          6.06          3.54         1.22 o                         
  13   3   7         17.59         13.11         1.57 o                         
  14   3   7         55.36         37.37         2.16 o                         
  15   3   7         38.18         27.49         1.96 o                         
  16   3   7         20.22         14.40         1.80 o                         
  17   3   7          0.25          0.51         1.26 o                         
  18   3   7        174.16        176.33         4.66 o                         
  19   3   7          6.91          4.63         1.50 o                         
  20   3   7        115.51        118.23         5.26 o                         
  21   3   7         44.88         45.61         3.38 o                         
  22   3   7          1.34          2.76         2.42 o                         
   0   4   7         82.26         73.67         2.61 o                         
   1   4   7        615.74        615.26         5.42 o                         
   2   4   7        512.36        497.20         4.90 o                         
   3   4   7         87.37         71.05         1.70 o                         
   4   4   7        875.93        812.67         6.58 o                         
   5   4   7         81.50         80.23         2.04 o                         
   6   4   7        113.55        117.53         2.51 o                         
   7   4   7         79.24         58.65         2.16 o                         
   8   4   7         58.20         55.95         2.05 o                         
   9   4   7         20.97         13.38         1.28 o                         
  10   4   7          3.21          3.18         1.28 o                         
  11   4   7        273.22        260.82         5.04 o                         
  12   4   7        701.25        656.32         9.09 o                         
  13   4   7        435.38        411.69         6.10 o                         
  14   4   7        138.38        141.59         3.95 o                         
  15   4   7          2.27          2.54         1.30 o                         
  16   4   7        121.54        104.52         3.96 o                         
  17   4   7        129.62        130.44         4.51 o                         
  18   4   7        204.97        211.27         5.34 o                         
  19   4   7        108.49        103.64         4.17 o                         
  20   4   7        107.78        100.48         4.93 o                         
  21   4   7          7.13          4.39         1.89 o                         
   1   5   7        808.40        800.81         6.87 o                         
   2   5   7        151.11        149.93         2.39 o                         
   3   5   7       1037.44       1018.20         8.09 o                         
   4   5   7        121.04        134.82         2.38 o                         
   5   5   7        140.09        107.56         2.66 o                         
   6   5   7        480.50        509.13         5.57 o                         
   7   5   7        409.10        383.73         4.72 o                         
   8   5   7         59.63         41.04         1.70 o                         
   9   5   7        492.46        473.69         6.36 o                         
  10   5   7          4.73          2.42         1.35 o                         
  11   5   7        113.27         91.57         3.32 o                         
  12   5   7        100.07         89.32         3.54 o                         
  13   5   7         32.00         32.54         2.36 o                         
  14   5   7         39.19         31.37         2.23 o                         
  15   5   7        135.10        142.88         4.79 o                         
  16   5   7        195.72        185.52         5.39 o                         
  17   5   7         23.40         26.54         2.30 o                         
  18   5   7         67.39         63.55         3.36 o                         
  19   5   7         75.26         82.64         4.04 o                         
  20   5   7          5.65          1.50         1.97 o                         
  21   5   7         17.88         12.90         4.16 o                         
   0   6   7       3048.29       3154.99        35.15 o                         
   1   6   7         29.23         31.01         1.57 o                         
   2   6   7        987.50       1013.35         8.77 o                         
   3   6   7       4369.11       4406.01        29.33 o                         
   4   6   7       1394.69       1427.85        12.29 o                         
   5   6   7       1439.28       1392.06        12.79 o                         
   6   6   7        175.19        181.77         3.42 o                         
   7   6   7          8.98          5.76         0.95 o                         
   8   6   7        135.34        110.48         3.60 o                         
   9   6   7        195.97        181.98         4.46 o                         
  10   6   7        464.45        456.78         6.62 o                         
  11   6   7         62.29         61.36         2.75 o                         
  12   6   7        131.74        125.20         3.99 o                         
  13   6   7        195.02        163.81         4.85 o                         
  14   6   7        276.50        259.31         5.93 o                         
  15   6   7        215.91        206.86         5.69 o                         
  16   6   7        116.07        121.43         4.88 o                         
  17   6   7          3.43          4.47         1.67 o                         
  18   6   7         26.85         23.08         3.05 o                         
  19   6   7          0.01         -1.67         1.67 o                         
  20   6   7          7.03          1.41         1.63 o                         
   1   7   7        168.64        150.37         3.35 o                         
   2   7   7        326.41        313.85         5.40 o                         
   3   7   7        418.12        447.71         8.73 o                         
   4   7   7          0.00          1.12         0.89 o                         
   5   7   7        320.39        331.71         4.43 o                         
   6   7   7          0.03          2.06         0.85 o                         
   7   7   7        532.72        505.88         7.59 o                         
   8   7   7         35.80         32.74         2.22 o                         
   9   7   7        197.59        173.93         4.03 o                         
  10   7   7          2.07          4.58         1.38 o                         
  11   7   7        113.26        122.96         4.89 o                         
  12   7   7        202.30        191.71         5.00 o                         
  13   7   7        281.07        287.26         6.60 o                         
  14   7   7         77.11         69.00         3.61 o                         
  15   7   7          0.05          1.21         1.37 o                         
  16   7   7        174.39        188.97         5.64 o                         
  17   7   7         89.96        115.12         5.12 o                         
  18   7   7         63.08         61.01         3.38 o                         
  19   7   7         84.23         67.49         5.61 o                         
   0   8   7         93.25         91.62         4.26 o                         
   1   8   7          7.20          6.25         1.25 o                         
   2   8   7         35.88         25.82         1.65 o                         
   3   8   7        163.56        177.24         3.92 o                         
   4   8   7        603.96        607.44         8.24 o                         
   5   8   7        621.48        604.45         7.98 o                         
   6   8   7        103.08         77.32         3.14 o                         
   7   8   7         77.03         76.54         3.33 o                         
   8   8   7         19.53         21.08         1.96 o                         
   9   8   7         36.97         43.34         2.98 o                         
  10   8   7         87.55         90.80         4.04 o                         
  11   8   7         19.37         15.16         2.28 o                         
  12   8   7         70.13         69.05         3.80 o                         
  13   8   7          0.47          0.29         1.50 o                         
  14   8   7          1.34         -1.41         1.41 o                         
  15   8   7          4.13          4.40         1.43 o                         
  16   8   7         12.13         13.71         1.87 o                         
  17   8   7        116.61        124.01         5.18 o                         
   1   9   7         71.26         69.78         2.94 o                         
   2   9   7         23.26         14.51         1.58 o                         
   3   9   7         20.59         18.50         1.88 o                         
   4   9   7         10.85         14.02         1.79 o                         
   5   9   7          6.76          4.85         1.31 o                         
   6   9   7          0.75         -0.28         1.11 o                         
   7   9   7         27.49         28.86         2.53 o                         
   8   9   7        131.19        148.53         5.24 o                         
   9   9   7         22.23         18.70         2.44 o                         
  10   9   7        156.77        163.69         5.45 o                         
  11   9   7         59.02         56.28         3.34 o                         
  12   9   7          7.58          3.86         2.69 o                         
  13   9   7        104.45        107.92         4.62 o                         
  14   9   7          1.33         -1.10         1.69 o                         
  15   9   7         38.52         47.88         3.55 o                         
  16   9   7         76.03         75.05         5.65 o                         
   0  10   7         66.96         76.79         5.45 o                         
   1  10   7        109.31        103.39         4.12 o                         
   2  10   7          1.60          3.14         1.59 o                         
   3  10   7         72.79         72.40         4.89 o                         
   4  10   7          0.97          1.02         2.11 o                         
   5  10   7         18.94         17.72         2.47 o                         
   6  10   7         37.43         30.13         2.26 o                         
   7  10   7        194.97        208.35         5.86 o                         
   8  10   7         82.60         90.78         5.34 o                         
   9  10   7         37.34         33.42         3.24 o                         
  10  10   7         82.96         75.99         4.25 o                         
  11  10   7         23.74         23.00         2.21 o                         
  12  10   7         15.50         10.03         1.93 o                         
  13  10   7          9.79          7.97         1.45 o                         
  14  10   7         64.66         54.20         3.70 o                         
   1  11   7         28.65         21.40         2.56 o                         
   2  11   7         40.93         36.92         3.52 o                         
   3  11   7          3.11          4.80         1.50 o                         
   4  11   7         58.89         64.62         4.30 o                         
   5  11   7          5.48          4.50         2.09 o                         
   6  11   7         56.51         62.76         3.91 o                         
   7  11   7          4.30          7.31         2.34 o                         
   8  11   7        244.85        251.38         7.00 o                         
   9  11   7         62.73         61.05         4.01 o                         
  10  11   7        131.92        139.78         5.57 o                         
  11  11   7         99.80        108.77         6.09 o                         
   0  12   7         80.51         74.18         6.77 o                         
   1  12   7         17.78         19.41         3.27 o                         
   2  12   7        485.12        541.92        10.58 o                         
   3  12   7         84.09         96.02         4.85 o                         
   4  12   7         37.42         36.69         3.28 o                         
   5  12   7        430.15        474.14        11.68 o                         
   6  12   7        146.31        154.84         6.14 o                         
   7  12   7          8.79          2.88         1.96 o                         
   8  12   7         18.08         11.00         1.74 o                         
   0   0   8       2724.56       2889.73        43.01 o                         
   1   0   8        135.95        127.90         4.44 o                         
   2   0   8       1283.34       1235.39        14.40 o                         
   3   0   8        105.55         97.33         4.39 o                         
   4   0   8        109.15         78.37         3.59 o                         
   5   0   8        412.10        496.11         8.40 o                         
   6   0   8       1611.88       1460.85        16.67 o                         
   7   0   8         69.47        101.19         3.81 o                         
   8   0   8         77.09         56.81         3.05 o                         
   9   0   8        329.16        399.93         7.14 o                         
  10   0   8       5111.36       5109.50        48.13 o                         
  11   0   8       1697.22       1673.20        19.07 o                         
  12   0   8          2.03          1.24         1.65 o                         
  13   0   8        365.52        354.69         7.51 o                         
  14   0   8        141.31        141.45         4.48 o                         
  15   0   8          4.58          0.09         1.97 o                         
  16   0   8        226.16        258.24         7.94 o                         
  17   0   8        408.79        436.41        10.73 o                         
  18   0   8        393.99        401.95        10.24 o                         
  19   0   8         55.92         52.53         4.44 o                         
  20   0   8        171.49        194.51         7.99 o                         
  21   0   8        179.69        206.31         8.00 o                         
   1   1   8        265.40        242.29         3.75 o                         
   2   1   8         53.88         49.87         2.01 o                         
   3   1   8         51.53         41.43         1.98 o                         
   4   1   8         31.96         29.56         1.65 o                         
   5   1   8        807.49        766.32         7.64 o                         
   6   1   8         41.51         42.40         1.89 o                         
   7   1   8        178.00        162.51         3.04 o                         
   8   1   8         98.57         82.37         2.53 o                         
   9   1   8        567.38        572.76         6.25 o                         
  10   1   8        214.33        199.07         3.65 o                         
  11   1   8        359.25        338.43         5.05 o                         
  12   1   8          7.96          8.35         1.27 o                         
  13   1   8         44.98         46.77         2.15 o                         
  14   1   8          0.67         -0.95         1.21 o                         
  15   1   8          0.42          1.36         1.05 o                         
  16   1   8          1.90          1.38         1.79 o                         
  17   1   8        122.87        123.30         4.32 o                         
  18   1   8         38.61         42.08         2.71 o                         
  19   1   8          3.28          3.88         1.60 o                         
  20   1   8         95.33         91.87         3.89 o                         
  21   1   8        106.14        106.06         5.25 o                         
   0   2   8        212.14        173.41         4.75 o                         
   1   2   8        610.44        601.06         6.38 o                         
   2   2   8        153.58        127.44         3.03 o                         
   3   2   8          0.10          0.99         0.98 o                         
   4   2   8       2796.31       2692.93        19.21 o                         
   5   2   8         12.35         15.39         1.31 o                         
   6   2   8        224.66        188.25         3.17 o                         
   7   2   8          3.43          6.41         1.07 o                         
   8   2   8         53.08         34.69         1.82 o                         
   9   2   8          5.56          6.73         1.16 o                         
  10   2   8        356.92        375.65         4.97 o                         
  11   2   8        147.53        130.95         3.37 o                         
  12   2   8        502.83        485.37         5.89 o                         
  13   2   8          3.08          2.64         1.31 o                         
  14   2   8         11.09          8.93         1.59 o                         
  15   2   8        382.27        391.94         5.78 o                         
  16   2   8          5.95          3.36         1.32 o                         
  17   2   8          6.65          6.61         1.44 o                         
  18   2   8        267.67        270.34         5.58 o                         
  19   2   8         21.57         21.30         1.88 o                         
  20   2   8        259.49        263.78         5.95 o                         
  21   2   8         34.21         35.08         4.54 o                         
   1   3   8        205.35        180.64         3.40 o                         
   2   3   8         19.29         13.60         1.47 o                         
   3   3   8        117.55        104.61         2.91 o                         
   4   3   8        461.32        467.89         5.38 o                         
   5   3   8          1.75         -0.78         0.78 o                         
   6   3   8         53.35         45.13         1.91 o                         
   7   3   8         94.45         86.98         2.72 o                         
   8   3   8          0.00         -0.62         0.62 o                         
   9   3   8          3.74          1.35         0.92 o                         
  10   3   8          6.98          7.41         1.17 o                         
  11   3   8        238.83        225.08         4.82 o                         
  12   3   8        341.39        317.33         5.57 o                         
  13   3   8        317.00        301.99         4.95 o                         
  14   3   8         40.45         38.71         2.42 o                         
  15   3   8        160.64        152.91         4.28 o                         
  16   3   8         16.97         10.84         1.58 o                         
  17   3   8         12.06         11.18         1.51 o                         
  18   3   8        116.69         96.52         3.84 o                         
  19   3   8        408.09        406.64         8.03 o                         
  20   3   8         59.35         62.56         3.56 o                         
   0   4   8        467.96        437.54        11.49 o                         
   1   4   8          5.09          5.71         1.14 o                         
   2   4   8       1969.91       1990.57        14.70 o                         
   3   4   8       1260.58       1264.74        10.97 o                         
   4   4   8          0.03         -0.49         0.83 o                         
   5   4   8        643.98        612.24         6.64 o                         
   6   4   8         15.61         17.76         1.53 o                         
   7   4   8          4.03          2.69         0.88 o                         
   8   4   8        307.48        291.92         4.39 o                         
   9   4   8         96.52        112.21         3.50 o                         
  10   4   8         99.88         84.96         3.27 o                         
  11   4   8         78.40         71.56         2.95 o                         
  12   4   8         84.46         91.45         3.76 o                         
  13   4   8         28.84         34.53         2.56 o                         
  14   4   8         88.72         91.49         3.48 o                         
  15   4   8         22.33         20.14         1.98 o                         
  16   4   8          1.89          3.50         1.38 o                         
  17   4   8          9.77          8.05         1.35 o                         
  18   4   8        109.14        113.14         4.28 o                         
  19   4   8         12.13          6.61         1.27 o                         
  20   4   8         76.97         84.78         7.01 o                         
   1   5   8        322.53        314.08         4.57 o                         
   2   5   8         17.07         18.58         1.48 o                         
   3   5   8         37.64         40.25         2.11 o                         
   4   5   8        471.18        480.11         5.91 o                         
   5   5   8         22.05         18.80         1.60 o                         
   6   5   8        162.38        140.15         3.63 o                         
   7   5   8        357.76        310.61         4.80 o                         
   8   5   8          0.65         -0.98         0.98 o                         
   9   5   8          0.08          1.42         1.25 o                         
  10   5   8        127.60        112.42         3.63 o                         
  11   5   8        366.57        363.16         6.06 o                         
  12   5   8         30.94         28.39         2.10 o                         
  13   5   8        337.11        311.52         5.69 o                         
  14   5   8         29.82         19.71         2.03 o                         
  15   5   8          7.82          8.05         1.59 o                         
  16   5   8        270.88        266.88         5.95 o                         
  17   5   8          0.97          1.42         1.32 o                         
  18   5   8         54.83         44.00         2.67 o                         
  19   5   8         58.67         57.84         3.53 o                         
   0   6   8        153.47        161.13         6.22 o                         
   1   6   8        438.24        442.94         6.67 o                         
   2   6   8        747.21        787.33         9.92 o                         
   3   6   8        518.44        530.99         6.63 o                         
   4   6   8         26.86         35.54         2.04 o                         
   5   6   8        668.59        649.02         7.89 o                         
   6   6   8         20.56         21.15         1.79 o                         
   7   6   8        326.39        297.11         5.09 o                         
   8   6   8        546.86        542.05         7.45 o                         
   9   6   8          4.19          3.24         1.50 o                         
  10   6   8          0.15         -0.04         1.14 o                         
  11   6   8          0.00         -0.36         1.25 o                         
  12   6   8         27.50         20.15         2.30 o                         
  13   6   8         27.46         25.20         2.31 o                         
  14   6   8         56.75         42.54         2.93 o                         
  15   6   8         36.81         40.49         2.95 o                         
  16   6   8        212.01        210.52         5.67 o                         
  17   6   8          0.28          2.79         1.28 o                         
  18   6   8         96.28         94.07         4.20 o                         
   1   7   8        447.07        475.39         6.50 o                         
   2   7   8          1.90          3.32         1.30 o                         
   3   7   8         46.27         41.13         2.43 o                         
   4   7   8         47.05         45.07         2.56 o                         
   5   7   8         72.42         74.43         2.71 o                         
   6   7   8        335.00        334.29         6.58 o                         
   7   7   8          6.57          6.70         1.43 o                         
   8   7   8        132.99        118.90         3.64 o                         
   9   7   8         32.32         27.10         1.93 o                         
  10   7   8          4.59          3.51         1.30 o                         
  11   7   8          7.83          7.60         1.37 o                         
  12   7   8         13.79         14.22         1.68 o                         
  13   7   8         89.94         79.32         4.04 o                         
  14   7   8          5.33          4.45         1.56 o                         
  15   7   8         75.81         87.27         4.15 o                         
  16   7   8        211.92        218.54         5.53 o                         
  17   7   8          9.35          1.64         1.65 o                         
   0   8   8       1076.71       1128.73        19.15 o                         
   1   8   8         52.32         52.07         2.52 o                         
   2   8   8        276.02        277.56         5.16 o                         
   3   8   8         70.30         73.47         2.97 o                         
   4   8   8       1065.31       1104.52        12.87 o                         
   5   8   8         66.27         65.48         3.77 o                         
   6   8   8        117.23        108.30         5.23 o                         
   7   8   8        187.92        188.48         7.85 o                         
   8   8   8         14.55         13.76         2.35 o                         
   9   8   8          0.67          1.45         1.13 o                         
  10   8   8         83.77         87.12         3.67 o                         
  11   8   8          5.18          5.83         1.59 o                         
  12   8   8         44.91         40.37         2.89 o                         
  13   8   8        144.58        152.05         5.43 o                         
  14   8   8        370.35        388.00         8.58 o                         
  15   8   8          6.64          7.16         2.01 o                         
  16   8   8         36.07         47.45         7.49 o                         
   1   9   8         29.25         26.68         2.20 o                         
   2   9   8          6.86          5.03         1.46 o                         
   3   9   8         11.47          8.78         2.04 o                         
   4   9   8         49.07         48.49         3.76 o                         
   5   9   8          7.62          4.15         1.80 o                         
   6   9   8          2.01          0.28         2.30 o                         
   7   9   8         33.56         40.20         3.09 o                         
   8   9   8         88.72         98.80         5.41 o                         
   9   9   8         50.78         50.48         3.14 o                         
  10   9   8         60.25         58.09         3.60 o                         
  11   9   8        127.96        154.84         4.74 o                         
  12   9   8          0.03         -0.21         1.74 o                         
  13   9   8        301.68        318.66         6.68 o                         
  14   9   8         19.56         15.27         3.64 o                         
   0  10   8        107.85        122.80         6.34 o                         
   1  10   8         29.34         28.70         2.32 o                         
   2  10   8         32.50         34.95         2.67 o                         
   3  10   8         57.94         53.87         4.76 o                         
   4  10   8        882.56        991.88        18.49 o                         
   5  10   8          0.05          6.20         2.43 o                         
   6  10   8        877.85        995.62        21.72 o                         
   7  10   8         60.01         60.99         4.85 o                         
   8  10   8        328.86        353.53        10.15 o                         
   9  10   8         22.63         29.23         2.86 o                         
  10  10   8          5.05          5.58         1.58 o                         
  11  10   8         52.59         52.23         2.88 o                         
  12  10   8        208.50        227.12        10.07 o                         
   1  11   8         14.29         13.99         2.46 o                         
   2  11   8         49.52         54.84         4.28 o                         
   3  11   8        169.82        173.15         6.10 o                         
   4  11   8          5.86          2.12         1.99 o                         
   5  11   8          0.05          3.33         1.81 o                         
   6  11   8          4.57         -0.41         2.14 o                         
   7  11   8          0.07          1.39         3.94 o                         
   8  11   8        436.98        508.20        18.21 o                         
   0  12   8         48.03         56.86         6.10 o                         
   1  12   8          3.64          1.85         2.30 o                         
   2  12   8        170.58        188.99         9.32 o                         
   1   1   9         22.41         32.90         2.14 o                         
   2   1   9         15.41         16.15         1.77 o                         
   3   1   9        186.81        146.43         3.58 o                         
   4   1   9         16.09         10.82         1.56 o                         
   5   1   9        185.21        161.66         3.98 o                         
   6   1   9          0.37          1.19         0.89 o                         
   7   1   9        951.50        946.52         9.95 o                         
   8   1   9       2468.89       2534.31        20.08 o                         
   9   1   9         10.50         13.61         1.40 o                         
  10   1   9        450.64        466.06         5.81 o                         
  11   1   9        937.91        967.78         9.34 o                         
  12   1   9        119.11        111.16         3.42 o                         
  13   1   9         66.86         56.96         2.41 o                         
  14   1   9          6.04          6.20         1.37 o                         
  15   1   9        189.02        185.66         4.18 o                         
  16   1   9        132.16        133.38         4.58 o                         
  17   1   9         71.86         80.28         3.72 o                         
  18   1   9         42.10         34.55         2.51 o                         
  19   1   9        143.35        151.97         4.75 o                         
   0   2   9        772.06        772.12        12.57 o                         
   1   2   9          0.77          0.40         1.25 o                         
   2   2   9         52.83         54.05         2.57 o                         
   3   2   9         74.46         61.42         2.69 o                         
   4   2   9         27.20         35.00         2.20 o                         
   5   2   9       1270.28       1258.73        11.89 o                         
   6   2   9        205.90        218.83         4.17 o                         
   7   2   9        285.83        266.68         4.67 o                         
   8   2   9        345.61        353.60         5.22 o                         
   9   2   9         17.94         15.50         1.55 o                         
  10   2   9          0.06          2.81         1.01 o                         
  11   2   9        937.65        928.08        10.04 o                         
  12   2   9         53.03         49.08         2.46 o                         
  13   2   9         85.33         80.80         3.16 o                         
  14   2   9        434.41        442.44         6.63 o                         
  15   2   9         33.34         35.92         2.46 o                         
  16   2   9        161.62        174.70         4.15 o                         
  17   2   9          0.55          2.81         1.19 o                         
  18   2   9          4.71          6.13         1.16 o                         
  19   2   9        457.10        472.63        15.74 o                         
   1   3   9        902.78        869.39         9.36 o                         
   2   3   9        846.68        857.83         8.95 o                         
   3   3   9          7.27          6.93         1.42 o                         
   4   3   9         34.50         38.93         2.33 o                         
   5   3   9         77.95         75.59         2.91 o                         
   6   3   9        139.22        137.23         3.84 o                         
   7   3   9        911.64        894.27         9.85 o                         
   8   3   9         16.06         13.59         1.61 o                         
   9   3   9        117.64        110.98         3.96 o                         
  10   3   9        327.18        327.78         5.09 o                         
  11   3   9          1.48          2.11         1.24 o                         
  12   3   9         53.47         53.40         2.72 o                         
  13   3   9         86.37         88.36         3.95 o                         
  14   3   9        127.09        121.36         4.37 o                         
  15   3   9        115.23        106.50         3.82 o                         
  16   3   9         30.10         25.14         1.90 o                         
  17   3   9         59.43         59.96         2.73 o                         
  18   3   9          0.62          3.11         1.54 o                         
   0   4   9         41.44         37.15         3.23 o                         
   1   4   9         22.22         20.52         1.97 o                         
   2   4   9        786.50        798.22         8.72 o                         
   3   4   9         54.91         57.46         2.65 o                         
   4   4   9       1831.84       1797.11        17.67 o                         
   5   4   9         50.77         46.60         2.32 o                         
   6   4   9        476.72        490.28         6.76 o                         
   7   4   9          5.97         11.02         1.43 o                         
   8   4   9          0.39          0.35         1.17 o                         
   9   4   9        138.30        135.53         3.74 o                         
  10   4   9        172.68        174.34         4.65 o                         
  11   4   9         11.50         12.95         1.59 o                         
  12   4   9          3.74          8.58         1.59 o                         
  13   4   9         24.01         19.61         2.01 o                         
  14   4   9         81.94         73.26         3.35 o                         
  15   4   9        104.38        101.45         3.77 o                         
  16   4   9         10.10         12.31         1.42 o                         
  17   4   9        163.12        160.16         4.35 o                         
  18   4   9          9.68         14.85         1.57 o                         
   1   5   9         32.41         32.05         2.18 o                         
   2   5   9          1.33          3.11         1.53 o                         
   3   5   9         60.40         53.92         2.88 o                         
   4   5   9          7.10          7.08         1.42 o                         
   5   5   9         93.02         86.73         3.33 o                         
   6   5   9         44.38         39.92         2.51 o                         
   7   5   9          1.16          0.18         1.30 o                         
   8   5   9         10.37          5.68         1.51 o                         
   9   5   9         32.60         27.72         2.20 o                         
  10   5   9          3.16          4.21         1.39 o                         
  11   5   9          1.56          0.48         1.10 o                         
  12   5   9          2.80          0.79         1.34 o                         
  13   5   9          1.90          0.90         1.23 o                         
  14   5   9         46.37         45.26         2.67 o                         
  15   5   9         30.11         25.74         1.94 o                         
  16   5   9         99.12        107.22         4.19 o                         
  17   5   9         27.65         21.37         2.11 o                         
   0   6   9          7.51          5.28         2.46 o                         
   1   6   9        121.00        111.91         3.96 o                         
   2   6   9         31.12         28.02         2.14 o                         
   3   6   9          2.82          5.46         1.46 o                         
   4   6   9        137.51        133.27         4.01 o                         
   5   6   9         17.93          9.79         1.48 o                         
   6   6   9          0.21          0.64         1.21 o                         
   7   6   9         26.29         23.91         1.99 o                         
   8   6   9          0.02         -0.33         1.57 o                         
   9   6   9         24.89         26.65         2.08 o                         
  10   6   9          6.78          4.58         1.43 o                         
  11   6   9         81.11         89.86         3.93 o                         
  12   6   9        264.91        269.05         5.56 o                         
  13   6   9        127.34        122.16         4.38 o                         
  14   6   9         16.37         14.80         1.50 o                         
  15   6   9          0.00         -1.59         1.59 o                         
  16   6   9        112.33        115.78         4.81 o                         
   1   7   9          0.12         -1.24         1.24 o                         
   2   7   9         55.10         55.82         3.08 o                         
   3   7   9        544.27        562.39         8.12 o                         
   4   7   9         54.44         59.52         3.25 o                         
   5   7   9        245.42        242.50         7.49 o                         
   6   7   9         83.09         69.14         3.61 o                         
   7   7   9         69.39         67.54         3.18 o                         
   8   7   9          4.20          4.99         1.25 o                         
   9   7   9         65.23         51.35         3.10 o                         
  10   7   9         52.61         52.85         3.82 o                         
  11   7   9          6.42          4.97         1.35 o                         
  12   7   9         98.09         97.26         4.13 o                         
  13   7   9         51.66         46.32         2.68 o                         
  14   7   9         12.99         17.74         1.57 o                         
  15   7   9         64.87         56.55         3.79 o                         
   0   8   9        211.13        215.69         6.89 o                         
   1   8   9         63.76         66.53         3.85 o                         
   2   8   9         76.33         66.63         3.18 o                         
   3   8   9        973.70       1040.06        12.79 o                         
   4   8   9        197.25        193.10         5.85 o                         
   5   8   9         22.79         25.41         3.44 o                         
   6   8   9        103.96        112.25         6.41 o                         
   7   8   9        141.34        127.44         5.16 o                         
   8   8   9         13.19         11.51         2.29 o                         
   9   8   9        134.95        147.68         4.72 o                         
  10   8   9          1.25          0.34         1.71 o                         
  11   8   9          0.33          1.11         1.51 o                         
  12   8   9         99.41        110.50         5.00 o                         
  13   8   9         18.14         18.00         2.67 o                         
   1   9   9         74.08         86.44         4.24 o                         
   2   9   9        187.68        200.14         5.15 o                         
   3   9   9          0.45          3.14         1.47 o                         
   4   9   9          5.04          7.81         1.75 o                         
   5   9   9          8.37         13.42         2.44 o                         
   6   9   9         66.72         60.74         4.49 o                         
   7   9   9        277.60        279.68         7.54 o                         
   8   9   9        171.14        163.00         6.56 o                         
   9   9   9        198.98        225.17         8.06 o                         
  10   9   9        817.11        918.72        16.47 o                         
  11   9   9         86.93        109.07        10.09 o                         
   0  10   9          0.07         -0.71         2.58 o                         
   1  10   9        124.30        132.85         6.71 o                         
   2  10   9          9.07          7.12         2.00 o                         
   3  10   9         30.39         37.09         5.11 o                         
   4  10   9        165.90        172.86         6.77 o                         
   5  10   9         55.83         61.50         4.52 o                         
   6  10   9         20.03         10.36         4.45 o                         
   7  10   9         44.34         33.76         3.37 o                         
   8  10   9         18.40         23.14         3.47 o                         
   1  11   9          7.00          0.00         4.99 o                         
   2  11   9          2.23          9.22         3.75 o                         
   0   0  10        503.12        485.39        13.27 o                         
   1   0  10         37.31         27.82         3.06 o                         
   2   0  10          5.81          0.71         2.25 o                         
   3   0  10        575.13        557.03        10.77 o                         
   4   0  10        370.96        348.87         8.37 o                         
   5   0  10          3.48          7.52         3.54 o                         
   6   0  10         94.98         76.68         4.88 o                         
   7   0  10          5.90          2.96         1.84 o                         
   8   0  10         51.94         30.81         3.14 o                         
   9   0  10          5.98          9.54         2.09 o                         
  10   0  10         71.49         78.16         4.56 o                         
  11   0  10        191.76        187.95         7.67 o                         
  12   0  10        110.99         95.22         4.69 o                         
  13   0  10        173.58        179.63         5.00 o                         
  14   0  10        262.16        250.82         6.07 o                         
  15   0  10          0.13         -2.51         2.51 o                         
  16   0  10          0.00          0.46         1.50 o                         
  17   0  10         11.75         16.60         2.75 o                         
   1   1  10        107.34         90.83         3.44 o                         
   2   1  10         16.33         11.39         1.70 o                         
   3   1  10         25.93         31.45         2.32 o                         
   4   1  10        382.57        373.93         6.31 o                         
   5   1  10        162.96        166.87         4.47 o                         
   6   1  10          0.61          0.10         1.28 o                         
   7   1  10        188.97        187.44         4.40 o                         
   8   1  10        119.19        110.30         4.08 o                         
   9   1  10         36.16         34.58         2.14 o                         
  10   1  10        129.43        125.26         3.91 o                         
  11   1  10          4.43          2.72         1.27 o                         
  12   1  10          9.52         10.77         1.59 o                         
  13   1  10          2.18          1.25         1.19 o                         
  14   1  10        414.45        441.82         6.48 o                         
  15   1  10         55.82         48.06         2.32 o                         
  16   1  10        117.12        121.42         5.69 o                         
  17   1  10        160.83        160.82         5.37 o                         
   0   2  10        182.54        179.35         6.19 o                         
   1   2  10        163.58        158.61         4.29 o                         
   2   2  10          5.23          4.79         1.57 o                         
   3   2  10        487.37        488.87         7.08 o                         
   4   2  10        518.39        492.37         7.10 o                         
   5   2  10        250.08        232.13         5.15 o                         
   6   2  10        175.01        182.33         4.21 o                         
   7   2  10         16.06         16.71         1.87 o                         
   8   2  10          7.61          9.84         1.42 o                         
   9   2  10         74.82         72.63         3.23 o                         
  10   2  10        406.83        407.48         6.45 o                         
  11   2  10        141.34        156.28         4.31 o                         
  12   2  10        178.88        180.02         4.91 o                         
  13   2  10          0.40          2.40         1.36 o                         
  14   2  10        446.19        466.81         7.12 o                         
  15   2  10         27.21         23.07         1.50 o                         
  16   2  10         73.60         78.72         2.90 o                         
  17   2  10        185.34        196.07         8.37 o                         
   1   3  10        420.46        385.12         6.25 o                         
   2   3  10        121.42        108.39         3.78 o                         
   3   3  10          0.00          1.51         1.33 o                         
   4   3  10         18.68         22.36         2.08 o                         
   5   3  10        345.23        375.87         5.82 o                         
   6   3  10         43.87         27.81         2.38 o                         
   7   3  10         19.62         21.66         1.94 o                         
   8   3  10         12.42         12.64         1.53 o                         
   9   3  10        248.46        231.27         5.64 o                         
  10   3  10        196.01        194.14         4.41 o                         
  11   3  10          4.18          2.08         1.27 o                         
  12   3  10        222.00        242.27         5.18 o                         
  13   3  10        269.23        291.34         5.75 o                         
  14   3  10        261.58        298.82         6.09 o                         
  15   3  10          3.48          3.37         1.05 o                         
  16   3  10          0.51          0.31         1.57 o                         
   0   4  10         38.61         37.95         3.14 o                         
   1   4  10        101.46         98.65         3.60 o                         
   2   4  10          8.16         11.18         1.64 o                         
   3   4  10        136.85        122.97         4.03 o                         
   4   4  10        262.66        244.90         5.34 o                         
   5   4  10        218.84        204.39         5.41 o                         
   6   4  10         13.08          9.03         1.27 o                         
   7   4  10          1.35          2.02         1.29 o                         
   8   4  10         23.72         18.11         1.98 o                         
   9   4  10        281.83        270.48         6.51 o                         
  10   4  10          3.54         -0.63         1.44 o                         
  11   4  10         97.94         92.91         3.95 o                         
  12   4  10          1.06          3.01         1.19 o                         
  13   4  10        130.16        116.50         4.18 o                         
  14   4  10         11.04         10.38         1.71 o                         
  15   4  10         37.98         35.14         2.24 o                         
  16   4  10        102.83         99.18         5.54 o                         
   1   5  10        126.38        121.97         4.25 o                         
   2   5  10         64.97         65.76         3.40 o                         
   3   5  10         50.73         45.94         2.93 o                         
   4   5  10        345.60        362.40         6.61 o                         
   5   5  10          0.21          3.75         1.43 o                         
   6   5  10        696.87        749.38         9.57 o                         
   7   5  10          6.79          8.93         1.64 o                         
   8   5  10        576.85        623.08         9.99 o                         
   9   5  10         28.02         38.09         2.86 o                         
  10   5  10         66.75         75.73         3.53 o                         
  11   5  10        193.91        210.07         5.33 o                         
  12   5  10         26.44         25.27         2.06 o                         
  13   5  10         24.78         24.35         1.89 o                         
  14   5  10          2.49          5.90         1.45 o                         
  15   5  10        156.64        176.75         9.89 o                         
   0   6  10          4.08         -1.15         2.39 o                         
   1   6  10          1.97          3.64         1.73 o                         
   2   6  10         64.84         64.51         3.54 o                         
   3   6  10         10.13          7.36         1.95 o                         
   4   6  10         36.33         37.02         2.74 o                         
   5   6  10         26.71         27.72         2.22 o                         
   6   6  10          6.75          6.09         1.15 o                         
   7   6  10         14.41         22.62         2.05 o                         
   8   6  10         24.91         31.39         2.39 o                         
   9   6  10          2.92          3.36         1.38 o                         
  10   6  10         33.52         29.12         2.48 o                         
  11   6  10          1.86         -0.19         1.34 o                         
  12   6  10         12.14         10.94         1.21 o                         
  13   6  10         43.72         53.97         2.76 o                         
   1   7  10         15.50         14.15         2.03 o                         
   2   7  10          0.73          1.23         1.49 o                         
   3   7  10         54.83         54.81         3.15 o                         
   4   7  10          0.03          0.49         1.12 o                         
   5   7  10          3.02          3.74         1.23 o                         
   6   7  10        116.04        110.98         5.52 o                         
   7   7  10         60.17         53.16         3.01 o                         
   8   7  10         72.43         82.88         3.80 o                         
   9   7  10         14.34         15.77         1.72 o                         
  10   7  10         13.07          3.87         2.00 o                         
  11   7  10         94.18         93.84         4.70 o                         
  12   7  10         20.29         21.83         3.60 o                         
   0   8  10        328.93        355.42         9.28 o                         
   1   8  10         40.94         42.59         2.70 o                         
   2   8  10         59.91         58.77         3.90 o                         
   3   8  10        109.91        114.90         3.93 o                         
   4   8  10         76.61         71.19         4.74 o                         
   5   8  10         98.67         87.87         4.85 o                         
   6   8  10        218.95        208.72         7.55 o                         
   7   8  10         19.55         20.38         3.13 o                         
   8   8  10        129.48        142.99         6.45 o                         
   9   8  10          0.80          2.85         1.37 o                         
  10   8  10        133.16        155.69         9.02 o                         
   1   9  10         35.99         46.24         3.93 o                         
   2   9  10          7.90          9.39         2.26 o                         
   3   9  10          1.96          0.72         1.28 o                         
   4   9  10          3.25          8.59         2.12 o                         
   5   9  10         66.18         70.21         4.35 o                         
   6   9  10        391.04        403.76         9.79 o                         
   7   9  10        475.56        494.09        20.45 o                         
   1   1  11         63.83         66.12         3.11 o                         
   2   1  11         79.57         75.53         3.16 o                         
   3   1  11          0.71          1.28         1.32 o                         
   4   1  11         57.61         56.78         3.10 o                         
   5   1  11         88.01         98.79         3.78 o                         
   6   1  11        294.53        298.62         5.90 o                         
   7   1  11         18.13         20.14         2.22 o                         
   8   1  11        314.83        319.59         6.56 o                         
   9   1  11        403.92        420.94         6.89 o                         
  10   1  11          0.01          2.20         1.61 o                         
  11   1  11        344.61        366.05         6.86 o                         
  12   1  11         13.68         16.90         1.51 o                         
  13   1  11        125.35        135.97         4.85 o                         
  14   1  11        160.90        162.66         4.49 o                         
   0   2  11          0.00          0.54         2.15 o                         
   1   2  11        109.67        114.09         4.41 o                         
   2   2  11         64.88         65.76         3.25 o                         
   3   2  11        205.53        203.32         4.81 o                         
   4   2  11        198.04        199.18         4.72 o                         
   5   2  11        177.44        189.44         4.82 o                         
   6   2  11          1.76          3.93         1.47 o                         
   7   2  11         54.03         56.30         3.37 o                         
   8   2  11        331.51        326.62         6.72 o                         
   9   2  11        265.96        261.11         5.82 o                         
  10   2  11          4.54          5.07         1.80 o                         
  11   2  11        258.56        274.67         5.06 o                         
  12   2  11          1.94          3.14         1.14 o                         
  13   2  11        136.68        151.37         4.12 o                         
  14   2  11          0.17          4.08         0.95 o                         
   1   3  11          7.02          7.30         1.65 o                         
   2   3  11          0.86          3.80         1.48 o                         
   3   3  11        361.97        357.44         6.48 o                         
   4   3  11          0.03          3.36         1.46 o                         
   5   3  11        230.38        233.34         5.20 o                         
   6   3  11        150.91        157.95         5.16 o                         
   7   3  11        305.16        287.97         6.25 o                         
   8   3  11        455.77        443.71         7.50 o                         
   9   3  11         22.61         23.38         1.87 o                         
  10   3  11         50.43         40.68         2.28 o                         
  11   3  11         12.99         12.21         1.90 o                         
  12   3  11         54.95         62.15         4.29 o                         
  13   3  11         31.46         27.29         2.02 o                         
   0   4  11        156.26        178.92         6.42 o                         
   1   4  11        359.48        371.63         6.35 o                         
   2   4  11         43.25         42.46         2.81 o                         
   3   4  11        126.20        119.51         4.55 o                         
   4   4  11         92.03         81.24         3.55 o                         
   5   4  11         90.84        104.01         4.12 o                         
   6   4  11          4.27          9.39         1.74 o                         
   7   4  11        993.74       1093.96        14.57 o                         
   8   4  11          0.97          4.09         1.64 o                         
   9   4  11          0.86          2.30         1.29 o                         
  10   4  11        170.23        192.06         5.83 o                         
  11   4  11         68.26         63.04         3.51 o                         
  12   4  11         16.03         13.37         2.08 o                         
  13   4  11        119.50        106.90         9.65 o                         
   1   5  11         11.99         11.89         1.78 o                         
   2   5  11        206.36        210.37         5.15 o                         
   3   5  11          0.03         -1.15         1.56 o                         
   4   5  11          0.08         -0.57         1.37 o                         
   5   5  11          0.09          0.84         1.34 o                         
   6   5  11         46.51         50.44         3.14 o                         
   7   5  11         39.49         35.67         2.01 o                         
   8   5  11          0.65          0.75         1.68 o                         
   9   5  11         28.09         28.08         2.15 o                         
  10   5  11         13.91         11.76         1.35 o                         
  11   5  11         44.03         43.83         2.46 o                         
   0   6  11         26.94         17.92         3.69 o                         
   1   6  11         39.37         41.09         3.02 o                         
   2   6  11          2.29          1.38         1.38 o                         
   3   6  11        375.06        392.06         7.82 o                         
   4   6  11          0.14         -0.88         1.80 o                         
   5   6  11         51.25         60.26         3.31 o                         
   6   6  11         40.20         41.94         2.76 o                         
   7   6  11        199.81        208.41         5.36 o                         
   8   6  11         24.81         26.00         1.91 o                         
   9   6  11          1.65          4.00         1.04 o                         
  10   6  11         23.11         21.18         3.66 o                         
   1   7  11         77.42         74.08         4.06 o                         
   2   7  11        176.76        207.57         5.51 o                         
   3   7  11         24.80         30.06         2.48 o                         
   4   7  11          1.91          5.54         1.81 o                         
   5   7  11         23.93         26.87         2.34 o                         
   6   7  11        105.16        107.63         5.30 o                         
   7   7  11         17.27         18.93         2.11 o                         
   8   7  11         48.63         42.77         4.93 o                         
   0   8  11        471.99        512.66        12.57 o                         
   1   8  11         44.69         41.01         2.20 o                         
   2   8  11          0.02          2.56         2.30 o                         
   3   8  11         89.97         92.11         4.30 o                         
   4   8  11         58.19         65.35        11.65 o                         
   0   0  12        269.10        290.94        12.48 o                         
   1   0  12          3.93         -0.47         2.16 o                         
   2   0  12         37.18         44.37         4.39 o                         
   3   0  12         22.48         27.65         3.18 o                         
   4   0  12        507.24        512.57        11.18 o                         
   5   0  12         62.76         62.18         4.57 o                         
   6   0  12        466.69        520.22        11.23 o                         
   7   0  12         89.09         90.82         6.70 o                         
   8   0  12       1019.58       1208.19        29.19 o                         
   9   0  12        341.01        388.46        10.86 o                         
  10   0  12        283.68        362.94        10.49 o                         
  11   0  12        746.27        842.30        26.19 o                         
   1   1  12          0.40          0.69         1.32 o                         
   2   1  12        166.29        172.34         4.77 o                         
   3   1  12         41.57         37.77         2.33 o                         
   4   1  12        156.27        174.49         5.09 o                         
   5   1  12         58.99         56.37         3.19 o                         
   6   1  12        135.05        124.68         4.56 o                         
   7   1  12         93.46         87.29         3.82 o                         
   8   1  12         83.97        111.21         4.07 o                         
   9   1  12         19.34         21.47         1.90 o                         
  10   1  12          0.01          0.38         1.55 o                         
   0   2  12        652.14        711.94        13.62 o                         
   1   2  12          0.46          1.60         1.26 o                         
   2   2  12          0.11          1.47         1.44 o                         
   3   2  12        243.44        217.34         4.82 o                         
   4   2  12        341.67        362.90         6.28 o                         
   5   2  12        250.26        242.69         5.08 o                         
   6   2  12          0.01          3.58         1.40 o                         
   7   2  12         35.57         41.30         3.11 o                         
   8   2  12        209.59        225.47         5.69 o                         
   9   2  12        179.81        193.01         5.05 o                         
  10   2  12          0.06         -1.37         1.37 o                         
   1   3  12         59.88         59.96         2.92 o                         
   2   3  12         31.34         30.75         2.11 o                         
   3   3  12          0.15          0.04         1.16 o                         
   4   3  12         79.70         82.87         3.63 o                         
   5   3  12         27.23         33.37         2.34 o                         
   6   3  12          4.67          9.57         2.13 o                         
   7   3  12        109.88        104.11         4.57 o                         
   8   3  12          3.69          7.55         1.86 o                         
   9   3  12         49.43         56.55         3.95 o                         
   0   4  12         42.29         45.21         3.75 o                         
   1   4  12          6.29          6.85         1.41 o                         
   2   4  12        315.56        334.74         6.44 o                         
   3   4  12          3.90          4.64         1.74 o                         
   4   4  12          0.24          2.81         1.61 o                         
   5   4  12         69.51         73.94         3.62 o                         
   6   4  12        229.48        250.12         5.76 o                         
   7   4  12          5.12          8.09         1.29 o                         
   8   4  12        127.09        141.75         7.16 o                         
   1   5  12          0.56         -0.31         1.30 o                         
   2   5  12          1.19          3.59         1.79 o                         
   3   5  12          6.34          3.84         2.22 o                         
   4   5  12         39.91         40.05         2.87 o                         
   5   5  12         56.71         57.57         3.19 o                         
   6   5  12        165.96        181.37         7.64 o                         
   0   6  12        234.31        263.00         8.65 o                         
   1   6  12         19.71         22.43         1.95 o                         
   2   6  12         16.99         15.73         2.01 o                         
   3   6  12          6.18         12.03         1.99 o                         
   1   1  13         30.41         29.37         2.53 o                         
   2   1  13         54.16         49.99         5.75 o                         
   3   1  13         23.38         26.02         2.94 o                         
   0   2  13         37.96         46.00        11.45 o                         
   1   2  13          1.76          6.59         2.74 o                         
   2   2  13         52.25         65.70         4.63 o                         
                                                                                
